# Supplementary material for: Distribution and identification of the species in the genus Helicops Wagler, 1830 (Serpentes, Colubridae, Xenodontinae)
Source: Biodivers Data J. 2022 Mar 10;10:e69234. doi: 10.3897/BDJ.10.e69234 (PMC8930936; doi:10.3897/BDJ.10.e69234)
Supplement: XML Treatment for Helicops apiaka [file BDJ.10.e69234-treatment2.xml]

<!DOCTYPE tp:taxon-treatment
  PUBLIC "-//TaxonX//DTD Taxonomic Treatment Publishing DTD v0 20100105//EN" "tax-treatment-NSO.dtd">
<tp:taxon-treatment xmlns:tp="http://www.plazi.org/taxpub"><tp:treatment-meta><mixed-citation publication-type="journal"><person-group><name><surname>Schöneberg</surname><given-names>Yannis</given-names></name><name><surname>Köhler</surname><given-names>Gunther</given-names></name></person-group><article-title>Distribution and identification of the species in the genus <italic><tp:taxon-name><tp:taxon-name-part taxon-name-part-type="genus" reg="Helicops">Helicops</tp:taxon-name-part></tp:taxon-name></italic> Wagler, 1830 (<tp:taxon-name><tp:taxon-name-part taxon-name-part-type="suborder">Serpentes</tp:taxon-name-part></tp:taxon-name>, <tp:taxon-name><tp:taxon-name-part taxon-name-part-type="family">Colubridae</tp:taxon-name-part></tp:taxon-name>, <tp:taxon-name><tp:taxon-name-part taxon-name-part-type="subfamily">Xenodontinae</tp:taxon-name-part></tp:taxon-name>)</article-title><source>Biodivers Data J</source><day>10</day><month>03</month><year>2022</year><volume>10</volume><pub-id pub-id-type="doi">10.3897/BDJ.10.e69234</pub-id></mixed-citation></tp:treatment-meta><tp:nomenclature><tp:taxon-name>
            <object-id xmlns:xlink="http://www.w3.org/1999/xlink" content-type="arpha" xlink:type="simple">A770EC5F-DEE2-5486-95F2-75FA9C869985</object-id>
            <tp:taxon-name-part taxon-name-part-type="genus">Helicops</tp:taxon-name-part>
            <tp:taxon-name-part taxon-name-part-type="species">apiaka</tp:taxon-name-part>
          </tp:taxon-name><tp:taxon-authority>Kawashita-Ribeiro, Àvila, Morais, 2013</tp:taxon-authority></tp:nomenclature><tp:treatment-sec sec-type="Diagnosis"><title>Diagnosis</title><p>According to the information given in <xref ref-type="bibr" rid="B6769856">Kawashita-Ribeiro et al. (2013)</xref>, <italic><tp:taxon-name><tp:taxon-name-part taxon-name-part-type="genus" reg="Helicops">H.</tp:taxon-name-part><tp:taxon-name-part taxon-name-part-type="species" reg="apiaka">apiaka</tp:taxon-name-part></tp:taxon-name></italic> can be distinguished from all its congeners, except <italic><tp:taxon-name><tp:taxon-name-part taxon-name-part-type="genus" reg="Helicops">H.</tp:taxon-name-part><tp:taxon-name-part taxon-name-part-type="species" reg="angulatus">angulatus</tp:taxon-name-part></tp:taxon-name></italic> by the following combination of characteristics: absent intergenials, subcaudal keels present and 21–22 dorsal scale rows at mid-body (compared to 19 in <italic><tp:taxon-name><tp:taxon-name-part taxon-name-part-type="genus" reg="Helicops">H.</tp:taxon-name-part><tp:taxon-name-part taxon-name-part-type="species" reg="gomesi">gomesi</tp:taxon-name-part></tp:taxon-name></italic>). From <italic><tp:taxon-name><tp:taxon-name-part taxon-name-part-type="genus" reg="Helicops">H.</tp:taxon-name-part><tp:taxon-name-part taxon-name-part-type="species" reg="angulatus">angulatus</tp:taxon-name-part></tp:taxon-name></italic>, it differs by having 21–24 dorsal scale rows at anterior body, 21–22 at mid-body and 17–19 at posterior body (versus 19–21/19–20/17–19 in <italic><tp:taxon-name><tp:taxon-name-part taxon-name-part-type="genus" reg="Helicops">H.</tp:taxon-name-part><tp:taxon-name-part taxon-name-part-type="species" reg="angulatus">angulatus</tp:taxon-name-part></tp:taxon-name></italic>) and by having 118–127 ventral scales in males and 124–132 in females (versus 105–123 in male and 109–123 in female <italic><tp:taxon-name><tp:taxon-name-part taxon-name-part-type="genus" reg="Helicops">H.</tp:taxon-name-part><tp:taxon-name-part taxon-name-part-type="species" reg="angulatus">angulatus</tp:taxon-name-part></tp:taxon-name></italic>), as well as hemipenes morphology. The specimens examined in <xref ref-type="bibr" rid="B6769856">Kawashita-Ribeiro et al. (2013)</xref> originated from neighbouring areas to the <italic><tp:taxon-name><tp:taxon-name-part taxon-name-part-type="genus" reg="Helicops">H.</tp:taxon-name-part><tp:taxon-name-part taxon-name-part-type="species" reg="apiaka">apiaka</tp:taxon-name-part></tp:taxon-name></italic> locations. Our own examinations revealed that males of <italic><tp:taxon-name><tp:taxon-name-part taxon-name-part-type="genus" reg="Helicops">H.</tp:taxon-name-part><tp:taxon-name-part taxon-name-part-type="species" reg="angulatus">angulatus</tp:taxon-name-part></tp:taxon-name></italic> possess 103–119 ventrals in males and 104–125 in females. There is considerable overlap, especially between female specimens of the two species, thus excluding this character for identification. Besides that, we detected two specimens displaying morphology characters of <italic><tp:taxon-name><tp:taxon-name-part taxon-name-part-type="genus" reg="Helicops">H.</tp:taxon-name-part><tp:taxon-name-part taxon-name-part-type="species" reg="angulatus">angulatus</tp:taxon-name-part></tp:taxon-name></italic> (colouration, subcaudal keels, remaining pholidosis), but showing considerably more ventrals than other specimens of <italic><tp:taxon-name><tp:taxon-name-part taxon-name-part-type="genus" reg="Helicops">H.</tp:taxon-name-part><tp:taxon-name-part taxon-name-part-type="species" reg="angulatus">angulatus</tp:taxon-name-part></tp:taxon-name></italic> (SMF 17819, a female, with 156 ventrals and ZSM 0595/2003, female, with 130 ventrals). There is no locality information available for SMF 17819. ZSM 0595/2003 was collected at the Rio Parana in Porto Tibiriça, Sao Paulo, Brazil. This is approximately 1300 km distant from the distribution range of <italic><tp:taxon-name><tp:taxon-name-part taxon-name-part-type="genus" reg="Helicops">H.</tp:taxon-name-part><tp:taxon-name-part taxon-name-part-type="species" reg="apiaka">apiaka</tp:taxon-name-part></tp:taxon-name></italic>. The origin of a speciemen is probably an important feature in order to assign it to one of the two species (for information on references, see Suppl. material <xref ref-type="supplementary-material" rid="S6767118">3</xref>).</p></tp:treatment-sec><tp:treatment-sec sec-type="Distribution"><title>Distribution</title><p>The only known specimens of <italic><tp:taxon-name><tp:taxon-name-part taxon-name-part-type="genus" reg="Helicops">H.</tp:taxon-name-part><tp:taxon-name-part taxon-name-part-type="species" reg="apiaka">apiaka</tp:taxon-name-part></tp:taxon-name></italic> are from northern Mato Grosso and southern Pará (Fig. <xref ref-type="fig" rid="F6767166">1</xref><xref ref-type="fig" rid="F6767172">b</xref>).</p></tp:treatment-sec><tp:treatment-sec sec-type="Morphology remark"><title>Morphology remark</title><p>Regarding the number of dorsal scale roles at mid-body in <italic><tp:taxon-name><tp:taxon-name-part taxon-name-part-type="genus" reg="Helicops">H.</tp:taxon-name-part><tp:taxon-name-part taxon-name-part-type="species" reg="apiaka">apiaka</tp:taxon-name-part></tp:taxon-name></italic>, there is contradictory information. <xref ref-type="bibr" rid="B6769882">Moraes-da-Silva et al. (2019)</xref> states that <italic><tp:taxon-name><tp:taxon-name-part taxon-name-part-type="genus" reg="Helicops">H.</tp:taxon-name-part><tp:taxon-name-part taxon-name-part-type="species" reg="apiaka">apiaka</tp:taxon-name-part></tp:taxon-name></italic> has 19–21 dorsal scale rows at mid-body, which would eliminate this character as a diagnostic character to distinguish it from <italic><tp:taxon-name><tp:taxon-name-part taxon-name-part-type="genus" reg="Helicops">H.</tp:taxon-name-part><tp:taxon-name-part taxon-name-part-type="species" reg="angulatus">angulatus</tp:taxon-name-part></tp:taxon-name></italic>. This would leave only the number of ventrals in females as a sure diagnostic trait. However, in the original species description, <xref ref-type="bibr" rid="B6769856">Kawashita-Ribeiro et al. (2013)</xref> report 21–22 scale rows. At this point, we trust the data given by <xref ref-type="bibr" rid="B6769856">Kawashita-Ribeiro et al. (2013)</xref>, as both publications examined the same specimens.</p></tp:treatment-sec><tp:treatment-sec><!--Section generated to contain objects referenced in tp:taxon-treatment.--><supplementary-material xmlns:xlink="http://www.w3.org/1999/xlink" id="S6767118" orientation="portrait" position="float" xlink:type="simple"><object-id content-type="arpha" xlink:type="simple">724B7361-C3E8-5E7A-BA4B-06690D6C98B6</object-id><object-id content-type="doi" xlink:type="simple">10.3897/BDJ.10.e69234.suppl3</object-id><label>Supplementary material 3</label><caption><p>References for the morphological data</p></caption><statement content-type="dataType"><label>Data type</label><p>morphological</p></statement><statement content-type="notes"><label>Brief description</label><p>This file contains all references used for the assessment of the morphological traits.</p></statement><p>File: oo_531786.txt</p><media xlink:href="bdj-10-e69234-s003.txt" mimetype="txt file" mime-subtype="txt" position="float" orientation="portrait" xlink:type="simple"><uri content-type="original_file" xlink:type="simple">https://binary.pensoft.net/file/531786</uri></media><attrib specific-use="authors">Yannis Schöneberg, Gunther Köhler</attrib></supplementary-material><fig-group id="F6767166" position="float" orientation="portrait"><caption><p>Distribution maps of <bold>A</bold> <italic><tp:taxon-name><tp:taxon-name-part taxon-name-part-type="genus" reg="Helicops">Helicops</tp:taxon-name-part><tp:taxon-name-part taxon-name-part-type="species" reg="angulatus">angulatus</tp:taxon-name-part></tp:taxon-name></italic>; <bold>B</bold> <italic><tp:taxon-name><tp:taxon-name-part taxon-name-part-type="genus" reg="Helicops">H.</tp:taxon-name-part><tp:taxon-name-part taxon-name-part-type="species" reg="apiaka">apiaka</tp:taxon-name-part></tp:taxon-name></italic>; <bold>C</bold> <italic><tp:taxon-name><tp:taxon-name-part taxon-name-part-type="genus" reg="Helicops">H.</tp:taxon-name-part><tp:taxon-name-part taxon-name-part-type="species" reg="boitata">boitata</tp:taxon-name-part></tp:taxon-name></italic>; <bold>D</bold> <italic><tp:taxon-name><tp:taxon-name-part taxon-name-part-type="genus" reg="Helicops">H.</tp:taxon-name-part><tp:taxon-name-part taxon-name-part-type="species" reg="carinicaudus">carinicaudus</tp:taxon-name-part></tp:taxon-name></italic>; <bold>E</bold> <italic><tp:taxon-name><tp:taxon-name-part taxon-name-part-type="genus" reg="Helicops">H.</tp:taxon-name-part><tp:taxon-name-part taxon-name-part-type="species" reg="danieli">danieli</tp:taxon-name-part></tp:taxon-name></italic>; <bold>F</bold> <italic><tp:taxon-name><tp:taxon-name-part taxon-name-part-type="genus" reg="Helicops">H.</tp:taxon-name-part><tp:taxon-name-part taxon-name-part-type="species" reg="gomesi">gomesi</tp:taxon-name-part></tp:taxon-name></italic>. Black circles show examined specimens, white circles literature reports and grey circles show literature reports with ambiguous references. For coordinates and references of the point records, see Suppl. material <xref ref-type="supplementary-material" rid="S6767138">2</xref>.</p></caption><fig id="F6767171" position="float" orientation="portrait"><object-id xmlns:xlink="http://www.w3.org/1999/xlink" content-type="arpha" xlink:type="simple">382FEC12-4CEA-5ADB-B3C5-1028BF54BE22</object-id><object-id xmlns:xlink="http://www.w3.org/1999/xlink" content-type="doi" xlink:type="simple">10.3897/BDJ.10.e69234.figure1a</object-id><label>Figure 1a.</label><graphic xmlns:xlink="http://www.w3.org/1999/xlink" xlink:href="bdj-10-e69234-g001_a.png" xlink:type="simple" position="float" orientation="portrait" id="oo_614663.png"><uri content-type="original_file" xlink:type="simple">https://binary.pensoft.net/fig/614663</uri></graphic></fig><fig id="F6767172" position="float" orientation="portrait"><object-id xmlns:xlink="http://www.w3.org/1999/xlink" content-type="arpha" xlink:type="simple">CEBF3CF9-9289-5959-9382-7909E5CB4F2C</object-id><object-id xmlns:xlink="http://www.w3.org/1999/xlink" content-type="doi" xlink:type="simple">10.3897/BDJ.10.e69234.figure1b</object-id><label>Figure 1b.</label><graphic xmlns:xlink="http://www.w3.org/1999/xlink" xlink:href="bdj-10-e69234-g001_b.png" xlink:type="simple" position="float" orientation="portrait" id="oo_614664.png"><uri content-type="original_file" xlink:type="simple">https://binary.pensoft.net/fig/614664</uri></graphic></fig><fig id="F6767173" position="float" orientation="portrait"><object-id xmlns:xlink="http://www.w3.org/1999/xlink" content-type="arpha" xlink:type="simple">97057020-2F51-5B5F-9DA7-7E105133C390</object-id><object-id xmlns:xlink="http://www.w3.org/1999/xlink" content-type="doi" xlink:type="simple">10.3897/BDJ.10.e69234.figure1c</object-id><label>Figure 1c.</label><graphic xmlns:xlink="http://www.w3.org/1999/xlink" xlink:href="bdj-10-e69234-g001_c.png" xlink:type="simple" position="float" orientation="portrait" id="oo_614665.png"><uri content-type="original_file" xlink:type="simple">https://binary.pensoft.net/fig/614665</uri></graphic></fig><fig id="F6767174" position="float" orientation="portrait"><object-id xmlns:xlink="http://www.w3.org/1999/xlink" content-type="arpha" xlink:type="simple">4CD119A5-F324-5C24-B56E-A5F7FA817B32</object-id><object-id xmlns:xlink="http://www.w3.org/1999/xlink" content-type="doi" xlink:type="simple">10.3897/BDJ.10.e69234.figure1d</object-id><label>Figure 1d.</label><graphic xmlns:xlink="http://www.w3.org/1999/xlink" xlink:href="bdj-10-e69234-g001_d.png" xlink:type="simple" position="float" orientation="portrait" id="oo_614666.png"><uri content-type="original_file" xlink:type="simple">https://binary.pensoft.net/fig/614666</uri></graphic></fig><fig id="F6767175" position="float" orientation="portrait"><object-id xmlns:xlink="http://www.w3.org/1999/xlink" content-type="arpha" xlink:type="simple">7E9A948A-6198-5258-8AF6-0ACAF085C43D</object-id><object-id xmlns:xlink="http://www.w3.org/1999/xlink" content-type="doi" xlink:type="simple">10.3897/BDJ.10.e69234.figure1e</object-id><label>Figure 1e.</label><graphic xmlns:xlink="http://www.w3.org/1999/xlink" xlink:href="bdj-10-e69234-g001_e.png" xlink:type="simple" position="float" orientation="portrait" id="oo_614667.png"><uri content-type="original_file" xlink:type="simple">https://binary.pensoft.net/fig/614667</uri></graphic></fig><fig id="F6767176" position="float" orientation="portrait"><object-id xmlns:xlink="http://www.w3.org/1999/xlink" content-type="arpha" xlink:type="simple">A9EA088B-96F8-5116-A470-0534357932F2</object-id><object-id xmlns:xlink="http://www.w3.org/1999/xlink" content-type="doi" xlink:type="simple">10.3897/BDJ.10.e69234.figure1f</object-id><label>Figure 1f.</label><graphic xmlns:xlink="http://www.w3.org/1999/xlink" xlink:href="bdj-10-e69234-g001_f.png" xlink:type="simple" position="float" orientation="portrait" id="oo_614668.png"><uri content-type="original_file" xlink:type="simple">https://binary.pensoft.net/fig/614668</uri></graphic></fig></fig-group><supplementary-material xmlns:xlink="http://www.w3.org/1999/xlink" id="S6767138" orientation="portrait" position="float" xlink:type="simple"><object-id content-type="arpha" xlink:type="simple">752130E9-CFB5-55CB-9467-09298E73407E</object-id><object-id content-type="doi" xlink:type="simple">10.3897/BDJ.10.e69234.suppl2</object-id><label>Supplementary material 2</label><caption><p>References for all locality records extracted from literature</p></caption><statement content-type="dataType"><label>Data type</label><p>occurences</p></statement><statement content-type="notes"><label>Brief description</label><p>This table contains the description, coordinates and the reference of all used distribution points, which were extracted from literature.</p></statement><p>File: oo_597917.tsv</p><media xlink:href="bdj-10-e69234-s002.tsv" mimetype="tsv file" mime-subtype="tsv" position="float" orientation="portrait" xlink:type="simple"><uri content-type="original_file" xlink:type="simple">https://binary.pensoft.net/file/597917</uri></media><attrib specific-use="authors">Yannis Schöneberg, Gunther Köhler</attrib></supplementary-material><fig id="F6767172" position="float" orientation="portrait"><object-id xmlns:xlink="http://www.w3.org/1999/xlink" content-type="arpha" xlink:type="simple">CEBF3CF9-9289-5959-9382-7909E5CB4F2C</object-id><object-id xmlns:xlink="http://www.w3.org/1999/xlink" content-type="doi" xlink:type="simple">10.3897/BDJ.10.e69234.figure1b</object-id><label>Figure 1b.</label><graphic xmlns:xlink="http://www.w3.org/1999/xlink" xlink:href="bdj-10-e69234-g001_b.png" xlink:type="simple" position="float" orientation="portrait" id="oo_614664.png"><uri content-type="original_file" xlink:type="simple">https://binary.pensoft.net/fig/614664</uri></graphic></fig></tp:treatment-sec><ref-list><ref id="B6769856"><element-citation xmlns:xlink="http://www.w3.org/1999/xlink" publication-type="article" xlink:type="simple"><person-group person-group-type="author"><name name-style="western"><surname>Kawashita-Ribeiro</surname><given-names>Ricardo Alexandre</given-names></name><name name-style="western"><surname>Ávila</surname><given-names>Robson Waldemar</given-names></name><name name-style="western"><surname>Morais</surname><given-names>Drausio Honorio</given-names></name></person-group><year>2013</year><article-title>A new snake of the genus <italic><tp:taxon-name><tp:taxon-name-part taxon-name-part-type="genus" reg="Helicops">Helicops</tp:taxon-name-part></tp:taxon-name></italic> Wagler, 1830 (<tp:taxon-name><tp:taxon-name-part taxon-name-part-type="family">Dipsadidae</tp:taxon-name-part></tp:taxon-name>, <tp:taxon-name><tp:taxon-name-part taxon-name-part-type="subfamily">Xenodontinae</tp:taxon-name-part></tp:taxon-name>) from Brazil</article-title><source>Herpetologica</source><volume>69</volume><issue>1</issue><fpage>80</fpage><lpage>90</lpage><pub-id pub-id-type="doi">10.1655/HERPETOLOGICA-D-12-00013</pub-id></element-citation></ref><ref id="B6769882"><element-citation xmlns:xlink="http://www.w3.org/1999/xlink" publication-type="article" xlink:type="simple"><person-group person-group-type="author"><name name-style="western"><surname>Moraes-da-Silva</surname><given-names>Antonio</given-names></name><name name-style="western"><surname>Amaro</surname><given-names>Renata Cecilia</given-names></name><name name-style="western"><surname>Nunes Sales</surname><given-names>Pedro M.</given-names></name><name name-style="western"><surname>Strüssmann</surname><given-names>Christine</given-names></name><name name-style="western"><surname>Teixeira Junior</surname><given-names>Mauro</given-names></name><name name-style="western"><surname>Andrade</surname><given-names>Albedi, J.</given-names></name><name name-style="western"><surname>Sudre</surname><given-names>Vinicius</given-names></name><name name-style="western"><surname>Recoder</surname><given-names>Renato</given-names></name><name name-style="western"><surname>Rodrigues Trefaut</surname><given-names>Miguel</given-names></name><name name-style="western"><surname>Curcio</surname><given-names>Felipe Franco</given-names></name></person-group><year>2019</year><article-title>Chance, luck and a fortunate finding: a new species of watersnake of the genus <italic><tp:taxon-name><tp:taxon-name-part taxon-name-part-type="genus" reg="Helicops">Helicops</tp:taxon-name-part></tp:taxon-name></italic> Wagler, 1828 (<tp:taxon-name><tp:taxon-name-part taxon-name-part-type="suborder">Serpentes</tp:taxon-name-part></tp:taxon-name>: <tp:taxon-name><tp:taxon-name-part taxon-name-part-type="subfamily">Xenodontinae</tp:taxon-name-part></tp:taxon-name>), from the Brazilian Pantanal wetlands</article-title><source>Zootaxa</source><volume>4651</volume><issue>3</issue><fpage>445</fpage><lpage>470</lpage><pub-id pub-id-type="doi">10.11646/zootaxa.4651.3.3</pub-id></element-citation></ref></ref-list></tp:taxon-treatment>
