# Supplementary material for: Distribution and identification of the species in the genus Helicops Wagler, 1830 (Serpentes, Colubridae, Xenodontinae)
Source: Biodivers Data J. 2022 Mar 10;10:e69234. doi: 10.3897/BDJ.10.e69234 (PMC8930936; doi:10.3897/BDJ.10.e69234)
Supplement: XML Treatment for Helicops hagmanni [file BDJ.10.e69234-treatment7.xml]

<!DOCTYPE tp:taxon-treatment
  PUBLIC "-//TaxonX//DTD Taxonomic Treatment Publishing DTD v0 20100105//EN" "tax-treatment-NSO.dtd">
<tp:taxon-treatment xmlns:tp="http://www.plazi.org/taxpub"><tp:treatment-meta><mixed-citation publication-type="journal"><person-group><name><surname>Schöneberg</surname><given-names>Yannis</given-names></name><name><surname>Köhler</surname><given-names>Gunther</given-names></name></person-group><article-title>Distribution and identification of the species in the genus <italic><tp:taxon-name><tp:taxon-name-part taxon-name-part-type="genus" reg="Helicops">Helicops</tp:taxon-name-part></tp:taxon-name></italic> Wagler, 1830 (<tp:taxon-name><tp:taxon-name-part taxon-name-part-type="suborder">Serpentes</tp:taxon-name-part></tp:taxon-name>, <tp:taxon-name><tp:taxon-name-part taxon-name-part-type="family">Colubridae</tp:taxon-name-part></tp:taxon-name>, <tp:taxon-name><tp:taxon-name-part taxon-name-part-type="subfamily">Xenodontinae</tp:taxon-name-part></tp:taxon-name>)</article-title><source>Biodivers Data J</source><day>10</day><month>03</month><year>2022</year><volume>10</volume><pub-id pub-id-type="doi">10.3897/BDJ.10.e69234</pub-id></mixed-citation></tp:treatment-meta><tp:nomenclature><tp:taxon-name>
            <object-id xmlns:xlink="http://www.w3.org/1999/xlink" content-type="arpha" xlink:type="simple">4B1DFB09-EE66-5BB2-AF50-BB9DA4C2D0A6</object-id>
            <tp:taxon-name-part taxon-name-part-type="genus">Helicops</tp:taxon-name-part>
            <tp:taxon-name-part taxon-name-part-type="species">hagmanni</tp:taxon-name-part>
          </tp:taxon-name><tp:taxon-authority>Roux, 1910</tp:taxon-authority></tp:nomenclature><tp:treatment-sec sec-type="materials"><title>Materials</title><list list-type="alpha-lower" list-content="occurrences"><list-item><p><bold>Type status:</bold> <named-content xmlns:xlink="http://www.w3.org/1999/xlink" content-type="dwc:typeStatus" xlink:type="simple">Other material</named-content>. <bold>Occurrence:</bold> catalogNumber: <named-content xmlns:xlink="http://www.w3.org/1999/xlink" content-type="dwc:catalogNumber" xlink:type="simple">MTKD 7801</named-content>; recordedBy: <named-content xmlns:xlink="http://www.w3.org/1999/xlink" content-type="dwc:recordedBy" xlink:type="simple">Poeppig leg.</named-content>; individualCount: <named-content xmlns:xlink="http://www.w3.org/1999/xlink" content-type="dwc:individualCount" xlink:type="simple">1</named-content>; sex: <named-content xmlns:xlink="http://www.w3.org/1999/xlink" content-type="dwc:sex" xlink:type="simple">male</named-content>; <bold>Taxon:</bold> scientificName: <named-content xmlns:xlink="http://www.w3.org/1999/xlink" content-type="dwc:scientificName" xlink:type="simple"><italic><tp:taxon-name><tp:taxon-name-part taxon-name-part-type="genus" reg="Helicops">Helicops</tp:taxon-name-part><tp:taxon-name-part taxon-name-part-type="species" reg="hagmanni">hagmanni</tp:taxon-name-part></tp:taxon-name></italic> Roux, 1910</named-content>; <bold>Location:</bold> country: <named-content xmlns:xlink="http://www.w3.org/1999/xlink" content-type="dwc:country" xlink:type="simple">Brazil</named-content>; stateProvince: <named-content xmlns:xlink="http://www.w3.org/1999/xlink" content-type="dwc:stateProvince" xlink:type="simple">Amazonas</named-content>; <bold>Event:</bold> year: <named-content xmlns:xlink="http://www.w3.org/1999/xlink" content-type="dwc:year" xlink:type="simple">1831</named-content>; <bold>Record Level:</bold> institutionID: <named-content xmlns:xlink="http://www.w3.org/1999/xlink" content-type="dwc:institutionID" xlink:type="simple">MTKD</named-content></p></list-item><list-item><p><bold>Type status:</bold> <named-content xmlns:xlink="http://www.w3.org/1999/xlink" content-type="dwc:typeStatus" xlink:type="simple">Other material</named-content>. <bold>Occurrence:</bold> catalogNumber: <named-content xmlns:xlink="http://www.w3.org/1999/xlink" content-type="dwc:catalogNumber" xlink:type="simple">ZMB C-826</named-content>; recordedBy: <named-content xmlns:xlink="http://www.w3.org/1999/xlink" content-type="dwc:recordedBy" xlink:type="simple">A. Freiherr v. Dungern leg.</named-content>; individualCount: <named-content xmlns:xlink="http://www.w3.org/1999/xlink" content-type="dwc:individualCount" xlink:type="simple">1</named-content>; sex: <named-content xmlns:xlink="http://www.w3.org/1999/xlink" content-type="dwc:sex" xlink:type="simple">female</named-content>; <bold>Taxon:</bold> scientificName: <named-content xmlns:xlink="http://www.w3.org/1999/xlink" content-type="dwc:scientificName" xlink:type="simple"><italic><tp:taxon-name><tp:taxon-name-part taxon-name-part-type="genus" reg="Helicops">Helicops</tp:taxon-name-part><tp:taxon-name-part taxon-name-part-type="species" reg="hagmanni">hagmanni</tp:taxon-name-part></tp:taxon-name></italic> Roux, 1910</named-content>; <bold>Location:</bold> country: <named-content xmlns:xlink="http://www.w3.org/1999/xlink" content-type="dwc:country" xlink:type="simple">Brazil</named-content>; stateProvince: <named-content xmlns:xlink="http://www.w3.org/1999/xlink" content-type="dwc:stateProvince" xlink:type="simple">Para</named-content>; locality: <named-content xmlns:xlink="http://www.w3.org/1999/xlink" content-type="dwc:locality" xlink:type="simple">Umgebung von Para</named-content>; <bold>Record Level:</bold> institutionID: <named-content xmlns:xlink="http://www.w3.org/1999/xlink" content-type="dwc:institutionID" xlink:type="simple">ZMB</named-content></p></list-item></list></tp:treatment-sec><tp:treatment-sec sec-type="Diagnosis"><title>Diagnosis</title><p><italic><tp:taxon-name><tp:taxon-name-part taxon-name-part-type="genus" reg="Helicops">Helicops</tp:taxon-name-part><tp:taxon-name-part taxon-name-part-type="species" reg="hagmanni">hagmanni</tp:taxon-name-part></tp:taxon-name></italic> is distinguished from all its congeners by having subcaudal keels, 21–29 dorsal scale rows at mid-body (versus 17–20 in <italic><tp:taxon-name><tp:taxon-name-part taxon-name-part-type="genus" reg="Helicops">H.</tp:taxon-name-part><tp:taxon-name-part taxon-name-part-type="species" reg="angulatus">angulatus</tp:taxon-name-part></tp:taxon-name></italic>; 21–22 in <italic><tp:taxon-name><tp:taxon-name-part taxon-name-part-type="genus" reg="Helicops">H.</tp:taxon-name-part><tp:taxon-name-part taxon-name-part-type="species" reg="apiaka">apiaka</tp:taxon-name-part></tp:taxon-name></italic>; 19 in <italic><tp:taxon-name><tp:taxon-name-part taxon-name-part-type="genus" reg="Helicops">H.</tp:taxon-name-part><tp:taxon-name-part taxon-name-part-type="species" reg="gomesi">gomesi</tp:taxon-name-part></tp:taxon-name></italic>; 23–25 in <italic><tp:taxon-name><tp:taxon-name-part taxon-name-part-type="genus" reg="Helicops">H.</tp:taxon-name-part><tp:taxon-name-part taxon-name-part-type="species" reg="pastazae">pastazae</tp:taxon-name-part></tp:taxon-name></italic>) and 50–59 subcaudals (compared to 79–103 in <italic><tp:taxon-name><tp:taxon-name-part taxon-name-part-type="genus" reg="Helicops">H.</tp:taxon-name-part><tp:taxon-name-part taxon-name-part-type="species" reg="apiaka">apiaka</tp:taxon-name-part></tp:taxon-name></italic>; 72–117 in <italic><tp:taxon-name><tp:taxon-name-part taxon-name-part-type="genus" reg="Helicops">H.</tp:taxon-name-part><tp:taxon-name-part taxon-name-part-type="species" reg="pastazae">pastazae</tp:taxon-name-part></tp:taxon-name></italic>); (for information on references, see Suppl. material <xref ref-type="supplementary-material" rid="S6767118">3</xref>).</p></tp:treatment-sec><tp:treatment-sec sec-type="Distribution"><title>Distribution</title><p>The distribution of <italic><tp:taxon-name><tp:taxon-name-part taxon-name-part-type="genus" reg="Helicops">H.</tp:taxon-name-part><tp:taxon-name-part taxon-name-part-type="species" reg="hagmanni">hagmanni</tp:taxon-name-part></tp:taxon-name></italic> ranges from the Estuary of the Amazonas to the Brazilian Provinces Amazonas, Acre, Rondônia and the Venezuelan Province Amazonas. There is also one record from south-western Colombia (<xref ref-type="bibr" rid="B7495187">Rossman 1975</xref>, Fig. <xref ref-type="fig" rid="F6767182">2</xref><xref ref-type="fig" rid="F6767187">a</xref>).</p></tp:treatment-sec><tp:treatment-sec sec-type="Morphology remark"><title>Morphology remark</title><p>The examined specimens had smooth subcaudal scales on the anterior part of the tail, changing to weakly-keeled scales at the posterior tail, which contrasts with the examination results in <xref ref-type="bibr" rid="B6769882">Moraes-da-Silva et al. (2019)</xref> who reported them to be absent, without further notes on methodology for this character (see also Tables <xref ref-type="table" rid="T6924868">1</xref>, <xref ref-type="table" rid="T7082279">2</xref>).</p></tp:treatment-sec><tp:treatment-sec><!--Section generated to contain objects referenced in tp:taxon-treatment.--><supplementary-material xmlns:xlink="http://www.w3.org/1999/xlink" id="S6767118" orientation="portrait" position="float" xlink:type="simple"><object-id content-type="arpha" xlink:type="simple">724B7361-C3E8-5E7A-BA4B-06690D6C98B6</object-id><object-id content-type="doi" xlink:type="simple">10.3897/BDJ.10.e69234.suppl3</object-id><label>Supplementary material 3</label><caption><p>References for the morphological data</p></caption><statement content-type="dataType"><label>Data type</label><p>morphological</p></statement><statement content-type="notes"><label>Brief description</label><p>This file contains all references used for the assessment of the morphological traits.</p></statement><p>File: oo_531786.txt</p><media xlink:href="bdj-10-e69234-s003.txt" mimetype="txt file" mime-subtype="txt" position="float" orientation="portrait" xlink:type="simple"><uri content-type="original_file" xlink:type="simple">https://binary.pensoft.net/file/531786</uri></media><attrib specific-use="authors">Yannis Schöneberg, Gunther Köhler</attrib></supplementary-material><fig-group id="F6767182" position="float" orientation="portrait"><caption><p>Distribution maps of <bold>A</bold> <italic><tp:taxon-name><tp:taxon-name-part taxon-name-part-type="genus" reg="Helicops">Helicops</tp:taxon-name-part><tp:taxon-name-part taxon-name-part-type="species" reg="hagmanni">hagmanni</tp:taxon-name-part></tp:taxon-name></italic>; <bold>B</bold> <italic><tp:taxon-name><tp:taxon-name-part taxon-name-part-type="genus" reg="Helicops">H.</tp:taxon-name-part><tp:taxon-name-part taxon-name-part-type="species" reg="infrataeniatus">infrataeniatus</tp:taxon-name-part></tp:taxon-name></italic>; <bold>C</bold> <italic><tp:taxon-name><tp:taxon-name-part taxon-name-part-type="genus" reg="Helicops">H.</tp:taxon-name-part><tp:taxon-name-part taxon-name-part-type="species" reg="leopardinus">leopardinus</tp:taxon-name-part></tp:taxon-name></italic>; <bold>D</bold> <italic><tp:taxon-name><tp:taxon-name-part taxon-name-part-type="genus" reg="Helicops">H.</tp:taxon-name-part><tp:taxon-name-part taxon-name-part-type="species" reg="modestus">modestus</tp:taxon-name-part></tp:taxon-name></italic>; <bold>E</bold> <italic><tp:taxon-name><tp:taxon-name-part taxon-name-part-type="genus" reg="Helicops">H.</tp:taxon-name-part><tp:taxon-name-part taxon-name-part-type="species" reg="nentur">nentur</tp:taxon-name-part></tp:taxon-name></italic>; <bold>F</bold> <italic><tp:taxon-name><tp:taxon-name-part taxon-name-part-type="genus" reg="Helicops">H.</tp:taxon-name-part><tp:taxon-name-part taxon-name-part-type="species" reg="pastazae">pastazae</tp:taxon-name-part></tp:taxon-name></italic>. Black circles show examined specimens, white circles literature reports and grey circles show literature reports with ambiguous references. For the coordinates and references of the distribution points from literature, see Suppl. material <xref ref-type="supplementary-material" rid="S6767138">2</xref>.</p></caption><fig id="F6767187" position="float" orientation="portrait"><object-id xmlns:xlink="http://www.w3.org/1999/xlink" content-type="arpha" xlink:type="simple">E44DF6CD-05F7-5239-9BB3-F1C4D1D87244</object-id><object-id xmlns:xlink="http://www.w3.org/1999/xlink" content-type="doi" xlink:type="simple">10.3897/BDJ.10.e69234.figure2a</object-id><label>Figure 2a.</label><graphic xmlns:xlink="http://www.w3.org/1999/xlink" xlink:href="bdj-10-e69234-g002_a.png" xlink:type="simple" position="float" orientation="portrait" id="oo_614669.png"><uri content-type="original_file" xlink:type="simple">https://binary.pensoft.net/fig/614669</uri></graphic></fig><fig id="F6767188" position="float" orientation="portrait"><object-id xmlns:xlink="http://www.w3.org/1999/xlink" content-type="arpha" xlink:type="simple">DCA1F00C-8710-52B0-A3BA-2EA9E2C060BC</object-id><object-id xmlns:xlink="http://www.w3.org/1999/xlink" content-type="doi" xlink:type="simple">10.3897/BDJ.10.e69234.figure2b</object-id><label>Figure 2b.</label><graphic xmlns:xlink="http://www.w3.org/1999/xlink" xlink:href="bdj-10-e69234-g002_b.png" xlink:type="simple" position="float" orientation="portrait" id="oo_614670.png"><uri content-type="original_file" xlink:type="simple">https://binary.pensoft.net/fig/614670</uri></graphic></fig><fig id="F6767189" position="float" orientation="portrait"><object-id xmlns:xlink="http://www.w3.org/1999/xlink" content-type="arpha" xlink:type="simple">02CF2206-BC76-521E-AC68-60B28423BEBE</object-id><object-id xmlns:xlink="http://www.w3.org/1999/xlink" content-type="doi" xlink:type="simple">10.3897/BDJ.10.e69234.figure2c</object-id><label>Figure 2c.</label><graphic xmlns:xlink="http://www.w3.org/1999/xlink" xlink:href="bdj-10-e69234-g002_c.png" xlink:type="simple" position="float" orientation="portrait" id="oo_614671.png"><uri content-type="original_file" xlink:type="simple">https://binary.pensoft.net/fig/614671</uri></graphic></fig><fig id="F6767190" position="float" orientation="portrait"><object-id xmlns:xlink="http://www.w3.org/1999/xlink" content-type="arpha" xlink:type="simple">AB321CFF-601B-591B-9BA5-3425E50F87AE</object-id><object-id xmlns:xlink="http://www.w3.org/1999/xlink" content-type="doi" xlink:type="simple">10.3897/BDJ.10.e69234.figure2d</object-id><label>Figure 2d.</label><graphic xmlns:xlink="http://www.w3.org/1999/xlink" xlink:href="bdj-10-e69234-g002_d.png" xlink:type="simple" position="float" orientation="portrait" id="oo_614672.png"><uri content-type="original_file" xlink:type="simple">https://binary.pensoft.net/fig/614672</uri></graphic></fig><fig id="F6767191" position="float" orientation="portrait"><object-id xmlns:xlink="http://www.w3.org/1999/xlink" content-type="arpha" xlink:type="simple">7014DDC9-AD4F-5431-B594-A94F60CABA13</object-id><object-id xmlns:xlink="http://www.w3.org/1999/xlink" content-type="doi" xlink:type="simple">10.3897/BDJ.10.e69234.figure2e</object-id><label>Figure 2e.</label><graphic xmlns:xlink="http://www.w3.org/1999/xlink" xlink:href="bdj-10-e69234-g002_e.png" xlink:type="simple" position="float" orientation="portrait" id="oo_614673.png"><uri content-type="original_file" xlink:type="simple">https://binary.pensoft.net/fig/614673</uri></graphic></fig><fig id="F6767192" position="float" orientation="portrait"><object-id xmlns:xlink="http://www.w3.org/1999/xlink" content-type="arpha" xlink:type="simple">5ADFA512-083A-5F1E-BA5F-8C5C3D569AF2</object-id><object-id xmlns:xlink="http://www.w3.org/1999/xlink" content-type="doi" xlink:type="simple">10.3897/BDJ.10.e69234.figure2f</object-id><label>Figure 2f.</label><graphic xmlns:xlink="http://www.w3.org/1999/xlink" xlink:href="bdj-10-e69234-g002_f.png" xlink:type="simple" position="float" orientation="portrait" id="oo_614674.png"><uri content-type="original_file" xlink:type="simple">https://binary.pensoft.net/fig/614674</uri></graphic></fig></fig-group><supplementary-material xmlns:xlink="http://www.w3.org/1999/xlink" id="S6767138" orientation="portrait" position="float" xlink:type="simple"><object-id content-type="arpha" xlink:type="simple">752130E9-CFB5-55CB-9467-09298E73407E</object-id><object-id content-type="doi" xlink:type="simple">10.3897/BDJ.10.e69234.suppl2</object-id><label>Supplementary material 2</label><caption><p>References for all locality records extracted from literature</p></caption><statement content-type="dataType"><label>Data type</label><p>occurences</p></statement><statement content-type="notes"><label>Brief description</label><p>This table contains the description, coordinates and the reference of all used distribution points, which were extracted from literature.</p></statement><p>File: oo_597917.tsv</p><media xlink:href="bdj-10-e69234-s002.tsv" mimetype="tsv file" mime-subtype="tsv" position="float" orientation="portrait" xlink:type="simple"><uri content-type="original_file" xlink:type="simple">https://binary.pensoft.net/file/597917</uri></media><attrib specific-use="authors">Yannis Schöneberg, Gunther Köhler</attrib></supplementary-material><fig id="F6767187" position="float" orientation="portrait"><object-id xmlns:xlink="http://www.w3.org/1999/xlink" content-type="arpha" xlink:type="simple">E44DF6CD-05F7-5239-9BB3-F1C4D1D87244</object-id><object-id xmlns:xlink="http://www.w3.org/1999/xlink" content-type="doi" xlink:type="simple">10.3897/BDJ.10.e69234.figure2a</object-id><label>Figure 2a.</label><graphic xmlns:xlink="http://www.w3.org/1999/xlink" xlink:href="bdj-10-e69234-g002_a.png" xlink:type="simple" position="float" orientation="portrait" id="oo_614669.png"><uri content-type="original_file" xlink:type="simple">https://binary.pensoft.net/fig/614669</uri></graphic></fig><table-wrap id="T6924868" position="float" orientation="portrait"><label>Table 1.</label><caption><p>Summarised results of the morphologic examination of 190 specimens. Abbreviations: N: Number of examined individuals; SVL: snout-vent length; TL: tail length; VE: ventrals; SC: subcaudals; SCK: presence of subcaudal keels; LO: loreals; PRO: preoculars; PSO: postoculars; AT: anterior temporals; PT: posterior temporals; SL: supralabials; SL+E: supralabials in contact with the eye; IL: infralabials; DSM: dorsal scale rows at mid-body; DKM: dorsal keels at mid-body; DSP: dorsal scale rows at posterior body; DKP: dorsal keels at posterior body; CL: cloacal plate; div: divided; IG: intergenials; NA: if nasal is divided; sdiv: semi-divided.; values in brackets show observations we rate as natural abnormalities, which are discussed in the respective species account. We rounded values to the third decimal place, lengths are in millimetres. See Suppl. material <xref ref-type="supplementary-material" rid="S6829711">1</xref> for data of all specimens.</p></caption><table rules="all" border="0"><tbody><tr><td rowspan="1" colspan="1"/><td rowspan="1" colspan="1">
              <italic>
                <tp:taxon-name><tp:taxon-name-part taxon-name-part-type="genus" reg="Helicops">H.</tp:taxon-name-part><tp:taxon-name-part taxon-name-part-type="species" reg="angulatus">angulatus</tp:taxon-name-part></tp:taxon-name>
              </italic>
            </td><td rowspan="1" colspan="1">
              <italic>
                <tp:taxon-name><tp:taxon-name-part taxon-name-part-type="genus" reg="Helicops">H.</tp:taxon-name-part><tp:taxon-name-part taxon-name-part-type="species" reg="carinicaudus">carinicaudus</tp:taxon-name-part></tp:taxon-name>
              </italic>
            </td><td rowspan="1" colspan="1">
              <italic>
                <tp:taxon-name><tp:taxon-name-part taxon-name-part-type="genus" reg="Helicops">H.</tp:taxon-name-part><tp:taxon-name-part taxon-name-part-type="species" reg="danieli">danieli</tp:taxon-name-part></tp:taxon-name>
              </italic>
            </td><td rowspan="1" colspan="1">
              <italic>
                <tp:taxon-name><tp:taxon-name-part taxon-name-part-type="genus" reg="Helicops">H.</tp:taxon-name-part><tp:taxon-name-part taxon-name-part-type="species" reg="hagmanni">hagmanni</tp:taxon-name-part></tp:taxon-name>
              </italic>
            </td><td rowspan="1" colspan="1">
              <italic>
                <tp:taxon-name><tp:taxon-name-part taxon-name-part-type="genus" reg="Helicops">H.</tp:taxon-name-part><tp:taxon-name-part taxon-name-part-type="species" reg="infrataeniatus">infrataeniatus</tp:taxon-name-part></tp:taxon-name>
              </italic>
            </td></tr><tr><td rowspan="1" colspan="1">N</td><td rowspan="1" colspan="1">47</td><td rowspan="1" colspan="1">11</td><td rowspan="1" colspan="1">5</td><td rowspan="1" colspan="1">2</td><td rowspan="1" colspan="1">57</td></tr><tr><td rowspan="1" colspan="1">SVL ♂</td><td rowspan="1" colspan="1">229–420</td><td rowspan="1" colspan="1">414–570</td><td rowspan="1" colspan="1">409</td><td rowspan="1" colspan="1">460</td><td rowspan="1" colspan="1">157–489</td></tr><tr><td rowspan="1" colspan="1">SVL ♀</td><td rowspan="1" colspan="1">145–680</td><td rowspan="1" colspan="1">280–810</td><td rowspan="1" colspan="1">163–620</td><td rowspan="1" colspan="1">575</td><td rowspan="1" colspan="1">136–600</td></tr><tr><td rowspan="1" colspan="1">TL ♂</td><td rowspan="1" colspan="1">128–275</td><td rowspan="1" colspan="1">160–190</td><td rowspan="1" colspan="1">194</td><td rowspan="1" colspan="1">174</td><td rowspan="1" colspan="1">66–174</td></tr><tr><td rowspan="1" colspan="1">TL ♀</td><td rowspan="1" colspan="1">30–325</td><td rowspan="1" colspan="1">90–203</td><td rowspan="1" colspan="1">62–185</td><td rowspan="1" colspan="1">185</td><td rowspan="1" colspan="1">45–194</td></tr><tr><td rowspan="1" colspan="1">TL/SVL ♂</td><td rowspan="1" colspan="1">0.417–0.696</td><td rowspan="1" colspan="1">0.330–0.387</td><td rowspan="1" colspan="1">0.474</td><td rowspan="1" colspan="1">0.378</td><td rowspan="1" colspan="1">0.311–0.526</td></tr><tr><td rowspan="1" colspan="1">TL/SVL ♀</td><td rowspan="1" colspan="1">0.185–0.922</td><td rowspan="1" colspan="1">0.235–0.321</td><td rowspan="1" colspan="1">0.271–0.380</td><td rowspan="1" colspan="1">0.323</td><td rowspan="1" colspan="1">0.209–0.462</td></tr><tr><td rowspan="1" colspan="1">VE ♂</td><td rowspan="1" colspan="1">103–119</td><td rowspan="1" colspan="1">139–141</td><td rowspan="1" colspan="1">128</td><td rowspan="1" colspan="1">123</td><td rowspan="1" colspan="1">114–128</td></tr><tr><td rowspan="1" colspan="1">VE ♀</td><td rowspan="1" colspan="1">104–125<break/>(130; 156)</td><td rowspan="1" colspan="1">128–146</td><td rowspan="1" colspan="1">131–139</td><td rowspan="1" colspan="1">131</td><td rowspan="1" colspan="1">113–130</td></tr><tr><td rowspan="1" colspan="1">SC ♂</td><td rowspan="1" colspan="1">69–100</td><td rowspan="1" colspan="1">64–71</td><td rowspan="1" colspan="1">79</td><td rowspan="1" colspan="1">59</td><td rowspan="1" colspan="1">58–88</td></tr><tr><td rowspan="1" colspan="1">SC ♀</td><td rowspan="1" colspan="1">58–92</td><td rowspan="1" colspan="1">51–59</td><td rowspan="1" colspan="1">60–81</td><td rowspan="1" colspan="1">50</td><td rowspan="1" colspan="1">49–74</td></tr><tr><td rowspan="1" colspan="1">SCK</td><td rowspan="1" colspan="1">present</td><td rowspan="1" colspan="1">absent</td><td rowspan="1" colspan="1">absent</td><td rowspan="1" colspan="1">present</td><td rowspan="1" colspan="1">absent<break/>(1x present)</td></tr><tr><td rowspan="1" colspan="1">LO</td><td rowspan="1" colspan="1">1</td><td rowspan="1" colspan="1">1–2</td><td rowspan="1" colspan="1">1</td><td rowspan="1" colspan="1">1</td><td rowspan="1" colspan="1">0–3</td></tr><tr><td rowspan="1" colspan="1">PRO</td><td rowspan="1" colspan="1">1–2</td><td rowspan="1" colspan="1">1–2</td><td rowspan="1" colspan="1">1</td><td rowspan="1" colspan="1">1</td><td rowspan="1" colspan="1">1–2</td></tr><tr><td rowspan="1" colspan="1">PSO</td><td rowspan="1" colspan="1">2–3</td><td rowspan="1" colspan="1">2</td><td rowspan="1" colspan="1">2</td><td rowspan="1" colspan="1">1–2</td><td rowspan="1" colspan="1">2</td></tr><tr><td rowspan="1" colspan="1">AT</td><td rowspan="1" colspan="1">1–3</td><td rowspan="1" colspan="1">1</td><td rowspan="1" colspan="1">1</td><td rowspan="1" colspan="1">1</td><td rowspan="1" colspan="1">1–2</td></tr><tr><td rowspan="1" colspan="1">PT</td><td rowspan="1" colspan="1">2–4</td><td rowspan="1" colspan="1">1–2</td><td rowspan="1" colspan="1">2–3</td><td rowspan="1" colspan="1">3</td><td rowspan="1" colspan="1">1–3</td></tr><tr><td rowspan="1" colspan="1">SL</td><td rowspan="1" colspan="1">8–9</td><td rowspan="1" colspan="1">7–8</td><td rowspan="1" colspan="1">7–8</td><td rowspan="1" colspan="1">8</td><td rowspan="1" colspan="1">7–8</td></tr><tr><td rowspan="1" colspan="1">SL+E</td><td rowspan="1" colspan="1">IV</td><td rowspan="1" colspan="1">IV, III–IV</td><td rowspan="1" colspan="1">IV,<break/>IV–V</td><td rowspan="1" colspan="1">IV</td><td rowspan="1" colspan="1">III, III–IV,<break/>IV</td></tr><tr><td rowspan="1" colspan="1">IL</td><td rowspan="1" colspan="1">9–11</td><td rowspan="1" colspan="1">9–10</td><td rowspan="1" colspan="1">9–12</td><td rowspan="1" colspan="1">11–12</td><td rowspan="1" colspan="1">9–12</td></tr><tr><td rowspan="1" colspan="1">DSM</td><td rowspan="1" colspan="1">17–20</td><td rowspan="1" colspan="1">17–19</td><td rowspan="1" colspan="1">18–19</td><td rowspan="1" colspan="1">25–27</td><td rowspan="1" colspan="1">17–20</td></tr><tr><td rowspan="1" colspan="1">DSM</td><td rowspan="1" colspan="1">present</td><td rowspan="1" colspan="1">present</td><td rowspan="1" colspan="1">present</td><td rowspan="1" colspan="1">present</td><td rowspan="1" colspan="1">present</td></tr><tr><td rowspan="1" colspan="1">DSP</td><td rowspan="1" colspan="1">16-17</td><td rowspan="1" colspan="1">17</td><td rowspan="1" colspan="1">17</td><td rowspan="1" colspan="1">21</td><td rowspan="1" colspan="1">15–17</td></tr><tr><td rowspan="1" colspan="1">DKP</td><td rowspan="1" colspan="1">present</td><td rowspan="1" colspan="1">present</td><td rowspan="1" colspan="1">present</td><td rowspan="1" colspan="1">present</td><td rowspan="1" colspan="1">present</td></tr><tr><td rowspan="1" colspan="1">CL</td><td rowspan="1" colspan="1">div</td><td rowspan="1" colspan="1">div</td><td rowspan="1" colspan="1">div</td><td rowspan="1" colspan="1">div</td><td rowspan="1" colspan="1">div</td></tr><tr><td rowspan="1" colspan="1">IG</td><td rowspan="1" colspan="1">absent</td><td rowspan="1" colspan="1">absent</td><td rowspan="1" colspan="1">absent</td><td rowspan="1" colspan="1">present</td><td rowspan="1" colspan="1">absent</td></tr><tr><td rowspan="1" colspan="1">NA</td><td rowspan="1" colspan="1">sdiv</td><td rowspan="1" colspan="1">sdiv</td><td rowspan="1" colspan="1">sdiv</td><td rowspan="1" colspan="1">sdiv</td><td rowspan="1" colspan="1">sdiv</td></tr></tbody></table></table-wrap><supplementary-material xmlns:xlink="http://www.w3.org/1999/xlink" id="S6829711" orientation="portrait" position="float" xlink:type="simple"><object-id content-type="arpha" xlink:type="simple">A2F38E76-B239-5D3F-9D4C-7B733FA255D5</object-id><object-id content-type="doi" xlink:type="simple">10.3897/BDJ.10.e69234.suppl1</object-id><label>Supplementary material 1</label><caption><p>Examination results</p></caption><statement content-type="dataType"><label>Data type</label><p>morphological</p></statement><statement content-type="notes"><label>Brief description</label><p>Examination results of all 190 specimens examined in this study.</p></statement><p>File: oo_531784.tsv</p><media xlink:href="bdj-10-e69234-s001.tsv" mimetype="tsv file" mime-subtype="tsv" position="float" orientation="portrait" xlink:type="simple"><uri content-type="original_file" xlink:type="simple">https://binary.pensoft.net/file/531784</uri></media><attrib specific-use="authors">Yannis Schöneberg, Gunther Köhler</attrib></supplementary-material><table-wrap id="T7082279" position="float" orientation="portrait"><label>Table 2.</label><caption><p>See description Table <xref ref-type="table" rid="T6924868">1</xref>.</p></caption><table rules="all" border="0"><tbody><tr><td rowspan="1" colspan="1"/><td rowspan="1" colspan="1">
              <italic>
                <tp:taxon-name><tp:taxon-name-part taxon-name-part-type="genus" reg="Helicops">H.</tp:taxon-name-part><tp:taxon-name-part taxon-name-part-type="species" reg="leopardinus">leopardinus</tp:taxon-name-part></tp:taxon-name>
              </italic>
            </td><td rowspan="1" colspan="1">
              <italic>
                <tp:taxon-name><tp:taxon-name-part taxon-name-part-type="genus" reg="Helicops">H.</tp:taxon-name-part><tp:taxon-name-part taxon-name-part-type="species" reg="modestus">modestus</tp:taxon-name-part></tp:taxon-name>
              </italic>
            </td><td rowspan="1" colspan="1">
              <italic>
                <tp:taxon-name><tp:taxon-name-part taxon-name-part-type="genus" reg="Helicops">H.</tp:taxon-name-part><tp:taxon-name-part taxon-name-part-type="species" reg="pastazae">pastazae</tp:taxon-name-part></tp:taxon-name>
              </italic>
            </td><td rowspan="1" colspan="1">
              <italic>
                <tp:taxon-name><tp:taxon-name-part taxon-name-part-type="genus" reg="Helicops">H.</tp:taxon-name-part><tp:taxon-name-part taxon-name-part-type="species" reg="polylepis">polylepis</tp:taxon-name-part></tp:taxon-name>
              </italic>
            </td><td rowspan="1" colspan="1">
              <italic>
                <tp:taxon-name><tp:taxon-name-part taxon-name-part-type="genus" reg="Helicops">H.</tp:taxon-name-part><tp:taxon-name-part taxon-name-part-type="species" reg="trivittatus">trivittatus</tp:taxon-name-part></tp:taxon-name>
              </italic>
            </td></tr><tr><td rowspan="1" colspan="1">N</td><td rowspan="1" colspan="1">44</td><td rowspan="1" colspan="1">12</td><td rowspan="1" colspan="1">1</td><td rowspan="1" colspan="1">7</td><td rowspan="1" colspan="1">4</td></tr><tr><td rowspan="1" colspan="1">SVL ♂</td><td rowspan="1" colspan="1">217–495</td><td rowspan="1" colspan="1">165–305</td><td rowspan="1" colspan="1">415</td><td rowspan="1" colspan="1">170–235</td><td rowspan="1" colspan="1">328</td></tr><tr><td rowspan="1" colspan="1">SVL ♀</td><td rowspan="1" colspan="1">139–620</td><td rowspan="1" colspan="1">98–438</td><td rowspan="1" colspan="1"/><td rowspan="1" colspan="1">149–407</td><td rowspan="1" colspan="1">195–356</td></tr><tr><td rowspan="1" colspan="1">TL ♂</td><td rowspan="1" colspan="1">114–194</td><td rowspan="1" colspan="1">68–125</td><td rowspan="1" colspan="1">250</td><td rowspan="1" colspan="1">86–98</td><td rowspan="1" colspan="1">118</td></tr><tr><td rowspan="1" colspan="1">TL<break/>♀</td><td rowspan="1" colspan="1">53–235</td><td rowspan="1" colspan="1">33–129</td><td rowspan="1" colspan="1"/><td rowspan="1" colspan="1">58–69</td><td rowspan="1" colspan="1">118–134</td></tr><tr><td rowspan="1" colspan="1">TL/SVL ♂</td><td rowspan="1" colspan="1">0.333–0.547</td><td rowspan="1" colspan="1">0.410–0.412</td><td rowspan="1" colspan="1">0.602</td><td rowspan="1" colspan="1">0.417–0.506</td><td rowspan="1" colspan="1">0,360</td></tr><tr><td rowspan="1" colspan="1">TL/SVL ♀</td><td rowspan="1" colspan="1">0.313–0.557</td><td rowspan="1" colspan="1">0.295–0.432</td><td rowspan="1" colspan="1"/><td rowspan="1" colspan="1">0.219–0.463</td><td rowspan="1" colspan="1">0.376–0.400</td></tr><tr><td rowspan="1" colspan="1">VE ♂</td><td rowspan="1" colspan="1">110–129</td><td rowspan="1" colspan="1">114–116</td><td rowspan="1" colspan="1">130</td><td rowspan="1" colspan="1">123–126</td><td rowspan="1" colspan="1">122</td></tr><tr><td rowspan="1" colspan="1">VE ♀</td><td rowspan="1" colspan="1">109–127</td><td rowspan="1" colspan="1">112–124</td><td rowspan="1" colspan="1"/><td rowspan="1" colspan="1">122–128</td><td rowspan="1" colspan="1">116–119</td></tr><tr><td rowspan="1" colspan="1">SC ♂</td><td rowspan="1" colspan="1">53–88</td><td rowspan="1" colspan="1">64–67</td><td rowspan="1" colspan="1">108</td><td rowspan="1" colspan="1">72–101</td><td rowspan="1" colspan="1">53</td></tr><tr><td rowspan="1" colspan="1">SC ♀</td><td rowspan="1" colspan="1">56–88<break/>(109)</td><td rowspan="1" colspan="1">49–70</td><td rowspan="1" colspan="1"/><td rowspan="1" colspan="1">78–88</td><td rowspan="1" colspan="1">62–67</td></tr><tr><td rowspan="1" colspan="1">SCK</td><td rowspan="1" colspan="1">absent</td><td rowspan="1" colspan="1">absent</td><td rowspan="1" colspan="1">present</td><td rowspan="1" colspan="1">absent</td><td rowspan="1" colspan="1">absent</td></tr><tr><td rowspan="1" colspan="1">LO</td><td rowspan="1" colspan="1">0–2</td><td rowspan="1" colspan="1">0–2</td><td rowspan="1" colspan="1">1</td><td rowspan="1" colspan="1">1</td><td rowspan="1" colspan="1">1</td></tr><tr><td rowspan="1" colspan="1">PRO</td><td rowspan="1" colspan="1">1–2</td><td rowspan="1" colspan="1">1–2</td><td rowspan="1" colspan="1">1</td><td rowspan="1" colspan="1">1</td><td rowspan="1" colspan="1">2</td></tr><tr><td rowspan="1" colspan="1">PSO</td><td rowspan="1" colspan="1">1–2</td><td rowspan="1" colspan="1">2</td><td rowspan="1" colspan="1">2</td><td rowspan="1" colspan="1">2</td><td rowspan="1" colspan="1">2</td></tr><tr><td rowspan="1" colspan="1">AT</td><td rowspan="1" colspan="1">1–2</td><td rowspan="1" colspan="1">1</td><td rowspan="1" colspan="1">1</td><td rowspan="1" colspan="1">1–2</td><td rowspan="1" colspan="1">1</td></tr><tr><td rowspan="1" colspan="1">PT</td><td rowspan="1" colspan="1">1–3</td><td rowspan="1" colspan="1">2</td><td rowspan="1" colspan="1">2</td><td rowspan="1" colspan="1">2–4</td><td rowspan="1" colspan="1">2</td></tr><tr><td rowspan="1" colspan="1">SL</td><td rowspan="1" colspan="1">7–9</td><td rowspan="1" colspan="1">7–8</td><td rowspan="1" colspan="1">7</td><td rowspan="1" colspan="1">7–8</td><td rowspan="1" colspan="1">8</td></tr><tr><td rowspan="1" colspan="1">SL+E</td><td rowspan="1" colspan="1">III–IV, IV, IV-V</td><td rowspan="1" colspan="1">III–IV, IV</td><td rowspan="1" colspan="1">IV</td><td rowspan="1" colspan="1">III–IV, IV</td><td rowspan="1" colspan="1">IV</td></tr><tr><td rowspan="1" colspan="1">IL</td><td rowspan="1" colspan="1">9–11</td><td rowspan="1" colspan="1">9–11</td><td rowspan="1" colspan="1">10–11</td><td rowspan="1" colspan="1">10–13</td><td rowspan="1" colspan="1">11–14</td></tr><tr><td rowspan="1" colspan="1">DSM</td><td rowspan="1" colspan="1">18–19</td><td rowspan="1" colspan="1">17–20</td><td rowspan="1" colspan="1">23</td><td rowspan="1" colspan="1">23</td><td rowspan="1" colspan="1">23</td></tr><tr><td rowspan="1" colspan="1">DSM</td><td rowspan="1" colspan="1">present</td><td rowspan="1" colspan="1">present</td><td rowspan="1" colspan="1">present</td><td rowspan="1" colspan="1">present</td><td rowspan="1" colspan="1">present</td></tr><tr><td rowspan="1" colspan="1">DSP</td><td rowspan="1" colspan="1">16–19</td><td rowspan="1" colspan="1">15–19</td><td rowspan="1" colspan="1">16</td><td rowspan="1" colspan="1">19–21</td><td rowspan="1" colspan="1">19</td></tr><tr><td rowspan="1" colspan="1">DKP</td><td rowspan="1" colspan="1">present</td><td rowspan="1" colspan="1">present</td><td rowspan="1" colspan="1">present</td><td rowspan="1" colspan="1">present</td><td rowspan="1" colspan="1">present</td></tr><tr><td rowspan="1" colspan="1">CL</td><td rowspan="1" colspan="1">div</td><td rowspan="1" colspan="1">div</td><td rowspan="1" colspan="1">div</td><td rowspan="1" colspan="1">div</td><td rowspan="1" colspan="1">div</td></tr><tr><td rowspan="1" colspan="1">IG</td><td rowspan="1" colspan="1">absent</td><td rowspan="1" colspan="1">absent</td><td rowspan="1" colspan="1">present</td><td rowspan="1" colspan="1">absent</td><td rowspan="1" colspan="1">variable</td></tr><tr><td rowspan="1" colspan="1">NA</td><td rowspan="1" colspan="1">sdiv</td><td rowspan="1" colspan="1">sdiv</td><td rowspan="1" colspan="1">sdiv</td><td rowspan="1" colspan="1">sdiv</td><td rowspan="1" colspan="1">sdiv</td></tr></tbody></table></table-wrap></tp:treatment-sec><ref-list><ref id="B7495187"><element-citation xmlns:xlink="http://www.w3.org/1999/xlink" publication-type="article" xlink:type="simple"><person-group person-group-type="author"><name name-style="western"><surname>Rossman</surname><given-names>D. A.</given-names></name></person-group><year>1975</year><article-title>Redescription of the South American colubrid snake <tp:taxon-name><tp:taxon-name-part taxon-name-part-type="genus" reg="Helicops">Helicops</tp:taxon-name-part><tp:taxon-name-part taxon-name-part-type="species" reg="hagmanni">hagmanni</tp:taxon-name-part></tp:taxon-name> Roux</article-title><source>Herpetologica</source><volume>31</volume><issue>4</issue><fpage>414</fpage><lpage>418</lpage></element-citation></ref><ref id="B6769882"><element-citation xmlns:xlink="http://www.w3.org/1999/xlink" publication-type="article" xlink:type="simple"><person-group person-group-type="author"><name name-style="western"><surname>Moraes-da-Silva</surname><given-names>Antonio</given-names></name><name name-style="western"><surname>Amaro</surname><given-names>Renata Cecilia</given-names></name><name name-style="western"><surname>Nunes Sales</surname><given-names>Pedro M.</given-names></name><name name-style="western"><surname>Strüssmann</surname><given-names>Christine</given-names></name><name name-style="western"><surname>Teixeira Junior</surname><given-names>Mauro</given-names></name><name name-style="western"><surname>Andrade</surname><given-names>Albedi, J.</given-names></name><name name-style="western"><surname>Sudre</surname><given-names>Vinicius</given-names></name><name name-style="western"><surname>Recoder</surname><given-names>Renato</given-names></name><name name-style="western"><surname>Rodrigues Trefaut</surname><given-names>Miguel</given-names></name><name name-style="western"><surname>Curcio</surname><given-names>Felipe Franco</given-names></name></person-group><year>2019</year><article-title>Chance, luck and a fortunate finding: a new species of watersnake of the genus <italic><tp:taxon-name><tp:taxon-name-part taxon-name-part-type="genus" reg="Helicops">Helicops</tp:taxon-name-part></tp:taxon-name></italic> Wagler, 1828 (<tp:taxon-name><tp:taxon-name-part taxon-name-part-type="suborder">Serpentes</tp:taxon-name-part></tp:taxon-name>: <tp:taxon-name><tp:taxon-name-part taxon-name-part-type="subfamily">Xenodontinae</tp:taxon-name-part></tp:taxon-name>), from the Brazilian Pantanal wetlands</article-title><source>Zootaxa</source><volume>4651</volume><issue>3</issue><fpage>445</fpage><lpage>470</lpage><pub-id pub-id-type="doi">10.11646/zootaxa.4651.3.3</pub-id></element-citation></ref></ref-list></tp:taxon-treatment>
