# Supplementary material for: Distribution and identification of the species in the genus Helicops Wagler, 1830 (Serpentes, Colubridae, Xenodontinae)
Source: Biodivers Data J. 2022 Mar 10;10:e69234. doi: 10.3897/BDJ.10.e69234 (PMC8930936; doi:10.3897/BDJ.10.e69234)
Supplement: XML Treatment for Helicops polylepis [file BDJ.10.e69234-treatment15.xml]

<!DOCTYPE tp:taxon-treatment
  PUBLIC "-//TaxonX//DTD Taxonomic Treatment Publishing DTD v0 20100105//EN" "tax-treatment-NSO.dtd">
<tp:taxon-treatment xmlns:tp="http://www.plazi.org/taxpub"><tp:treatment-meta><mixed-citation publication-type="journal"><person-group><name><surname>Schöneberg</surname><given-names>Yannis</given-names></name><name><surname>Köhler</surname><given-names>Gunther</given-names></name></person-group><article-title>Distribution and identification of the species in the genus <italic><tp:taxon-name><tp:taxon-name-part taxon-name-part-type="genus" reg="Helicops">Helicops</tp:taxon-name-part></tp:taxon-name></italic> Wagler, 1830 (<tp:taxon-name><tp:taxon-name-part taxon-name-part-type="suborder">Serpentes</tp:taxon-name-part></tp:taxon-name>, <tp:taxon-name><tp:taxon-name-part taxon-name-part-type="family">Colubridae</tp:taxon-name-part></tp:taxon-name>, <tp:taxon-name><tp:taxon-name-part taxon-name-part-type="subfamily">Xenodontinae</tp:taxon-name-part></tp:taxon-name>)</article-title><source>Biodivers Data J</source><day>10</day><month>03</month><year>2022</year><volume>10</volume><pub-id pub-id-type="doi">10.3897/BDJ.10.e69234</pub-id></mixed-citation></tp:treatment-meta><tp:nomenclature><tp:taxon-name>
            <object-id xmlns:xlink="http://www.w3.org/1999/xlink" content-type="arpha" xlink:type="simple">25B5EB5A-22AC-5A78-AEC9-2871F34F279F</object-id>
            <tp:taxon-name-part taxon-name-part-type="genus">Helicops</tp:taxon-name-part>
            <tp:taxon-name-part taxon-name-part-type="species">polylepis</tp:taxon-name-part>
          </tp:taxon-name><tp:taxon-authority>Günther, 1861</tp:taxon-authority></tp:nomenclature><tp:treatment-sec sec-type="materials"><title>Materials</title><list list-type="alpha-lower" list-content="occurrences"><list-item><p><bold>Type status:</bold> <named-content xmlns:xlink="http://www.w3.org/1999/xlink" content-type="dwc:typeStatus" xlink:type="simple">Other material</named-content>. <bold>Occurrence:</bold> catalogNumber: <named-content xmlns:xlink="http://www.w3.org/1999/xlink" content-type="dwc:catalogNumber" xlink:type="simple">MTKD 15507</named-content>; individualCount: <named-content xmlns:xlink="http://www.w3.org/1999/xlink" content-type="dwc:individualCount" xlink:type="simple">1</named-content>; sex: <named-content xmlns:xlink="http://www.w3.org/1999/xlink" content-type="dwc:sex" xlink:type="simple">female</named-content>; <bold>Taxon:</bold> scientificName: <named-content xmlns:xlink="http://www.w3.org/1999/xlink" content-type="dwc:scientificName" xlink:type="simple"><italic><tp:taxon-name><tp:taxon-name-part taxon-name-part-type="genus" reg="Helicops">Helicops</tp:taxon-name-part><tp:taxon-name-part taxon-name-part-type="species" reg="polylepis">polylepis</tp:taxon-name-part></tp:taxon-name></italic> Günther, 1861</named-content>; <bold>Location:</bold> country: <named-content xmlns:xlink="http://www.w3.org/1999/xlink" content-type="dwc:country" xlink:type="simple">Columbia</named-content>; <bold>Record Level:</bold> institutionID: <named-content xmlns:xlink="http://www.w3.org/1999/xlink" content-type="dwc:institutionID" xlink:type="simple">MTKD</named-content></p></list-item><list-item><p><bold>Type status:</bold> <named-content xmlns:xlink="http://www.w3.org/1999/xlink" content-type="dwc:typeStatus" xlink:type="simple">Other material</named-content>. <bold>Occurrence:</bold> catalogNumber: <named-content xmlns:xlink="http://www.w3.org/1999/xlink" content-type="dwc:catalogNumber" xlink:type="simple">MTKD 15508</named-content>; individualCount: <named-content xmlns:xlink="http://www.w3.org/1999/xlink" content-type="dwc:individualCount" xlink:type="simple">1</named-content>; sex: <named-content xmlns:xlink="http://www.w3.org/1999/xlink" content-type="dwc:sex" xlink:type="simple">female</named-content>; <bold>Taxon:</bold> scientificName: <named-content xmlns:xlink="http://www.w3.org/1999/xlink" content-type="dwc:scientificName" xlink:type="simple"><italic><tp:taxon-name><tp:taxon-name-part taxon-name-part-type="genus" reg="Helicops">Helicops</tp:taxon-name-part><tp:taxon-name-part taxon-name-part-type="species" reg="polylepis">polylepis</tp:taxon-name-part></tp:taxon-name></italic> Günther, 1861</named-content>; <bold>Location:</bold> country: <named-content xmlns:xlink="http://www.w3.org/1999/xlink" content-type="dwc:country" xlink:type="simple">Columbia</named-content>; <bold>Record Level:</bold> institutionID: <named-content xmlns:xlink="http://www.w3.org/1999/xlink" content-type="dwc:institutionID" xlink:type="simple">MTKD</named-content></p></list-item><list-item><p><bold>Type status:</bold> <named-content xmlns:xlink="http://www.w3.org/1999/xlink" content-type="dwc:typeStatus" xlink:type="simple">Other material</named-content>. <bold>Occurrence:</bold> catalogNumber: <named-content xmlns:xlink="http://www.w3.org/1999/xlink" content-type="dwc:catalogNumber" xlink:type="simple">SMF 17821</named-content>; recordedBy: <named-content xmlns:xlink="http://www.w3.org/1999/xlink" content-type="dwc:recordedBy" xlink:type="simple">F. Werner leg.</named-content>; individualCount: <named-content xmlns:xlink="http://www.w3.org/1999/xlink" content-type="dwc:individualCount" xlink:type="simple">1</named-content>; sex: <named-content xmlns:xlink="http://www.w3.org/1999/xlink" content-type="dwc:sex" xlink:type="simple">female</named-content>; <bold>Taxon:</bold> scientificName: <named-content xmlns:xlink="http://www.w3.org/1999/xlink" content-type="dwc:scientificName" xlink:type="simple"><italic><tp:taxon-name><tp:taxon-name-part taxon-name-part-type="genus" reg="Helicops">Helicops</tp:taxon-name-part><tp:taxon-name-part taxon-name-part-type="species" reg="polylepis">polylepis</tp:taxon-name-part></tp:taxon-name></italic> Günther, 1861</named-content>; <bold>Location:</bold> country: <named-content xmlns:xlink="http://www.w3.org/1999/xlink" content-type="dwc:country" xlink:type="simple">Bolivia</named-content>; stateProvince: <named-content xmlns:xlink="http://www.w3.org/1999/xlink" content-type="dwc:stateProvince" xlink:type="simple">Chaco</named-content>; <bold>Record Level:</bold> institutionID: <named-content xmlns:xlink="http://www.w3.org/1999/xlink" content-type="dwc:institutionID" xlink:type="simple">SMF</named-content></p></list-item><list-item><p><bold>Type status:</bold> <named-content xmlns:xlink="http://www.w3.org/1999/xlink" content-type="dwc:typeStatus" xlink:type="simple">Other material</named-content>. <bold>Occurrence:</bold> catalogNumber: <named-content xmlns:xlink="http://www.w3.org/1999/xlink" content-type="dwc:catalogNumber" xlink:type="simple">SMF 17822</named-content>; recordedBy: <named-content xmlns:xlink="http://www.w3.org/1999/xlink" content-type="dwc:recordedBy" xlink:type="simple">C.A. Hahn leg.</named-content>; individualCount: <named-content xmlns:xlink="http://www.w3.org/1999/xlink" content-type="dwc:individualCount" xlink:type="simple">1</named-content>; sex: <named-content xmlns:xlink="http://www.w3.org/1999/xlink" content-type="dwc:sex" xlink:type="simple">female</named-content>; <bold>Taxon:</bold> scientificName: <named-content xmlns:xlink="http://www.w3.org/1999/xlink" content-type="dwc:scientificName" xlink:type="simple"><italic><tp:taxon-name><tp:taxon-name-part taxon-name-part-type="genus" reg="Helicops">Helicops</tp:taxon-name-part><tp:taxon-name-part taxon-name-part-type="species" reg="polylepis">polylepis</tp:taxon-name-part></tp:taxon-name></italic> Günther, 1861</named-content>; <bold>Location:</bold> country: <named-content xmlns:xlink="http://www.w3.org/1999/xlink" content-type="dwc:country" xlink:type="simple">Bolivia</named-content>; <bold>Record Level:</bold> institutionID: <named-content xmlns:xlink="http://www.w3.org/1999/xlink" content-type="dwc:institutionID" xlink:type="simple">SMF</named-content></p></list-item><list-item><p><bold>Type status:</bold> <named-content xmlns:xlink="http://www.w3.org/1999/xlink" content-type="dwc:typeStatus" xlink:type="simple">Other material</named-content>. <bold>Occurrence:</bold> catalogNumber: <named-content xmlns:xlink="http://www.w3.org/1999/xlink" content-type="dwc:catalogNumber" xlink:type="simple">ZMB 17428</named-content>; individualCount: <named-content xmlns:xlink="http://www.w3.org/1999/xlink" content-type="dwc:individualCount" xlink:type="simple">1</named-content>; sex: <named-content xmlns:xlink="http://www.w3.org/1999/xlink" content-type="dwc:sex" xlink:type="simple">male</named-content>; <bold>Taxon:</bold> scientificName: <named-content xmlns:xlink="http://www.w3.org/1999/xlink" content-type="dwc:scientificName" xlink:type="simple"><italic><tp:taxon-name><tp:taxon-name-part taxon-name-part-type="genus" reg="Helicops">Helicops</tp:taxon-name-part><tp:taxon-name-part taxon-name-part-type="species" reg="polylepis">polylepis</tp:taxon-name-part></tp:taxon-name></italic> Günther, 1861</named-content>; <bold>Location:</bold> country: <named-content xmlns:xlink="http://www.w3.org/1999/xlink" content-type="dwc:country" xlink:type="simple">Brazil</named-content>; stateProvince: <named-content xmlns:xlink="http://www.w3.org/1999/xlink" content-type="dwc:stateProvince" xlink:type="simple">Bahia</named-content>; <bold>Record Level:</bold> institutionID: <named-content xmlns:xlink="http://www.w3.org/1999/xlink" content-type="dwc:institutionID" xlink:type="simple">ZMB</named-content></p></list-item><list-item><p><bold>Type status:</bold> <named-content xmlns:xlink="http://www.w3.org/1999/xlink" content-type="dwc:typeStatus" xlink:type="simple">Other material</named-content>. <bold>Occurrence:</bold> catalogNumber: <named-content xmlns:xlink="http://www.w3.org/1999/xlink" content-type="dwc:catalogNumber" xlink:type="simple">ZMB 26215</named-content>; recordedBy: <named-content xmlns:xlink="http://www.w3.org/1999/xlink" content-type="dwc:recordedBy" xlink:type="simple">Stoecker leg.</named-content>; individualCount: <named-content xmlns:xlink="http://www.w3.org/1999/xlink" content-type="dwc:individualCount" xlink:type="simple">1</named-content>; sex: <named-content xmlns:xlink="http://www.w3.org/1999/xlink" content-type="dwc:sex" xlink:type="simple">male</named-content>; <bold>Taxon:</bold> scientificName: <named-content xmlns:xlink="http://www.w3.org/1999/xlink" content-type="dwc:scientificName" xlink:type="simple"><italic><tp:taxon-name><tp:taxon-name-part taxon-name-part-type="genus" reg="Helicops">Helicops</tp:taxon-name-part><tp:taxon-name-part taxon-name-part-type="species" reg="polylepis">polylepis</tp:taxon-name-part></tp:taxon-name></italic> Günther, 1861</named-content>; <bold>Location:</bold> country: <named-content xmlns:xlink="http://www.w3.org/1999/xlink" content-type="dwc:country" xlink:type="simple">Bolivia</named-content>; stateProvince: <named-content xmlns:xlink="http://www.w3.org/1999/xlink" content-type="dwc:stateProvince" xlink:type="simple">La Paz</named-content>; locality: <named-content xmlns:xlink="http://www.w3.org/1999/xlink" content-type="dwc:locality" xlink:type="simple">La Paz</named-content>; <bold>Record Level:</bold> institutionID: <named-content xmlns:xlink="http://www.w3.org/1999/xlink" content-type="dwc:institutionID" xlink:type="simple">ZMB</named-content></p></list-item><list-item><p><bold>Type status:</bold> <named-content xmlns:xlink="http://www.w3.org/1999/xlink" content-type="dwc:typeStatus" xlink:type="simple">Other material</named-content>. <bold>Occurrence:</bold> catalogNumber: <named-content xmlns:xlink="http://www.w3.org/1999/xlink" content-type="dwc:catalogNumber" xlink:type="simple">ZMB 30993</named-content>; individualCount: <named-content xmlns:xlink="http://www.w3.org/1999/xlink" content-type="dwc:individualCount" xlink:type="simple">1</named-content>; <bold>Taxon:</bold> scientificName: <named-content xmlns:xlink="http://www.w3.org/1999/xlink" content-type="dwc:scientificName" xlink:type="simple"><italic><tp:taxon-name><tp:taxon-name-part taxon-name-part-type="genus" reg="Helicops">Helicops</tp:taxon-name-part><tp:taxon-name-part taxon-name-part-type="species" reg="polylepis">polylepis</tp:taxon-name-part></tp:taxon-name></italic> Günther, 1861</named-content>; <bold>Record Level:</bold> institutionID: <named-content xmlns:xlink="http://www.w3.org/1999/xlink" content-type="dwc:institutionID" xlink:type="simple">ZMB</named-content></p></list-item></list></tp:treatment-sec><tp:treatment-sec sec-type="Diagnosis"><title>Diagnosis</title><p><italic><tp:taxon-name><tp:taxon-name-part taxon-name-part-type="genus" reg="Helicops">Helicops</tp:taxon-name-part><tp:taxon-name-part taxon-name-part-type="species" reg="polylepis">polylepis</tp:taxon-name-part></tp:taxon-name></italic> can be distinguished from all its congeners by the combination of absent intergenials, a semi-divided nasal scale and 23–26 dorsal scale rows at mid-body (versus 17–20 in <italic><tp:taxon-name><tp:taxon-name-part taxon-name-part-type="genus" reg="Helicops">H.</tp:taxon-name-part><tp:taxon-name-part taxon-name-part-type="species" reg="angulatus">angulatus</tp:taxon-name-part></tp:taxon-name></italic>; 21–22 in <italic><tp:taxon-name><tp:taxon-name-part taxon-name-part-type="genus" reg="Helicops">H.</tp:taxon-name-part><tp:taxon-name-part taxon-name-part-type="species" reg="apiaka">apiaka</tp:taxon-name-part></tp:taxon-name></italic>; 17–19 in <italic><tp:taxon-name><tp:taxon-name-part taxon-name-part-type="genus" reg="Helicops">H.</tp:taxon-name-part><tp:taxon-name-part taxon-name-part-type="species" reg="carinidaudus">carinidaudus</tp:taxon-name-part></tp:taxon-name></italic>; 17–20 in <italic><tp:taxon-name><tp:taxon-name-part taxon-name-part-type="genus" reg="Helicops">H.</tp:taxon-name-part><tp:taxon-name-part taxon-name-part-type="species" reg="infrataeniatus">infrataeniatus</tp:taxon-name-part></tp:taxon-name></italic> and <italic><tp:taxon-name><tp:taxon-name-part taxon-name-part-type="genus" reg="Helicops">H.</tp:taxon-name-part><tp:taxon-name-part taxon-name-part-type="species" reg="modestus">modestus</tp:taxon-name-part></tp:taxon-name></italic>; 18–20 in <italic><tp:taxon-name><tp:taxon-name-part taxon-name-part-type="genus" reg="Helicops">H.</tp:taxon-name-part><tp:taxon-name-part taxon-name-part-type="species" reg="danieli">danieli</tp:taxon-name-part></tp:taxon-name></italic>; 19 in <italic><tp:taxon-name><tp:taxon-name-part taxon-name-part-type="genus" reg="Helicops">H.</tp:taxon-name-part><tp:taxon-name-part taxon-name-part-type="species" reg="gomesi">gomesi</tp:taxon-name-part></tp:taxon-name></italic>; 18–22 in <italic><tp:taxon-name><tp:taxon-name-part taxon-name-part-type="genus" reg="Helicops">H.</tp:taxon-name-part><tp:taxon-name-part taxon-name-part-type="species" reg="leopardinus">leopardinus</tp:taxon-name-part></tp:taxon-name></italic>; 19 in <italic><tp:taxon-name><tp:taxon-name-part taxon-name-part-type="genus" reg="Helicops">H.</tp:taxon-name-part><tp:taxon-name-part taxon-name-part-type="species" reg="phantasma">phantasma</tp:taxon-name-part></tp:taxon-name></italic>; 23–26 in <italic><tp:taxon-name><tp:taxon-name-part taxon-name-part-type="genus" reg="Helicops">H.</tp:taxon-name-part><tp:taxon-name-part taxon-name-part-type="species" reg="polylepis">polylepis</tp:taxon-name-part></tp:taxon-name></italic>; 19 in <italic><tp:taxon-name><tp:taxon-name-part taxon-name-part-type="genus" reg="Helicops">H.</tp:taxon-name-part><tp:taxon-name-part taxon-name-part-type="species" reg="tapajonicus">tapajonicus</tp:taxon-name-part></tp:taxon-name></italic>; (for information on references, see Suppl. material <xref ref-type="supplementary-material" rid="S6767118">3</xref>).</p></tp:treatment-sec><tp:treatment-sec sec-type="Distribution"><title>Distribution</title><p><italic><tp:taxon-name><tp:taxon-name-part taxon-name-part-type="genus" reg="Helicops">Helicops</tp:taxon-name-part><tp:taxon-name-part taxon-name-part-type="species" reg="polylepis">polylepis</tp:taxon-name-part></tp:taxon-name></italic> is recorded from southern Bolivia to the Amazon Estuary and from Peru to the east of the Brazilian Province Para. There are also two reports from Colombia (Fig. <xref ref-type="fig" rid="F6767197">3</xref><xref ref-type="fig" rid="F6767204">c</xref>).</p></tp:treatment-sec><tp:treatment-sec><!--Section generated to contain objects referenced in tp:taxon-treatment.--><supplementary-material xmlns:xlink="http://www.w3.org/1999/xlink" id="S6767118" orientation="portrait" position="float" xlink:type="simple"><object-id content-type="arpha" xlink:type="simple">724B7361-C3E8-5E7A-BA4B-06690D6C98B6</object-id><object-id content-type="doi" xlink:type="simple">10.3897/BDJ.10.e69234.suppl3</object-id><label>Supplementary material 3</label><caption><p>References for the morphological data</p></caption><statement content-type="dataType"><label>Data type</label><p>morphological</p></statement><statement content-type="notes"><label>Brief description</label><p>This file contains all references used for the assessment of the morphological traits.</p></statement><p>File: oo_531786.txt</p><media xlink:href="bdj-10-e69234-s003.txt" mimetype="txt file" mime-subtype="txt" position="float" orientation="portrait" xlink:type="simple"><uri content-type="original_file" xlink:type="simple">https://binary.pensoft.net/file/531786</uri></media><attrib specific-use="authors">Yannis Schöneberg, Gunther Köhler</attrib></supplementary-material><fig-group id="F6767197" position="float" orientation="portrait"><caption><p>Distribution maps of <bold>A</bold> <italic><tp:taxon-name><tp:taxon-name-part taxon-name-part-type="genus" reg="Helicops">Helicops</tp:taxon-name-part><tp:taxon-name-part taxon-name-part-type="species" reg="petersi">petersi</tp:taxon-name-part></tp:taxon-name></italic>; <bold>B</bold> <italic><tp:taxon-name><tp:taxon-name-part taxon-name-part-type="genus" reg="Helicops">H.</tp:taxon-name-part><tp:taxon-name-part taxon-name-part-type="species" reg="phantasma">phantasma</tp:taxon-name-part></tp:taxon-name></italic>; <bold>C</bold> <italic><tp:taxon-name><tp:taxon-name-part taxon-name-part-type="genus" reg="Helicops">H.</tp:taxon-name-part><tp:taxon-name-part taxon-name-part-type="species" reg="polylepis">polylepis</tp:taxon-name-part></tp:taxon-name></italic>; <bold>D</bold> <italic><tp:taxon-name><tp:taxon-name-part taxon-name-part-type="genus" reg="Helicops">H.</tp:taxon-name-part><tp:taxon-name-part taxon-name-part-type="species" reg="scalaris">scalaris</tp:taxon-name-part></tp:taxon-name></italic>; <bold>E</bold> <italic><tp:taxon-name><tp:taxon-name-part taxon-name-part-type="genus" reg="Helicops">H.</tp:taxon-name-part><tp:taxon-name-part taxon-name-part-type="species" reg="tapajonicus">tapajonicus</tp:taxon-name-part></tp:taxon-name></italic>; <bold>F</bold> <italic><tp:taxon-name><tp:taxon-name-part taxon-name-part-type="genus" reg="Helicops">H.</tp:taxon-name-part><tp:taxon-name-part taxon-name-part-type="species" reg="trivittatus">trivittatus</tp:taxon-name-part></tp:taxon-name></italic>. Black circles show examined specimens, white circles literature reports and grey circles show literature reports with ambiguous references. For coordinates and references of the distribution records, see Suppl. material <xref ref-type="supplementary-material" rid="S6767138">2</xref>.</p></caption><fig id="F6767202" position="float" orientation="portrait"><object-id xmlns:xlink="http://www.w3.org/1999/xlink" content-type="arpha" xlink:type="simple">ED4A2A1A-67A9-502E-94D7-A63CCFBE0434</object-id><object-id xmlns:xlink="http://www.w3.org/1999/xlink" content-type="doi" xlink:type="simple">10.3897/BDJ.10.e69234.figure3a</object-id><label>Figure 3a.</label><graphic xmlns:xlink="http://www.w3.org/1999/xlink" xlink:href="bdj-10-e69234-g003_a.png" xlink:type="simple" position="float" orientation="portrait" id="oo_614675.png"><uri content-type="original_file" xlink:type="simple">https://binary.pensoft.net/fig/614675</uri></graphic></fig><fig id="F6767203" position="float" orientation="portrait"><object-id xmlns:xlink="http://www.w3.org/1999/xlink" content-type="arpha" xlink:type="simple">A79DB2C6-6573-56D9-96EC-E9BECABC1770</object-id><object-id xmlns:xlink="http://www.w3.org/1999/xlink" content-type="doi" xlink:type="simple">10.3897/BDJ.10.e69234.figure3b</object-id><label>Figure 3b.</label><graphic xmlns:xlink="http://www.w3.org/1999/xlink" xlink:href="bdj-10-e69234-g003_b.png" xlink:type="simple" position="float" orientation="portrait" id="oo_614676.png"><uri content-type="original_file" xlink:type="simple">https://binary.pensoft.net/fig/614676</uri></graphic></fig><fig id="F6767204" position="float" orientation="portrait"><object-id xmlns:xlink="http://www.w3.org/1999/xlink" content-type="arpha" xlink:type="simple">0B0A2FC8-4F76-5986-A750-DEF8D9C3719C</object-id><object-id xmlns:xlink="http://www.w3.org/1999/xlink" content-type="doi" xlink:type="simple">10.3897/BDJ.10.e69234.figure3c</object-id><label>Figure 3c.</label><graphic xmlns:xlink="http://www.w3.org/1999/xlink" xlink:href="bdj-10-e69234-g003_c.png" xlink:type="simple" position="float" orientation="portrait" id="oo_614677.png"><uri content-type="original_file" xlink:type="simple">https://binary.pensoft.net/fig/614677</uri></graphic></fig><fig id="F6767205" position="float" orientation="portrait"><object-id xmlns:xlink="http://www.w3.org/1999/xlink" content-type="arpha" xlink:type="simple">FDD05ED2-09CC-5B1D-8218-3B48F35F41FC</object-id><object-id xmlns:xlink="http://www.w3.org/1999/xlink" content-type="doi" xlink:type="simple">10.3897/BDJ.10.e69234.figure3d</object-id><label>Figure 3d.</label><graphic xmlns:xlink="http://www.w3.org/1999/xlink" xlink:href="bdj-10-e69234-g003_d.png" xlink:type="simple" position="float" orientation="portrait" id="oo_614678.png"><uri content-type="original_file" xlink:type="simple">https://binary.pensoft.net/fig/614678</uri></graphic></fig><fig id="F6767206" position="float" orientation="portrait"><object-id xmlns:xlink="http://www.w3.org/1999/xlink" content-type="arpha" xlink:type="simple">3A034733-41C8-5CCF-B9C2-ECC6DC266D1F</object-id><object-id xmlns:xlink="http://www.w3.org/1999/xlink" content-type="doi" xlink:type="simple">10.3897/BDJ.10.e69234.figure3e</object-id><label>Figure 3e.</label><graphic xmlns:xlink="http://www.w3.org/1999/xlink" xlink:href="bdj-10-e69234-g003_e.png" xlink:type="simple" position="float" orientation="portrait" id="oo_614679.png"><uri content-type="original_file" xlink:type="simple">https://binary.pensoft.net/fig/614679</uri></graphic></fig><fig id="F6767207" position="float" orientation="portrait"><object-id xmlns:xlink="http://www.w3.org/1999/xlink" content-type="arpha" xlink:type="simple">1B827CD9-843D-53AD-AEE1-FDD5C0FA8613</object-id><object-id xmlns:xlink="http://www.w3.org/1999/xlink" content-type="doi" xlink:type="simple">10.3897/BDJ.10.e69234.figure3f</object-id><label>Figure 3f.</label><graphic xmlns:xlink="http://www.w3.org/1999/xlink" xlink:href="bdj-10-e69234-g003_f.png" xlink:type="simple" position="float" orientation="portrait" id="oo_614680.png"><uri content-type="original_file" xlink:type="simple">https://binary.pensoft.net/fig/614680</uri></graphic></fig></fig-group><supplementary-material xmlns:xlink="http://www.w3.org/1999/xlink" id="S6767138" orientation="portrait" position="float" xlink:type="simple"><object-id content-type="arpha" xlink:type="simple">752130E9-CFB5-55CB-9467-09298E73407E</object-id><object-id content-type="doi" xlink:type="simple">10.3897/BDJ.10.e69234.suppl2</object-id><label>Supplementary material 2</label><caption><p>References for all locality records extracted from literature</p></caption><statement content-type="dataType"><label>Data type</label><p>occurences</p></statement><statement content-type="notes"><label>Brief description</label><p>This table contains the description, coordinates and the reference of all used distribution points, which were extracted from literature.</p></statement><p>File: oo_597917.tsv</p><media xlink:href="bdj-10-e69234-s002.tsv" mimetype="tsv file" mime-subtype="tsv" position="float" orientation="portrait" xlink:type="simple"><uri content-type="original_file" xlink:type="simple">https://binary.pensoft.net/file/597917</uri></media><attrib specific-use="authors">Yannis Schöneberg, Gunther Köhler</attrib></supplementary-material><fig id="F6767204" position="float" orientation="portrait"><object-id xmlns:xlink="http://www.w3.org/1999/xlink" content-type="arpha" xlink:type="simple">0B0A2FC8-4F76-5986-A750-DEF8D9C3719C</object-id><object-id xmlns:xlink="http://www.w3.org/1999/xlink" content-type="doi" xlink:type="simple">10.3897/BDJ.10.e69234.figure3c</object-id><label>Figure 3c.</label><graphic xmlns:xlink="http://www.w3.org/1999/xlink" xlink:href="bdj-10-e69234-g003_c.png" xlink:type="simple" position="float" orientation="portrait" id="oo_614677.png"><uri content-type="original_file" xlink:type="simple">https://binary.pensoft.net/fig/614677</uri></graphic></fig></tp:treatment-sec></tp:taxon-treatment>
