# Supplementary material for: Distribution and identification of the species in the genus Helicops Wagler, 1830 (Serpentes, Colubridae, Xenodontinae)
Source: Biodivers Data J. 2022 Mar 10;10:e69234. doi: 10.3897/BDJ.10.e69234 (PMC8930936; doi:10.3897/BDJ.10.e69234)
Supplement: XML Treatment for Helicops yacu [file BDJ.10.e69234-treatment19.xml]

<!DOCTYPE tp:taxon-treatment
  PUBLIC "-//TaxonX//DTD Taxonomic Treatment Publishing DTD v0 20100105//EN" "tax-treatment-NSO.dtd">
<tp:taxon-treatment xmlns:tp="http://www.plazi.org/taxpub"><tp:treatment-meta><mixed-citation publication-type="journal"><person-group><name><surname>Schöneberg</surname><given-names>Yannis</given-names></name><name><surname>Köhler</surname><given-names>Gunther</given-names></name></person-group><article-title>Distribution and identification of the species in the genus <italic><tp:taxon-name><tp:taxon-name-part taxon-name-part-type="genus" reg="Helicops">Helicops</tp:taxon-name-part></tp:taxon-name></italic> Wagler, 1830 (<tp:taxon-name><tp:taxon-name-part taxon-name-part-type="suborder">Serpentes</tp:taxon-name-part></tp:taxon-name>, <tp:taxon-name><tp:taxon-name-part taxon-name-part-type="family">Colubridae</tp:taxon-name-part></tp:taxon-name>, <tp:taxon-name><tp:taxon-name-part taxon-name-part-type="subfamily">Xenodontinae</tp:taxon-name-part></tp:taxon-name>)</article-title><source>Biodivers Data J</source><day>10</day><month>03</month><year>2022</year><volume>10</volume><pub-id pub-id-type="doi">10.3897/BDJ.10.e69234</pub-id></mixed-citation></tp:treatment-meta><tp:nomenclature><tp:taxon-name>
            <object-id xmlns:xlink="http://www.w3.org/1999/xlink" content-type="arpha" xlink:type="simple">C885DF1B-28C3-56E9-A8C8-D8729381DF0A</object-id>
            <tp:taxon-name-part taxon-name-part-type="genus">Helicops</tp:taxon-name-part>
            <tp:taxon-name-part taxon-name-part-type="species">yacu</tp:taxon-name-part>
          </tp:taxon-name><tp:taxon-authority>Rossman &amp; Dixon, 1975</tp:taxon-authority></tp:nomenclature><tp:treatment-sec sec-type="Diagnosis"><title>Diagnosis</title><p><italic><tp:taxon-name><tp:taxon-name-part taxon-name-part-type="genus" reg="Helicops">Helicops</tp:taxon-name-part><tp:taxon-name-part taxon-name-part-type="species" reg="yacu">yacu</tp:taxon-name-part></tp:taxon-name></italic> can be distinguished from all congeners by the combination of having an entire nasal scale and intergenials present (for information on references, see Suppl. material <xref ref-type="supplementary-material" rid="S6767118">3</xref>).</p></tp:treatment-sec><tp:treatment-sec sec-type="Distribution"><title>Distribution</title><p><italic><tp:taxon-name><tp:taxon-name-part taxon-name-part-type="genus" reg="Helicops">Helicops</tp:taxon-name-part><tp:taxon-name-part taxon-name-part-type="species" reg="yacu">yacu</tp:taxon-name-part></tp:taxon-name></italic> is known only from north-eastern of the Province Loreto, Peru and one locality in north-western Acre, Brazil (<xref ref-type="bibr" rid="B6769925">Rossman and Dixon 1975</xref>, <xref ref-type="bibr" rid="B7341469">Nogueira et al. 2019</xref>, Fig. <xref ref-type="fig" rid="F6767210">4</xref>).</p></tp:treatment-sec><tp:treatment-sec sec-type="Taxonomic remark"><title>Taxonomic remark</title><p>In <xref ref-type="bibr" rid="B6769943">Rossman and Abe (1979)</xref>, the authors express their doubt that <italic><tp:taxon-name><tp:taxon-name-part taxon-name-part-type="genus" reg="Helicops">H.</tp:taxon-name-part><tp:taxon-name-part taxon-name-part-type="species" reg="yacu">yacu</tp:taxon-name-part></tp:taxon-name></italic> represents a valid species. They state the possibility that individuals assigned to <italic><tp:taxon-name><tp:taxon-name-part taxon-name-part-type="genus" reg="Helicops">H.</tp:taxon-name-part><tp:taxon-name-part taxon-name-part-type="species" reg="yacu">yacu</tp:taxon-name-part></tp:taxon-name></italic> might represent a subspecies of <italic><tp:taxon-name><tp:taxon-name-part taxon-name-part-type="genus" reg="Helicops">H.</tp:taxon-name-part><tp:taxon-name-part taxon-name-part-type="species" reg="pastazae">pastazae</tp:taxon-name-part></tp:taxon-name></italic>. However, they state that further specimens are needed for an accurate assessment. No further verification of this hypothesis has been made since then.</p></tp:treatment-sec><tp:treatment-sec><!--Section generated to contain objects referenced in tp:taxon-treatment.--><supplementary-material xmlns:xlink="http://www.w3.org/1999/xlink" id="S6767118" orientation="portrait" position="float" xlink:type="simple"><object-id content-type="arpha" xlink:type="simple">724B7361-C3E8-5E7A-BA4B-06690D6C98B6</object-id><object-id content-type="doi" xlink:type="simple">10.3897/BDJ.10.e69234.suppl3</object-id><label>Supplementary material 3</label><caption><p>References for the morphological data</p></caption><statement content-type="dataType"><label>Data type</label><p>morphological</p></statement><statement content-type="notes"><label>Brief description</label><p>This file contains all references used for the assessment of the morphological traits.</p></statement><p>File: oo_531786.txt</p><media xlink:href="bdj-10-e69234-s003.txt" mimetype="txt file" mime-subtype="txt" position="float" orientation="portrait" xlink:type="simple"><uri content-type="original_file" xlink:type="simple">https://binary.pensoft.net/file/531786</uri></media><attrib specific-use="authors">Yannis Schöneberg, Gunther Köhler</attrib></supplementary-material><fig id="F6767210" position="float" orientation="portrait"><object-id xmlns:xlink="http://www.w3.org/1999/xlink" content-type="arpha" xlink:type="simple">B95FB8AF-9404-5AF4-8CDA-147013C332D7</object-id><object-id xmlns:xlink="http://www.w3.org/1999/xlink" content-type="doi" xlink:type="simple">10.3897/BDJ.10.e69234.figure4</object-id><label>Figure 4.</label><caption><p>Distribution of <italic><tp:taxon-name><tp:taxon-name-part taxon-name-part-type="genus" reg="Helicops">Helicops</tp:taxon-name-part><tp:taxon-name-part taxon-name-part-type="species" reg="yacu">yacu</tp:taxon-name-part></tp:taxon-name></italic>. White circles represent literature reports. For the coordinates and references of the distribution points from literature, see Suppl. material <xref ref-type="supplementary-material" rid="S6767138">2</xref>.</p></caption><graphic xmlns:xlink="http://www.w3.org/1999/xlink" xlink:href="bdj-10-e69234-g004.png" position="float" id="oo_614682.png" orientation="portrait" xlink:type="simple"><uri content-type="original_file" xlink:type="simple">https://binary.pensoft.net/fig/614682</uri></graphic></fig><supplementary-material xmlns:xlink="http://www.w3.org/1999/xlink" id="S6767138" orientation="portrait" position="float" xlink:type="simple"><object-id content-type="arpha" xlink:type="simple">752130E9-CFB5-55CB-9467-09298E73407E</object-id><object-id content-type="doi" xlink:type="simple">10.3897/BDJ.10.e69234.suppl2</object-id><label>Supplementary material 2</label><caption><p>References for all locality records extracted from literature</p></caption><statement content-type="dataType"><label>Data type</label><p>occurences</p></statement><statement content-type="notes"><label>Brief description</label><p>This table contains the description, coordinates and the reference of all used distribution points, which were extracted from literature.</p></statement><p>File: oo_597917.tsv</p><media xlink:href="bdj-10-e69234-s002.tsv" mimetype="tsv file" mime-subtype="tsv" position="float" orientation="portrait" xlink:type="simple"><uri content-type="original_file" xlink:type="simple">https://binary.pensoft.net/file/597917</uri></media><attrib specific-use="authors">Yannis Schöneberg, Gunther Köhler</attrib></supplementary-material></tp:treatment-sec><ref-list><ref id="B6769925"><element-citation xmlns:xlink="http://www.w3.org/1999/xlink" publication-type="article" xlink:type="simple"><person-group person-group-type="author"><name name-style="western"><surname>Rossman</surname><given-names>Douglas Athon</given-names></name><name name-style="western"><surname>Dixon</surname><given-names>James Ray</given-names></name></person-group><year>1975</year><article-title>A new colubrid snake of the genus <italic><tp:taxon-name><tp:taxon-name-part taxon-name-part-type="genus" reg="Helicops">Helicops</tp:taxon-name-part></tp:taxon-name></italic> from Peru</article-title><source>Herpetologica</source><volume>31</volume><issue>4</issue><fpage>412</fpage><lpage>414</lpage></element-citation></ref><ref id="B7341469"><element-citation xmlns:xlink="http://www.w3.org/1999/xlink" publication-type="article" xlink:type="simple"><person-group person-group-type="author"><name name-style="western"><surname>Nogueira</surname><given-names>Cristiano C.</given-names></name><name name-style="western"><surname>Argôlo</surname><given-names>Antonio J. S.</given-names></name><name name-style="western"><surname>Arzamendia</surname><given-names>Vanesa</given-names></name><name name-style="western"><surname>Azevedo</surname><given-names>Josué A.</given-names></name><name name-style="western"><surname>Barbo</surname><given-names>Fausto E.</given-names></name><name name-style="western"><surname>Bérnils</surname><given-names>Renato S.</given-names></name><name name-style="western"><surname>Bolochio</surname><given-names>Bruna E.</given-names></name><name name-style="western"><surname>Borges-Martins</surname><given-names>Marcio</given-names></name><name name-style="western"><surname>Brasil-Godinho</surname><given-names>Marcela</given-names></name><name name-style="western"><surname>Braz</surname><given-names>Henrique</given-names></name><name name-style="western"><surname>Buononato</surname><given-names>Marcus A.</given-names></name><name name-style="western"><surname>Cisneros-Heredia</surname><given-names>Diego F.</given-names></name><name name-style="western"><surname>Colli</surname><given-names>Guarino R.</given-names></name><name name-style="western"><surname>Costa</surname><given-names>Henrique C.</given-names></name><name name-style="western"><surname>Franco</surname><given-names>Francisco L.</given-names></name><name name-style="western"><surname>Giraudo</surname><given-names>Alejandro</given-names></name><name name-style="western"><surname>Gonzalez</surname><given-names>Rodrigo C.</given-names></name><name name-style="western"><surname>Guedes</surname><given-names>Thaís</given-names></name><name name-style="western"><surname>Hoogmoed</surname><given-names>Marinus S.</given-names></name><name name-style="western"><surname>Marques</surname><given-names>Otavio A. V.</given-names></name><name name-style="western"><surname>Montingelli</surname><given-names>Giovanna G.</given-names></name><name name-style="western"><surname>Passos</surname><given-names>Paulo</given-names></name><name name-style="western"><surname>Prudente</surname><given-names>Ana L. C.</given-names></name><name name-style="western"><surname>Rivas</surname><given-names>Gilson A.</given-names></name><name name-style="western"><surname>Sanchez</surname><given-names>Paola M.</given-names></name><name name-style="western"><surname>Serrano</surname><given-names>Filipe C.</given-names></name><name name-style="western"><surname>Silva</surname><given-names>Nelson J.</given-names></name><name name-style="western"><surname>Strüssmann</surname><given-names>Christine</given-names></name><name name-style="western"><surname>Vieira-Alencar</surname><given-names>João Paulo S.</given-names></name><name name-style="western"><surname>Zaher</surname><given-names>Hussam</given-names></name><name name-style="western"><surname>Sawaya</surname><given-names>Ricardo J.</given-names></name><name name-style="western"><surname>Martins</surname><given-names>Marcio</given-names></name></person-group><year>2019</year><article-title>Atlas of Brazilian Snakes: Verified Point-Locality Maps to Mitigate the Wallacean Shortfall in a Megadiverse Snake Fauna</article-title><source>South American Journal of Herpetology</source><volume>14</volume><pub-id pub-id-type="doi">10.2994/sajh-d-19-00120.1</pub-id></element-citation></ref><ref id="B6769943"><element-citation xmlns:xlink="http://www.w3.org/1999/xlink" publication-type="article" xlink:type="simple"><person-group person-group-type="author"><name name-style="western"><surname>Rossman</surname><given-names>Douglas Athon</given-names></name><name name-style="western"><surname>Abe</surname><given-names>Augusto Shinya</given-names></name></person-group><year>1979</year><article-title>Comments on the taxonomic status of <italic><tp:taxon-name><tp:taxon-name-part taxon-name-part-type="genus" reg="Helicops">Helicops</tp:taxon-name-part><tp:taxon-name-part taxon-name-part-type="species" reg="yacu">yacu</tp:taxon-name-part></tp:taxon-name></italic> (<tp:taxon-name><tp:taxon-name-part taxon-name-part-type="suborder">Serpentes</tp:taxon-name-part></tp:taxon-name>: <tp:taxon-name><tp:taxon-name-part taxon-name-part-type="family">Colubridae</tp:taxon-name-part></tp:taxon-name>)</article-title><source>Proceedings of the Louisiana Academy of Sciences</source><volume>42</volume><issue>7-9</issue></element-citation></ref></ref-list></tp:taxon-treatment>
