# Supplementary material for: Distribution and identification of the species in the genus Helicops Wagler, 1830 (Serpentes, Colubridae, Xenodontinae)
Source: Biodivers Data J. 2022 Mar 10;10:e69234. doi: 10.3897/BDJ.10.e69234 (PMC8930936; doi:10.3897/BDJ.10.e69234)
Supplement: XML Treatment for Helicops sp. [file BDJ.10.e69234-treatment20.xml]

<!DOCTYPE tp:taxon-treatment
  PUBLIC "-//TaxonX//DTD Taxonomic Treatment Publishing DTD v0 20100105//EN" "tax-treatment-NSO.dtd">
<tp:taxon-treatment xmlns:tp="http://www.plazi.org/taxpub"><tp:treatment-meta><mixed-citation publication-type="journal"><person-group><name><surname>Schöneberg</surname><given-names>Yannis</given-names></name><name><surname>Köhler</surname><given-names>Gunther</given-names></name></person-group><article-title>Distribution and identification of the species in the genus <italic><tp:taxon-name><tp:taxon-name-part taxon-name-part-type="genus" reg="Helicops">Helicops</tp:taxon-name-part></tp:taxon-name></italic> Wagler, 1830 (<tp:taxon-name><tp:taxon-name-part taxon-name-part-type="suborder">Serpentes</tp:taxon-name-part></tp:taxon-name>, <tp:taxon-name><tp:taxon-name-part taxon-name-part-type="family">Colubridae</tp:taxon-name-part></tp:taxon-name>, <tp:taxon-name><tp:taxon-name-part taxon-name-part-type="subfamily">Xenodontinae</tp:taxon-name-part></tp:taxon-name>)</article-title><source>Biodivers Data J</source><day>10</day><month>03</month><year>2022</year><volume>10</volume><pub-id pub-id-type="doi">10.3897/BDJ.10.e69234</pub-id></mixed-citation></tp:treatment-meta><tp:nomenclature><tp:taxon-name>
            <object-id xmlns:xlink="http://www.w3.org/1999/xlink" content-type="arpha" xlink:type="simple">B75A2520-D197-5254-93E8-2BF0144E7A4D</object-id>
            <tp:taxon-name-part taxon-name-part-type="genus">Helicops</tp:taxon-name-part>
            <tp:taxon-name-part taxon-name-part-type="species">sp.</tp:taxon-name-part>
          </tp:taxon-name></tp:nomenclature><tp:treatment-sec sec-type="materials"><title>Materials</title><list list-type="alpha-lower" list-content="occurrences"><list-item><p><bold>Type status:</bold> <named-content xmlns:xlink="http://www.w3.org/1999/xlink" content-type="dwc:typeStatus" xlink:type="simple">Other material</named-content>. <bold>Occurrence:</bold> catalogNumber: <named-content xmlns:xlink="http://www.w3.org/1999/xlink" content-type="dwc:catalogNumber" xlink:type="simple">SMF 34035</named-content>; recordedBy: <named-content xmlns:xlink="http://www.w3.org/1999/xlink" content-type="dwc:recordedBy" xlink:type="simple">E. Bresslau leg.</named-content>; individualCount: <named-content xmlns:xlink="http://www.w3.org/1999/xlink" content-type="dwc:individualCount" xlink:type="simple">1</named-content>; sex: <named-content xmlns:xlink="http://www.w3.org/1999/xlink" content-type="dwc:sex" xlink:type="simple">female</named-content>; <bold>Taxon:</bold> scientificName: <named-content xmlns:xlink="http://www.w3.org/1999/xlink" content-type="dwc:scientificName" xlink:type="simple"><italic><tp:taxon-name><tp:taxon-name-part taxon-name-part-type="genus" reg="Helicops">Helicops</tp:taxon-name-part></tp:taxon-name></italic> sp.</named-content>; <bold>Location:</bold> country: <named-content xmlns:xlink="http://www.w3.org/1999/xlink" content-type="dwc:country" xlink:type="simple">Brazil</named-content>; stateProvince: <named-content xmlns:xlink="http://www.w3.org/1999/xlink" content-type="dwc:stateProvince" xlink:type="simple">Pernambuco</named-content>; <bold>Event:</bold> year: <named-content xmlns:xlink="http://www.w3.org/1999/xlink" content-type="dwc:year" xlink:type="simple">1913-1914</named-content>; <bold>Record Level:</bold> institutionID: <named-content xmlns:xlink="http://www.w3.org/1999/xlink" content-type="dwc:institutionID" xlink:type="simple">SMF</named-content></p></list-item></list></tp:treatment-sec><tp:treatment-sec sec-type="Diagnosis"><title>Diagnosis</title><p>The female specimen SMF 34035 is distinguished from all other congeners, except <italic><tp:taxon-name><tp:taxon-name-part taxon-name-part-type="genus" reg="Helicops">H.</tp:taxon-name-part><tp:taxon-name-part taxon-name-part-type="species" reg="angulatus">angulatus</tp:taxon-name-part></tp:taxon-name></italic>, <italic><tp:taxon-name><tp:taxon-name-part taxon-name-part-type="genus" reg="Helicops">H.</tp:taxon-name-part><tp:taxon-name-part taxon-name-part-type="species" reg="infrataeniatus">infrataeniatus</tp:taxon-name-part></tp:taxon-name></italic> and <italic><tp:taxon-name><tp:taxon-name-part taxon-name-part-type="genus" reg="Helicops">H.</tp:taxon-name-part><tp:taxon-name-part taxon-name-part-type="species" reg="modestus">modestus</tp:taxon-name-part></tp:taxon-name></italic> by having 17 dorsal scale rows at mid-body and posterior body and 124 ventrals (compared to 111-117 in <italic><tp:taxon-name><tp:taxon-name-part taxon-name-part-type="genus" reg="Helicops">H.</tp:taxon-name-part><tp:taxon-name-part taxon-name-part-type="species" reg="nentur">nentur</tp:taxon-name-part></tp:taxon-name></italic>). From the rest, it differs in having a black venter with cream, narrow transversal bands, which are approximately a ventral scale wide, often left and right halves are shifted one ventral scale, forming a pattern resembling a chessboard. <italic><tp:taxon-name><tp:taxon-name-part taxon-name-part-type="genus" reg="Helicops">Helicops</tp:taxon-name-part><tp:taxon-name-part taxon-name-part-type="species" reg="angulatus">angulatus</tp:taxon-name-part></tp:taxon-name></italic> has a banded venter, <italic><tp:taxon-name><tp:taxon-name-part taxon-name-part-type="genus" reg="Helicops">Helicops</tp:taxon-name-part><tp:taxon-name-part taxon-name-part-type="species" reg="infrataeniatus">infrataeniatus</tp:taxon-name-part></tp:taxon-name></italic> has a venter either with three black stripes on a cream background or checkered black and cream, sometimes red, <italic><tp:taxon-name><tp:taxon-name-part taxon-name-part-type="genus" reg="Helicops">H.</tp:taxon-name-part><tp:taxon-name-part taxon-name-part-type="species" reg="modestus">modestus</tp:taxon-name-part></tp:taxon-name></italic> has a uniform cream venter. Additionally, the specimen can be distinguished from <italic><tp:taxon-name><tp:taxon-name-part taxon-name-part-type="genus" reg="Helicops">H.</tp:taxon-name-part><tp:taxon-name-part taxon-name-part-type="species" reg="infrataeniatus">infrataeniatus</tp:taxon-name-part></tp:taxon-name></italic> by its distribution. It originates from the Brazilian Province Pernambuco, whereas <italic><tp:taxon-name><tp:taxon-name-part taxon-name-part-type="genus" reg="Helicops">H.</tp:taxon-name-part><tp:taxon-name-part taxon-name-part-type="species" reg="infrataeniatus">infrataeniatus</tp:taxon-name-part></tp:taxon-name></italic> occurs no further north than Mato Grosso do Sul in Brazil (Pholidosis of specimen 34035, see Table <xref ref-type="table" rid="T6767212">3</xref>; for information on references, see Suppl. material <xref ref-type="supplementary-material" rid="S6767118">3</xref>).</p></tp:treatment-sec><tp:treatment-sec sec-type="Distribution"><title>Distribution</title><p>The specimen originates from the Province Pernambuco in Brazil, no exact locality is available.</p></tp:treatment-sec><tp:treatment-sec><!--Section generated to contain objects referenced in tp:taxon-treatment.--><table-wrap id="T6767212" position="float" orientation="portrait"><label>Table 3.</label><caption><p>Pholidosis characters of the female specimen SMF 34035. Abbreviations: SVL: snout-vent length; TL: tail length; VE: ventrals; SC: subcaudals; presence of subcaudal keels (SCK); PRO: preoculars; PSO: postoculars; LO: loreal; AT: anterior temporals; NA: nasal; PT: posterior temporals; SL: supralabials; SL+E: supralabials in contact with the eye; IL: infralabials; DSM: dorsal scale rows at mid-body; DKM: dorsal keels at mid-body; DSP: dorsal scale rows at posterior body; DKP: dorsal keels at posterior body; CL: cloacal plate; IG: presence of Intergenials; Decimal values were rounded to the third decimal place, lengths are in millimetres. See Suppl. material <xref ref-type="supplementary-material" rid="S6829711">1</xref> for data of all specimens.</p></caption><table rules="all" border="0"><tbody><tr><td rowspan="1" colspan="1">SVL</td><td rowspan="1" colspan="1">365</td><td rowspan="1" colspan="1">PT right</td><td rowspan="1" colspan="1">2</td></tr><tr><td rowspan="1" colspan="1">TL</td><td rowspan="1" colspan="1">189</td><td rowspan="1" colspan="1">PT left</td><td rowspan="1" colspan="1">2</td></tr><tr><td rowspan="1" colspan="1">TL/SVL</td><td rowspan="1" colspan="1">0,518</td><td rowspan="1" colspan="1">SL right</td><td rowspan="1" colspan="1">8</td></tr><tr><td rowspan="1" colspan="1">VE</td><td rowspan="1" colspan="1">124</td><td rowspan="1" colspan="1">SL left</td><td rowspan="1" colspan="1">8</td></tr><tr><td rowspan="1" colspan="1">SC</td><td rowspan="1" colspan="1">75</td><td rowspan="1" colspan="1">SL+E right</td><td rowspan="1" colspan="1">IV</td></tr><tr><td rowspan="1" colspan="1">SCK</td><td rowspan="1" colspan="1">absent</td><td rowspan="1" colspan="1">SL+E left</td><td rowspan="1" colspan="1">IV</td></tr><tr><td rowspan="1" colspan="1">PRO right</td><td rowspan="1" colspan="1">1</td><td rowspan="1" colspan="1">IL right</td><td rowspan="1" colspan="1">10</td></tr><tr><td rowspan="1" colspan="1">PRO left</td><td rowspan="1" colspan="1">1</td><td rowspan="1" colspan="1">IL left</td><td rowspan="1" colspan="1">10</td></tr><tr><td rowspan="1" colspan="1">LO right</td><td rowspan="1" colspan="1">1</td><td rowspan="1" colspan="1">DSM</td><td rowspan="1" colspan="1">17</td></tr><tr><td rowspan="1" colspan="1">LO left</td><td rowspan="1" colspan="1">1</td><td rowspan="1" colspan="1">DKM</td><td rowspan="1" colspan="1">present</td></tr><tr><td rowspan="1" colspan="1">PSO right</td><td rowspan="1" colspan="1">2</td><td rowspan="1" colspan="1">DSP</td><td rowspan="1" colspan="1">17</td></tr><tr><td rowspan="1" colspan="1">PSO left</td><td rowspan="1" colspan="1">2</td><td rowspan="1" colspan="1">DKP</td><td rowspan="1" colspan="1">present</td></tr><tr><td rowspan="1" colspan="1">AT right</td><td rowspan="1" colspan="1">1</td><td rowspan="1" colspan="1">CL</td><td rowspan="1" colspan="1">divided</td></tr><tr><td rowspan="1" colspan="1">AT left</td><td rowspan="1" colspan="1">1</td><td rowspan="1" colspan="1">IG</td><td rowspan="1" colspan="1">absent</td></tr><tr><td rowspan="1" colspan="1">NA</td><td rowspan="1" colspan="1">semi-divided</td><td rowspan="1" colspan="1"/><td rowspan="1" colspan="1"/></tr></tbody></table></table-wrap><supplementary-material xmlns:xlink="http://www.w3.org/1999/xlink" id="S6829711" orientation="portrait" position="float" xlink:type="simple"><object-id content-type="arpha" xlink:type="simple">A2F38E76-B239-5D3F-9D4C-7B733FA255D5</object-id><object-id content-type="doi" xlink:type="simple">10.3897/BDJ.10.e69234.suppl1</object-id><label>Supplementary material 1</label><caption><p>Examination results</p></caption><statement content-type="dataType"><label>Data type</label><p>morphological</p></statement><statement content-type="notes"><label>Brief description</label><p>Examination results of all 190 specimens examined in this study.</p></statement><p>File: oo_531784.tsv</p><media xlink:href="bdj-10-e69234-s001.tsv" mimetype="tsv file" mime-subtype="tsv" position="float" orientation="portrait" xlink:type="simple"><uri content-type="original_file" xlink:type="simple">https://binary.pensoft.net/file/531784</uri></media><attrib specific-use="authors">Yannis Schöneberg, Gunther Köhler</attrib></supplementary-material><supplementary-material xmlns:xlink="http://www.w3.org/1999/xlink" id="S6767118" orientation="portrait" position="float" xlink:type="simple"><object-id content-type="arpha" xlink:type="simple">724B7361-C3E8-5E7A-BA4B-06690D6C98B6</object-id><object-id content-type="doi" xlink:type="simple">10.3897/BDJ.10.e69234.suppl3</object-id><label>Supplementary material 3</label><caption><p>References for the morphological data</p></caption><statement content-type="dataType"><label>Data type</label><p>morphological</p></statement><statement content-type="notes"><label>Brief description</label><p>This file contains all references used for the assessment of the morphological traits.</p></statement><p>File: oo_531786.txt</p><media xlink:href="bdj-10-e69234-s003.txt" mimetype="txt file" mime-subtype="txt" position="float" orientation="portrait" xlink:type="simple"><uri content-type="original_file" xlink:type="simple">https://binary.pensoft.net/file/531786</uri></media><attrib specific-use="authors">Yannis Schöneberg, Gunther Köhler</attrib></supplementary-material></tp:treatment-sec></tp:taxon-treatment>
