# Supplementary material for: Distribution and identification of the species in the genus Helicops Wagler, 1830 (Serpentes, Colubridae, Xenodontinae)
Source: Biodivers Data J. 2022 Mar 10;10:e69234. doi: 10.3897/BDJ.10.e69234 (PMC8930936; doi:10.3897/BDJ.10.e69234)
Supplement: Supplementary material 1 — Examination results [file bdj-10-e69234-s001.tsv]

Species	Catalog numb.	Sex	Snout-venth length [mm]	Tail length [mm]	TL/SVL	Ventrals	Subcaudals	Subcaudal keels	Preoculars right	Preoculars left	Loreals right	Loreals left	Postoculars right	Postoculars left	Anterior Temporals right	Anterior Temporals left	Posterior Temporals right	Posterior Temporals left	Supralabials right	Supralabials left	Supralabials + Eye right	Supralabials + Eye left	Sublabials right	Sublabials left	Dorsal scale rows at midbody	Dorsal keels at midbody	Dorsal scale rows at posterior body	Dorsal keels at posterior body	Analplate	Intergenials
Helicops angulatus	MTKD 15294	male	365			116	75	present	1	1	1	1	2	2	1	1	3	3	8	8	IV	IV	10	11	19	present	17	present	divided	absent
Helicops angulatus	MTKD 15509	female	555			119		present	1	1	1	1	2	2	1	1	2	2	8	8	VI	IV			19	present	17	present	divided	absent
Helicops angulatus	MTKD 41670	female	338	158	0.47	113	79	present	1	1	1	1	2	2	2	2	3	3	8	8	IV	IV	10	10	19	present	17	present	divided	absent
Helicops angulatus	SMF 100016	female	310	195	0.63	107	84	present	1	1	1	1	2	2	1	1	2	2	8	8	IV	IV	10	10	19	present	17	present	divided	absent
Helicops angulatus	SMF 17817	female	155	56	0.36	120	64	present	1	1	1	1	2	2	1	1	3	3	8	8	IV	IV	11	11	17	present	16	present	divided	absent
Helicops angulatus	SMF 17818	female	248	93	0.38	120	64	present	1	1	1	1	2	2	1	1	2	2	8	8	IV	IV	11	11	19	present	17	present	divided	absent
Helicops angulatus	SMF 17819	female	148			156		present	1	1	1	1	2	2	1	1	2	2	9	9	IV-V	IV-V	10	10	17	present	16	present	divided	absent
Helicops angulatus	SMF 17820	male	325	157	0.48	116	71	present	1	1	1	1	2	2	2	1	2	2	8	8	IV	IV	11	10	19	present	17	present	divided	absent
Helicops angulatus	SMF 32409	female	453	233	0.51	114	81	present	1	1	1	1	2	2	1	1	3	3	9	8	IV	IV	11	11	19	present	17	present	divided	absent
Helicops angulatus	SMF 32410	female	244	121	0.50	116	83	present	1	1	1	1	2	2	1	2	2	3	8	8	IV	IV	11	11	19	present	17	present	divided	absent
Helicops angulatus	SMF 40029	female	325	210	0.65	110	92	present	1	1	1	1	2	2	2	2	4	4	8	8	IV	IV	10	10	17	present	17	present	divided	absent
Helicops angulatus	SMF 80033	female	425			112			1	1	1	1	2	2	3	3	4	4	8	8	IV	IV	10	12	19	present	17	present	divided
Helicops angulatus	SMF 90947	female	445			109		present	1	1	1	1	2	2	1	1	3	3	8	8	IV	IV	10	10	19	present	17	present	divided	absent
Helicops angulatus	SMF 91832	female	540	165	0.31	121	58	present	1	1	1	1	2	2	1	1	3	3	8	8	IV	IV	10	10	19	present	17	present	divided	absent
Helicops angulatus	SMF 91833	female	309	108	0.35	119	63	present	1	1	1	1	2	2	1	1	3	3	8	8	IV	IV	10	10	19	present	17	present	divided	absent
Helicops angulatus	SMF 91834	female	487	166	0.34	120	61	present	1	1	1	1	2	2	1	1	2	3	8	8	IV	IV	10	10	19	present	17	present	divided	absent
Helicops angulatus	SMNS 13438	female	460	173	0.38	118	64	present	1	1	1	1	2	2	1	1	3	3	8	8	IV	IV	10	10	19	present	17	present	divided	absent
Helicops angulatus	SMNS 3063	female	495	249	0.50	118	78	present	1	1	1	1	2	2	2	2	3	3	8	8	IV		10	9	19	present	17	present	divided	absent
Helicops angulatus	SMNS 3064.1	male	314	134	0.43	113	74	present	1	1	1	1	2	2	1	1	2	2	8	8	IV	IV	10	10	19	present	17	present	divided	absent
Helicops angulatus	SMNS 3064.2	female	482	187	0.39	120	62	present	1	1	1	1	2	2	1	2	3	3	8	8	IV	IV	13	10	19	present	17	present	divided	absent
Helicops angulatus	SMNS 6394	female	342	163	0.48	113	79	present	1	1	1	1	2	2	2	2	2	3	8	8	IV	IV	10	10	19	present	17	present	divided	absent
Helicops angulatus	ZFMK 47670	female	187	86	0.46	115	79	absent	1	1	1	1	2	2	1	1	3	2	8	8	IV	IV	11	11	19	present	17	present	divided	absent
Helicops angulatus	ZFMK 8403	female	330			108		present	1	1	1	1	2	2	1	1	3	2	8	8	IV	IV	10	10	19	present	17	present	divided	absent
Helicops angulatus	ZFMK 8404	male	317	194	0.61	106	88	present	1	1	1	1	2	2	2	2	3	3	8	8	IV	IV	10	10	19	present	17	present	divided	absent
Helicops angulatus	ZMB 10854	female	455	215	0.47	115	77	present	1	1	1	1	2	2	2	2	4	4	8	8	IV	IV	11	11	19	present	16	present	divided	absent
Helicops angulatus	ZMB 2303	female	555	167	0.30	120	62	present	1	1	1	1	2	2	1	1	3	3	8	8	VI	IV	10	10	19	present	17	present	divided	absent
Helicops angulatus	ZMB 2305	female	162	30	0.19	121	62	present	1	1	1	1	2	2	1	1	3	3	8	8	IV	IV	10	10	19	present	17	present	divided	absent
Helicops angulatus	ZMB 25975-A	male	326	149	0.46	112	69	present	1	1	1	1	2	2	1	1	3	3	8	8	IV	IV	9	9	19	present	17	present	divided	absent
Helicops angulatus	ZMB 25975-B	male	307	128	0.42	114	70	present	1	1	1	1	2	2	1	2	3	2	8	8	IV	IV	10	10	19	present	17	present	divided	absent
Helicops angulatus	ZMB 26382	male	325			112		present	1	1	1	1	2	2	2	2	3	2	8	8	IV	IV	10	10	19	present	17	present	divided	absent
Helicops angulatus	ZMB 27783		395			110		present	1	1	1	1	2	2	2	2	3	3	8	8	IV	IV	9	10	19	present	17	present	divided	absent
Helicops angulatus	ZMB 47771	female	680			118		present	1	1	1	1	2	2	2	2	3	3	8	8	IV	IV	11	11	19	present	17	present	divided	absent
Helicops angulatus	ZMB 54167	male	405	171	0.42	116	82	present	1	1	1	1	2	2	1	1	3	3	8	8	IV	IV	10	11	20	present	17	present	divided	absent
Helicops angulatus	ZMB 64697	female	580	275	0.47	125	85	present	1	1	1	1	2	2	2	2	4	3	8	8	IV	IV	10	9	19	present	17	present	divided	absent
Helicops angulatus	ZMB 64698	female	181	62	0.34	118	63	present	2	1	1	1	2	2	1	2	2	2	9	9	IV	IV	12	11	19	present	17	present	divided	absent
Helicops angulatus	ZMB 89648	female	495	240	0.48	116	81	present	1	1	1	1	2	2	2	2	4	3	8	8	IV	IV	11	12	19	present	16	present	divided	absent
Helicops angulatus	ZMB 89649	female	338			113		present	1	1	1	1	2	2	2	2	3	3	8	8	IV	IV	11	10	19	present	17	present	divided	absent
Helicops angulatus	ZSM 0037/2015	male	229	128	0.56	107	94	present	1	1	1	1	2	2	1	1	2	2	8	8	IV	IV		10	19	present	17	present	divided	absent
Helicops angulatus	ZSM 0264/2017	male	245	157	0.64	103	91	present	2	2	1	1	2	2	2	2	3	3	8	8	IV	IV	10	10	19	present	17	present	divided	absent
Helicops angulatus	ZSM 0516/2003	female	145	75	0.52	105	89	present	1	1	1	1	2	2	1	1	3	3	8	8	IV	IV	10	10	17	present	17	present	divided	absent
Helicops angulatus	ZSM 0518/2003	female	273	160	0.59	104	79	present	1	1	1	1	2	2	2	2	2	2	8	8	IV	IV	10	10	19	present	17	present	divided	absent
Helicops angulatus	ZSM 0595/2003	female	326	130	0.40	130	72	present	1	1	1	1	2	2	1	1	3	3	8	8	IV	IV	10	10	19	present	17	present	divided	absent
Helicops angulatus	ZSM 1525/0	male	420	175	0.42	119	71	present	1	1	1	1	2	2	1	1	3	3	8	8	IV	IV	11	11	19	present	17	present	divided	absent
Helicops angulatus	ZSM 1526/0	male	395	275	0.70	115	100	present	1	1	1	1	2	2	2	2	3	3	8	8	IV	IV	10	10	19	present	17	present	divided	absent
Helicops angulatus	ZSM 1528/0	female	675	325	0.48	123	81	present	1	1	1	1	2	3	2	3	3	4	8	8	IV	IV	9	9	19	present	17	present	divided	absent
Helicops angulatus	ZSM 247/1983	male	370			110		present	1	1	1	1	2	2	3	3	4	4	8	8	IV	IV	10	11	19	present	17	present	divided	absent
Helicops angulatus	ZSM 59/1985	female	393	210	0.53	106	88	present	1	1	1	1	2	2	2	2	2	2	8	9	IV	IV	9	10	19	present	17	present	divided	absent
Helicops carinicaudus	MTKD 15295	male	509	168	0.33	139	64	absent	1	1	1	1	2	2	1	1	2	2	8	8	IV	IV	9	10	17	present	17	present	divided	absent
Helicops carinicaudus	MTKD 15505	male	502	183	0.36	139	71	absent	1	2	1	1	2	2	1	1	2	2	8	8	IV	IV	10	10	17	present	17	present	divided	absent
Helicops carinicaudus	SMF 17800	male	414	160	0.39	141	68	absent	1	1	1	1	2	2	1	1	2	2	8	8	IV	IV	10	10	17	present	17	present	divided	absent
Helicops carinicaudus	SMF 37925	female	280	90	0.32	128	59	absent	1	1	2	2	2	2	1	1	2	2	7	7	III-IV	III-IV	9	9	17	present	17	present	divided	absent
Helicops carinicaudus	SMF 49723	male	570	190	0.33	139	66	absent	1	1	1	1	2	2	1	1	2	2	8	8	IV	III-IV	10	10	17	present	17	present	divided	absent
Helicops carinicaudus	ZMB 2296	female	810	203	0.25	145	51	absent	1	1	1	1	2	2	1	1	1	2	8	8	IV	IV	10	9	19	present	17	present	divided	absent
Helicops carinicaudus	ZMB 2298	female	517	130	0.25	144	55	absent	1	1	1	1	2	2	1	1	2	2	8	8	IV	IV	10	10	19	present	17	present	divided	absent
Helicops carinicaudus	ZSM 2585/0	female	620	146	0.24	146	53	absent	1	1	1	1	2	2	1	1	2	2	8	8	III-IV	III-IV	10	10	19	present	17	present		absent
Helicops danieli	SMF 55074	female	472	140	0.30	135	63	absent	1	1	1	1	2	2	1	1	3	3	8	8	IV	IV	9	9	19	present	17	present	divided	absent
Helicops danieli	SMF 55115	female	570	185	0.32	132	63	absent	1	1	1	1	2	2	1	1	3	2	8	8	IV	IV	10	10	19	present	17	present	divided	absent
Helicops danieli	SMF 55695	male	409	194	0.47	128	79	absent	1	1	1	1	2	2	1	1	2	2	8	8	IV	IV	10	12	19	present	17	present	divided	absent
Helicops danieli	ZMB 9490	female	163	62	0.38	131	81	absent	1	1	1	1	2	2	1	1	2	2	8	8	IV	IV	10		19	present	17	present	divided	absent
Helicops danieli	ZSM 0596/2003	female	620	168	0.27	139	60	absent	1	1	1	1	2	2	1	1	2	2	7	7	IV	IV-V	11	10	18	present	17	present	divided	absent
Helicops hagmanni	MTKD 7081	male	460	174	0.38	123	59	present	1	1	1	1	2	2	1	1	3	3	8	8	IV	IV	11	11	25	present	21	present	divided	present
Helicops hagmanni	ZMB C-826	female	575	185	0.32	131	50	present	1	1	1	1	1	2	1	1	3	3	8	8	IV	IV	12	11	27	present	21	present	divided	present
Helicops infrataeniatus	MTKD 29826	female	484	165	0.34	126	72	absent	1	1	1	1	2	2	1	1	2	2	8	8	IV	IV	10	10	19	present	17	present	divided	absent
Helicops infrataeniatus	SMF 17795	female	248	83	0.33	116	52	absent	1	2	0	0	2	2	1	1	2	2	8	8	IV	IV	10	10	17	present	15	present	divided	absent
Helicops infrataeniatus	SMF 17796	female	265	78	0.29	117	50	absent	1	1	1	1	2	2	1	1	2	2	8	8	IV	IV	10	10	17	present	17	present	divided	absent
Helicops infrataeniatus	SMF 17797	female	264	107	0.41	118	63	absent	1	1	0	0	2	2	1	1	2	2	8	8	III-IV	III-IV	10	10	17	present	17	present	divided	absent
Helicops infrataeniatus	SMF 17799	female	287	92	0.32	126	62	absent	1	1	3	3	2	2	1	1	2	2	8	8	III-IV	III-IV	12	12	17	present	17	present	divided	absent
Helicops infrataeniatus	SMF 17801	female	438	146	0.33	124	67	absent	1	1	1	1	2	2	1	1	2	2	8	8	III-IV	III-IV	10	10	17	present	17	present	divided	absent
Helicops infrataeniatus	SMF 51208	female	239	85	0.36	119	63	absent	1	1	1	1	2	2	1	1	3	2	8	8	IV	IV	10	10	18	present	16	present	divided	absent
Helicops infrataeniatus	SMF 51209	male	338			119		absent	1	1	1	1	2	2	1	1	2	2	8	8	III-IV	III-IV	10	10	17	present	17	present	divided	absent
Helicops infrataeniatus	SMF 51210	female	300	88	0.29	121	54	absent	1	1	1	1	2	2	1	1	2	2	8	8	III-IV	III-IV	10	11	17	present	17	present	divided	absent
Helicops infrataeniatus	SMF 67327	female	600	165	0.28	123	49	absent	2	1	2	2	2	2	1	1	2	2	8	8	III-IV	III-IV	10	10	19	present	17	present	divided	absent
Helicops infrataeniatus	SMNS 3065	male	356	175	0.49	131	75	present	1	1	1	1	2	2	1	1	2	3	8	8	IV	III-IV	11	11	19	present	17	present	divided	absent
Helicops infrataeniatus	SMNS 9038	female	392	165	0.42	120	63	absent					2	2	1	1	2	2	8	8					18	present	16	present	divided	absent
Helicops infrataeniatus	ZFMK 102499	female	308			121	33	absent	1	1	1	1	2	2	1	1	2	2	8	8	III-IV	III-IV	10	10	17	present	17	present	divided	absent
Helicops infrataeniatus	ZFMK 102469	female	544			125		absent	1	1	1	1	2	2	1	1	2	2	8	8	IV	IV	11	11	18	present	17	present	divided	absent
Helicops infrataeniatus	ZFMK 102500	female	533	152	0.29	124	57	absent	1	1	1	1	2	2	1	1	2	2	7	7	III	III	10	10	17	present	16	present	divided	absent
Helicops infrataeniatus	ZFMK 102501	female	323			128	33	absent	1	1	1	1	2	2	1	1	2	2	8	8	III-IV	III-IV	10	10	17	present	17	present	divided	absent
Helicops infrataeniatus	ZFMK 102502	male	388	122	0.31	124	58	absent											7	7					17	present	17	present	divided	absent
Helicops infrataeniatus	ZFMK 102503	female	330	110	0.33	123	59	absent	1	1	1	1	2	2	1	1	2	2	8	8	III-IV	III-IV	10	9	17	present	17	present	divided	absent
Helicops infrataeniatus	ZFMK 102504	male	322	127	0.39	125	73	absent	1	1	1	1	2	2	1	1	2	2	8	8	IV	IV	10	9	17	present	17	present	divided	absent
Helicops infrataeniatus	ZFMK 102505	female	347	110	0.32	130	59	absent	1	1	2	2	2	2	1	1	2	2	7	7	III	III	10	10	17	present	17	present	divided	absent
Helicops infrataeniatus	ZFMK 102506	female	280	85	0.30	125	57	absent	1		1		2		1		2		8		IV		10		17	present	17	present	divided	absent
Helicops infrataeniatus	ZFMK 102507	female	309	133	0.43	125	61	absent	1	1	1	1	2	2	1	1	2	2	8	8	IV	IV	10	10	17	present	16	present	divided	absent
Helicops infrataeniatus	ZFMK 102508	female	382	80	0.21	125	33	absent	1	1	1	1	2		1		2		8	8	III-IV		10		19	present	17	present	divided	absent
Helicops infrataeniatus	ZFMK 102509	female	440			128		absent	1	1	1	1	2	2	1	1	2	2	8	8	IV	III	11	10	19	present	17	present	divided	absent
Helicops infrataeniatus	ZFMK 102630	female	515			126		absent	1	1	1	1	2	2	1	2	2	2	8	8	IV	III (IV)	10	10	19	present	17	present	divided	absent
Helicops infrataeniatus	ZFMK 30350	male	354	160	0.45	117	88	absent	1	1	1	1	2	2	1	1	2	2	8	8	IV	IV	10	10	19	present	16	present	divided	absent
Helicops infrataeniatus	ZMB 16436	male	323	170	0.53	128	83	absent	1	1	1	1	2	2	1	1	2	2	8	8	III-IV	III-IV	10	10	19	present	15	present	divided	absent
Helicops infrataeniatus	ZMB 16437	female	335	115	0.34	128	60	absent	1	1	1	1	2	2	1	1	2	2	8	8	III-IV	III-IV	10	10	20	present	17	present	divided	absent
Helicops infrataeniatus	ZMB 16438	male	344			127		absent	1	1	1	1	2	2	1	1	2	2	8	8	IV	IV	10	11	17	present	17	present	divided	absent
Helicops infrataeniatus	ZMB 20606-A	female	528	154	0.29	124	60	absent	1	1	1	1	2	2	1	1	2	2	8	8	IV	IV	10	10	19	present	17	present	divided	absent
Helicops infrataeniatus	ZMB 20606-B	female	304	102	0.34	122	63	absent	1	1	1	1	2	2	1	1	2	2	8	8	IV	IV	10	10	19	present	17	present	divided	absent
Helicops infrataeniatus	ZMB 20606-B	female	304	102	0.34	122	63	absent	1	1	1	1	2	2	1	1	2	2	8	8	IV	IV	10	10	19	present	17	present	divided	absent
Helicops infrataeniatus	ZMB 20606-C	male	312	127	0.41	125	76	absent	1	1	1	1	2	2	2	1	2	2	8	8	IV	III-IV	10	10	17	present	17	present	divided	absent
Helicops infrataeniatus	ZMB 20607	male	489	154	0.31	121	59	absent	1	1	1	1	2	2	1	1	2	1	8	8	III-IV	III-IV	10	10	19	present	17	present	divided	absent
Helicops infrataeniatus	ZMB 20608-A	male	342	170	0.50	116	76	absent	1	1	1	1	2	2	1	1	2	2	8	8	III-IV	III-IV	9	9	19	present	17	present	divided	absent
Helicops infrataeniatus	ZMB 20608-B	female	312	140	0.45	116	74	absent	1	1	1	1	2	2	1	1	2	2	8	8	IV	IV	10	10	19	present	17	present	divided	absent
Helicops infrataeniatus	ZMB 20608-C	male	233	76	0.33	114	74	absent	1	1	1	1	2	2	1	1	2	2	8	8	IV	IV	10	10	19	present	17	present	divided	absent
Helicops infrataeniatus	ZMB 20609-A	female	568	194	0.34	119	60	absent	1	1	1	1	2	2	1	1	2	2	8	8	IV	IV	10	10	19	present	17	present	divided	absent
Helicops infrataeniatus	ZMB 20609-B	male	365	165	0.45	122	73	absent	1	1	1	1	2	2	1	1	2	2	7	8	IV	IV	10	10	19	present	17	present	divided	absent
Helicops infrataeniatus	ZMB 20609-C	female	145	60	0.41	113	72	absent	1	1	1	1	2	2	1	1	2	2	8	8	IV	IV	10	10	19	present	17	present	divided	absent
Helicops infrataeniatus	ZMB 20610-A	female	173	80	0.46	120	74	absent	1	1	1	1	2	2	1	1	2	2	8	8	IV	IV	10	10	19	present	17	present	divided	absent
Helicops infrataeniatus	ZMB 20610-B	female	184	66	0.36	118	63	absent	1	1	1	1	2	2	1	1	2	2	8	8	IV	IV	10	10	19	present	17	present	divided	absent
Helicops infrataeniatus	ZMB 20613-A	female	320	98	0.31	124	60	absent	1	1	1	1	2	2	1	1	2	3	8	8	IV	IV	10	10	19	present	17	present	divided	absent
Helicops infrataeniatus	ZMB 20613-B	female	229	88	0.38	122	59	absent	1	1	1	1	2	2	1	1	2	2	8	8	IV	IV	10	10	19	present	17	present	divided	absent
Helicops infrataeniatus	ZMB 20613-C	female	203	61	0.30	119	56	absent	1	1	1	1	2	2	1	1	2	2	8	8	IV	IV	10	10	19	present	17	present	divided	absent
Helicops infrataeniatus	ZMB 20613-D	female	136	45	0.33	121	58	absent	1	1	1	1	2	2	1	2	2	2	8	8	IV	IV	10	10	19	present	17	present	divided	absent
Helicops infrataeniatus	ZMB 20613-E	female	217	65	0.30	119	74	absent	1	1	1	1	2	2	1	1	2	3	8	8	III-IV	III-IV	10	10	19	present	17	present	divided	absent
Helicops infrataeniatus	ZMB 20613-F	male	157	66	0.42	115	71	absent	1	1	1	1	2	2	1	1	2	2	8	8	III-IV	III-IV	10	11	19	present	17	present	divided	absent
Helicops infrataeniatus	ZMB 6373	female	187			126		absent	1	1	1	1	2	2	1	1	2	2	8	8	III-IV	III-IV	10	10	19	present	17	present	divided	absent
Helicops infrataeniatus	ZMB 6840-A	female	484	144	0.30	129	59	absent	1	1	1	1	2	2	1	1	2	2	8	8	III-IV	IV	10	10	18	present	17	present	divided	absent
Helicops infrataeniatus	ZMB 6840-B	male	335	174	0.52	124	81	absent	2	2	1	1	2	2	1	1	2	2	8	8	III-IV	III-IV	10	10	17	present	16	present	divided	absent
Helicops infrataeniatus	ZMB 79245	female	345			125		absent	1	1	1	2	2	2	1	1	2	2	8	8	III-IV	III-IV	11	11	19	present	17	present	divided	absent
Helicops infrataeniatus	ZMB 79246	male	330	158	0.48	121	82	absent	1	1	1	1	2	2	1	1	2	2	8	8	IV	IV	10	10	17	present	17	present	divided	absent
Helicops infrataeniatus	ZMB 79247	male	352	157	0.45	128	80	absent	1	1	1	2	2	2	1	1	2	2	8	8	IV	IV	10	10	17	present	16	present	divided	absent
Helicops infrataeniatus	ZMB 79248	male	226	98	0.43	126	79	absent	1	1	0	0	2	2	1	1	2	2	8	8	III-IV	III-IV	9	10	19	present	17	present	divided	absent
Helicops infrataeniatus	ZMB 79249	male	240	104	0.43	126	86	absent	1	1	1	1	2	2	1	1	2	2	8	8	III-IV	III-IV	11	11	17	present	17	present	divided	absent
Helicops infrataeniatus	ZMB 79250	male	195	85	0.44	128	81	absent	1	1	1	1	2	2	1	1	2	2	8	8	IV	IV	10	10	17	present	17	present	divided	absent
Helicops infrataeniatus	ZMB 89646	male	360	127	0.35	120	63	absent	1	1	1	1	2	2	1	1	2	2	8	8	III-IV	III-IV	10	10	19	present	17	present	divided	absent
Helicops infrataeniatus	ZMB 89647	female	344	109	0.32	121	56	absent	1	1	1	1	2	2	1	1	2	2	8	8	IV	IV	10	10	19	present	17	present	divided	absent
Helicops leopardinus	MTKD 15506	female	431	144	0.33	117	59	absent	1	1	1	1	2	2	1	1	2	2	8	8	III-IV	III-IV	10	10	19	present	17	present	divided	absent
Helicops leopardinus	MTKD 27443	female	343	113	0.33	115	58	absent	1	2	1	1	2	2	1	1	3	3	8	8	IV	IV	10	10	19	present	17	present	divided	absent
Helicops leopardinus	MTKD 28115	female	345			124		absent	1	1	1	1	2	2	1	1	2	2	8	8	IV	III-IV	10	10	19	present	17	present	divided	absent
Helicops leopardinus	MTKD 28716	male	439			118		absent	1	1	1	1	2	2	1	1	2	2	8	8	IV	IV	10	10	19	present	17	present	divided	absent
Helicops leopardinus	MTKD 29825	female	520			118		absent	1	1	1	1	2	2	1	1	2	2	8	8	IV	IV	10	10	19	present	17	present	divided	absent
Helicops leopardinus	SMF 100015	female	305	170	0.56	116	72	absent	1	1	1	1	2	2	1	1	2	2	8	8	IV	IV	10	10	19	present	17	present	divided	absent
Helicops leopardinus	SMF 17807	female	245	120	0.49	119	74	absent	2	2	1	1	2	2	2	2	1	1	8	8	IV	IV	11	11	19	present	18	present	divided	absent
Helicops leopardinus	SMF 17809	male	265	124	0.47	129	73	absent	1	2	1	1	2	2	1	1	2	2	8	8	III-IV	III-IV	10	10	19	present	17	present	divided	absent
Helicops leopardinus	SMF 67860	female	428	158	0.37	121	67	absent	1	1	2	2	2	2	1	1	2	2	8	8	IV	III-IV	10	10	19	present	16	present	divided	absent
Helicops leopardinus	SMF 67861	female	465	154	0.33	122	59	absent	1	2	1	2	2	2	1	1	2	2	8	8	IV	IV	10	10	19	present	17	present	divided	absent
Helicops leopardinus	SMF 67862	female	139	53	0.38	116	60		2	2	0	1	2	2	1	1	3	3	8	8	III-IV	III-IV	10	10	19	present	17	present	divided
Helicops leopardinus	ZFMK 36339	female	270			122		absent	1	1	1	1	2	2	1	1	2	2	8	8	III-IV	III-IV	10	10	19	present	17	present	divided	absent
Helicops leopardinus	ZFMK 59774	male	313	137	0.44	119	67	absent	1	1	1	1	2	2	1	1	2	2	8	8	IV	IV	10	10	19	present	17	present	divided	absent
Helicops leopardinus	ZFMK 59775	male	250	114	0.46	117	67	absent	1	1	1	1	2	2	1	1	2	2	8	8	IV	IV	10	10	19	present	17	present	divided	absent
Helicops leopardinus	ZFMK 60153	female	176	77	0.44	114	88	absent	1	1	1	1	2	2	1	1	2	2	8	8	IV	IV	10	10	19	present	17	present	divided	absent
Helicops leopardinus	ZFMK 62836	male	315	144	0.46	114	88	absent	1	1	1	1	2	2	1	1	3	2	8	8	IV	IV	10	10	19	present	17	present	divided	absent
Helicops leopardinus	ZMB 10749	male	257	119	0.46	118	73	absent	1	1	1	1	2	2	1	1	2	2	8	8	IV	IV	10	10	19	present	17	present	divided	absent
Helicops leopardinus	ZMB 20611-A	female	601	227	0.38	121	64	absent	1	1	1	1	2	2	1	1	2	2	8	8	IV	IV	10	11	19	present	19	present	divided	absent
Helicops leopardinus	ZMB 20611-B	male	495	174	0.35	118	65	absent	1	1	1	1	2	2	1	1	2	2	8	8	IV	IV	10	10	19	present	17	present	divided	absent
Helicops leopardinus	ZMB 26040-A		511	170	0.33	115	53		1	1	1	1	2	2	1	1	2	2	8	8	IV	III-IV	10	10	19	present	18	present		absent
Helicops leopardinus	ZMB 26040-B	male	381	176	0.46	115	72	absent	1	1	1	1	2	2	1	1	2	2	8	8	IV	IV	10	9	19	present	17	present	divided	absent
Helicops leopardinus	ZMB 7545	female	315	106	0.34	127	62	absent	1	1	1	1	2	2	1	1	2	2	8	8	IV	III-IV	11	11	19	present	17	present	divided	absent
Helicops leopardinus	ZMB 89665	male		181			77	absent	1	2	1	1	2	1	1	1	3	3	8	8	IV	IV	10		19	present	17	present	divided	absent
Helicops leopardinus	ZSM 0268/2017	female	548	235	0.43	117	68	absent	1	1	1	1	2	2	1	1	2	2	8	8	III-IV	III-IV	10	11	19	present	17	present	divided	absent
Helicops leopardinus	ZSM 0269/2017	female	545	180	0.33	118	60	absent	1	1	1	1	2	2	1	1	2	2	8	8	IV	IV	10	11	19	present	17	present	divided	absent
Helicops leopardinus	ZSM 0270/2017	female	620	229	0.37	124	65	absent	1	1	1	1	2	2	1	1	2	2	8	8	IV	IV	10	10	19	present	17	present	divided	absent
Helicops leopardinus	ZSM 1026/2010	female	479	171	0.36	115	61	absent	1	1	1	1	2	2	1	1	2	2	8	8	IV	IV	10	10	19	present	17	present	divided	absent
Helicops leopardinus	ZSM 1027/2010	female	373			119		absent	1	1	1	1	2	2	1	1	2	2	8	8	IV	IV	10	10	19	present	17	present	divided	absent
Helicops leopardinus	ZSM 1028/2010	female	380	119	0.31	114	56	absent	1	1	1	1	2	2	1	1	2	2	8	8	IV	IV	10	11	19	present	17	present	divided	absent
Helicops leopardinus	ZSM 1029/2010	male	355			115		absent	1	1	1	1	2	2	1	1	2	2	8	8	IV	IV	10	10	19	present	17	present	divided	absent
Helicops leopardinus	ZSM 1030/2010	male	355			115		absent	1	1	1	1	2	2	1	1	2	2	8	8	IV	IV	10	10	19	present	17	present	divided	absent
Helicops leopardinus	ZSM 1031/2010	male	275	133	0.48	111	72	absent	1	1	1	1	2	2	1	1	2	2	8	8	IV	IV	10	10	19	present	17	present	divided	absent
Helicops leopardinus	ZSM 1032/2010	male	217			110		absent	1	1	1	1	2	2	1	1	2	2	8	8	IV	III-IV	9	9	18	present	17	present	divided	absent
Helicops leopardinus	ZSM 1033/2010	female	195			109		absent	1	1	1	1	2	2	1	1	2	2	8	8	IV	IV	10	10	19	present	17	present	divided	absent
Helicops leopardinus	ZSM 1034/2010	female	190			116		absent	1	1	1	1	2	2	1	1	2	2	8	8	IV	IV	10	10	19	present	17	present	divided	absent
Helicops leopardinus	ZSM 1035/2010	female	448			116		absent	1	1	1	1	2	2	1	1	2	2	9	7	IV-V	IV	10	10	19	present	17	present	divided	absent
Helicops leopardinus	ZSM 1036/2010	female	455			119		absent	1	1	1	1	2	2	1	1	2	2	8	8	IV	IV	10	10	19	present	17	present	divided	absent
Helicops leopardinus	ZSM 1037/2010	female	340	172	0.51	110	72	absent	1	1	1	1		2		1		2		8		IV	10	11	19	present	17	present	divided	absent
Helicops leopardinus	ZSM 1038/2010	female	248			112		absent	1	1	1	1	2	2	1	1	2	2	8	8	IV	IV	10	10	19	present	17	present	divided	absent
Helicops leopardinus	ZSM 1039/2010	female	520			118		absent	1	1	1	1	2	2	1	1	2	2	8	8	IV	IV	10	10	19	present	17	present	divided	absent
Helicops leopardinus	ZSM 1040/2010	female	422			113		absent	1	1	1	1	2	2	1	1	2	2	9	9		IV-V	10	10	19	present	17	present	divided	absent
Helicops leopardinus	ZSM 134/1947	female	300	118	0.39	114	109	absent	1	1	1	1	2	2	1	1	2	2	8	8	IV	IV	10	10	19	present	17	present	divided	absent
Helicops leopardinus	ZSM 1523/0	female	278	102	0.37	125	74	absent	1	1	1	1	2	2	1	1	2	3	8	8	IV	III-IV	9	9	19	present	17	present	divided	absent
Helicops leopardinus	ZSM 172/1929	female	370	145	0.39	116	63	absent	1	1	1	1	2	2	1	1	2	2	8	8	IV	IV	11	10	19	present	17	present	divided	absent
Helicops modestus	SMF 17802	female	400	120	0.30	121	56	absent	1	1	2	2	2	2	1	1	2	2	8	8	IV	IV	10	10	19	present	17	present	divided	absent
Helicops modestus	SMF 17803	female	215			115		absent	1	1	1	1	2	2	1	1	2	2	8	8	IV	IV	11	10	17	present	17	present	divided	absent
Helicops modestus	SMF 17804	female	186	57	0.31	124	50	absent																	19	present	17	present	divided
Helicops modestus	SMF 17805	female	264	114	0.43	121	70	absent																	17	present	17	present	divided
Helicops modestus	SMF 17806	male	305	125	0.41	114	64	absent	1	1	2	2	2	2	1	1	2	2	7	8	IV	IV	10	11	17	present	17	present	divided	absent
Helicops modestus	SMF 49724	female	98	33	0.34	112	49	absent	1	1	1	1	2	2	1	1	2	2	8	8	IV	IV	10	9	19	present	19	present	divided	absent
Helicops modestus	SMF 49725	female	128	40	0.31	116	55	absent	1	1	1	1	2	2	1	1	2	2	8	8	IV	IV	10	9	19	present	15	present	divided	absent
Helicops modestus	SMF 49726	female	112	33	0.29	119	53	absent	1	1	1	1	2	2	1	1	2	2	8	8	IV	IV	10	10	19	present	17	present	divided	absent
Helicops modestus	SMF 49727	female	104	35	0.34	114	51	absent	1	1	1	1	2	2	1	1	2	2	8	8	III-IV	III-IV	10	9	20	present	17	present	divided	absent
Helicops modestus	SMF 51207	female	438			121		absent	2	1	2	2	2	2	1	1	2	2	8	8	IV	IV	10	10	19	present	17	present	divided	absent
Helicops modestus	SMF 91211	male	165	68	0.41	116	67	absent	1	1	1	1	2	2	1	1	2	2	8	8	IV	IV	11	10	19	present	17		divided	absent
Helicops modestus	ZMB 2266	female	332			119		absent	1	1	0	1	2	2	1	1	2	2	8	8	IV	IV	10	10	19	present	17	present	divided	absent
Helicops pastazae	ZSM 0519/2003	male	415	250	0.60	130	108	present	1	1	1	1	2	2	1	1	2	2	7	7	IV	IV	10	11	23	present	16	present	divided	present
Helicops polylepis	MTKD 15507	female	160	63	0.39	123	78	absent	1	1	1	1	2	2	1	1	2	2	8	8	III-IV	III-IV	10	10	23	present	19	present	divided	absent
Helicops polylepis	MTKD 15508	female	149	69	0.46	122	88	absent	1	1	1	1	2	2	1	1	2	4	8	8	IV	IV	10	10	23	present	19	present	divided	absent
Helicops polylepis	SMF 17821	female	206	58	0.28	128	43	absent	1	1	1	1	2	2	1	1	2	2	8	8	III-IV	III-IV	13	13	23	present	19	present	divided	absent
Helicops polylepis	SMF 17822	female	407			124		absent	1	1	1	1	2	2	2	1	2	2	8	8	IV	IV	12	12	23	present	21	present	divided	absent
Helicops polylepis	ZMB 17428	male	235	98	0.42	123	72	absent	1	1	1	1	2	2	1	1	3	3	8	8	III-IV	III-IV	12	12	23	present	21	present	divided	absent
Helicops polylepis	ZMB 26215	male	174			123		absent	1	1	1	1	2	2	1	1	2	2	8	7	III-IV	III-IV	11	12	23	present	19	present	divided	absent
Helicops polylepis	ZMB 30993	male	170	86	0.51	126	101	absent	1	1	1	1	2	2	1	2	3	3	8	8	IV	IV	12	12	23	present	19	present	divided	absent
Helicops sp.	SMF 34035	female	365	189	0.52	124	75	absent	1	1	1	1	2	2	1	1	2	2	8	8	IV	IV	10	10	17	present	17	present	divided	absent
Helicops trivittatus	SMF 17798	female	195	82	0.42	122	63	absent	2	2	1	1	2	2	1	1	2	2	8	8	IV	IV	12	12	21	present	17	present	divided	absent
Helicops trivittatus	SMF 45434	male	328			122		absent	2	2	1	1	2	2	1	1	2	2	8	8	IV	IV	11	12	19	present	19	present	divided	absent
Helicops trivittatus	ZSM 0272/2017	female	356	134	0.38	116	62	absent	2	2	1	1	2	2	1	1	2	2	8	8	IV	IV	12	14	23	present	19	present	divided	present
Helicops trivittatus	ZSM 0273/2017	female	295	118	0.40	119	67	absent	2	2	1	1	2	2	1	1	2	2	8	8	IV	IV	11	11	23	present	19	present	divided	present
