# Supplementary material for: Distribution and identification of the species in the genus Helicops Wagler, 1830 (Serpentes, Colubridae, Xenodontinae)
Source: Biodivers Data J. 2022 Mar 10;10:e69234. doi: 10.3897/BDJ.10.e69234 (PMC8930936; doi:10.3897/BDJ.10.e69234)
Supplement: Supplementary material 2 — References for all locality records extracted from literature [file bdj-10-e69234-s002.tsv]

Species	Country	Province	Locality	Locality notes	Latitude (DD)	Longitude (DD)	Latitude (DMS)	Longitude(DMS)	Literature	Online version
Helicops angulatus	Brazil	Amazonas	Río Urucu		-4.6165	-64.5219	4°36'59.370"S	64°31'18.860"W	Martins, M.; Oliveira, M.E. (1998): Natural history of snakes in forests of the Manaus region, Central Amazonia, Brazil. In Herpetological Natural History 6 (2), pp. 78–150.	http://eco.ib.usp.br/labvert/martins-and-oliveira-1999.pdf
Helicops angulatus	Brazil	Amazonas	Río Juruá		-5.4538	-67.4138	5°27'13.520"S	67°24'49.690"W	Martins, M.; Oliveira, M.E. (1998): Natural history of snakes in forests of the Manaus region, Central Amazonia, Brazil. In Herpetological Natural History 6 (2), pp. 78–150.	http://eco.ib.usp.br/labvert/martins-and-oliveira-1999.pdf
Helicops angulatus	Trinidad and Tobago	Sangre Grande	Comuto Reserve		10.5917	-61.2	10°35'30.000"N	61°12'0.000"W	Auguste, R.J.; Charles, S.P.; Murphy, J.C. (2015): An Updated Checklist of the Amphibians and Reptiles of the Aripo Savannas Scientific Reserve, Trinidad, West Indies. In Living World, Journal of the Trinidad and Tobago Field Naturalists' Club.	http://ttfnc.org/livingworld/index.php/lwj/article/download/27/24
Helicops angulatus	Trinidad and Tobago	Sangre Grande	Aripo Savanna		10.601	-61.1914	10°36'3.560"N	61°11'28.920"W	Schwab, S. (1988): Faunal checklist of the Aripo Savannas (Scientific Reserve). In Living World, Journal of the Trinidad and Tobago Field Naturalists' Club.	http://ttfnc.org/livingworld/index.php/lwj/article/download/432/419
Helicops angulatus	Brazil	Pará	Belo Monte Hydroelectric Power Plant		-3.1098	-51.7725	3°6'35.240"S	51°46'20.920"W	Vaz-Silva, W.; Oliveira, R.; Gonzaga, A.; Pinto, K.; Poli, F.; Bilce, T.; Penhacek, M.; Wronski, L. et al. (2015): Contribuições para o conhecimento de anfíbios e répteis da Volta Grande do Xingu, norte do Brasil. In Brazilian Journal of Biology 75 (3), pp. 205–218. DOI: https://doi.org/10.1590/1519-6984.00814BM.	http://www.scielo.br/scielo.php?script=sci_arttext&pid=S1519-69842015000500205&lng=en&tlng=en
Helicops angulatus	Brazil	Paraíba	In the city of Río Tinto		-6.8028	-35.0808	6°48'10.000"S	35°4'51.000"W	França, R.C.d.; Germano, C.E.d.S.; França, F.G.R. (2012): Composição de uma taxocenose de serpentes em uma area urbana na Mata Atlântica da Paraíba, Nordeste do Brasil. In Copeia 12 (3), pp. 183–195. DOI: https://doi.org/10.1590/S1676-06032012000300019.	http://www.scielo.br/scielo.php?script=sci_arttext&pid=S1676-06032012000300019&lng=pt&tlng=pt
Helicops angulatus	Brazil	Goiás	Chapada dos Veadeiros National Park		-14.0389	-47.623	14°2'19.920"S	47°37'22.700"W	França, F.G.R.; Braz, V.d.S. (2013): Diversity, activity patterns, and habitat use of the snake fauna of Chapada dos Veadeiros National Park in Central Brazil. In Biota Neotropica 13 (1), pp. 74–84. DOI: https://doi.org/10.1590/S1676-06032013000100008.	http://www.scielo.br/scielo.php?script=sci_arttext&pid=S1676-06032013000100008&lng=en&tlng=en
Helicops angulatus	Peru	Madre de Dios	Manú National Park		-12.0141	-71.7628	12°0'50.690"S	71°45'45.970"W	Catenazzi, A.; Lehr, E.; May, R.v. (2013): The amphibians and reptiles of Manú National Park and its buffer zone, Amazon basin and eastern slopes of the Andes, Peru. In Biota Neotropica 13 (4), pp. 269–283. DOI: http://dx.doi.org/10.1590/S1676-06032013000400024	http://www.scielo.br/scielo.php?script=sci_arttext&pid=S1676-06032013000400269&lng=en&tlng=en
Helicops angulatus	Brazil	Pará	Ilha do Marajó		-0.9402	-49.6393	0°56'24.740"S	49°38'21.510"W	Rodrigues, G.M.; Maschio, G.F.; Costa Prudente, A.L. da (2016): Snake assemblages of Marajó Island, Pará state, Brazil. In Zoologia (Curitiba) 33 (1), pp. 1–13. DOI: https://doi.org/10.1590/S1984-4689zool-20150020.	http://www.scielo.br/scielo.php?script=sci_arttext&pid=S1984-46702016000100700&lng=en&nrm=iso&tlng=en
Helicops angulatus	Brazil	Pará	Ilha do Marajó		-0.9942	-49.7403	0°59'39.000"S	49°44'25.000"W	Rodrigues, G.M.; Maschio, G.F.; Costa Prudente, A.L. da (2016): Snake assemblages of Marajó Island, Pará state, Brazil. In Zoologia (Curitiba) 33 (1), pp. 1–13. DOI: https://doi.org/10.1590/S1984-4689zool-20150020.	http://www.scielo.br/scielo.php?script=sci_arttext&pid=S1984-46702016000100700&lng=en&nrm=iso&tlng=en
Helicops angulatus	Brazil	Pará	Fortalezinha on Maiandeua Island, Maracanã		-0.6	-47.5333	0°36'0.000"S	47°32'0.000"W	Hernández-Ruiz, E.J.; Wariss Figueiredo, M.; Brito Pezzuti, J.C. (2014): Bycatch of Helicops angulatus (LINNAEUS 1758)(Reptilia: Squamata: Colubridae) in hoop-traps used to capture fresh water turtles on the coast fo Pará, Brazil. In Acta Biológica Colombiana 19 (1), pp. 119–120.	http://www.scielo.org.co/pdf/abc/v19n1/v19n1a11.pdf
Helicops angulatus	Brazil	Pará	Romana Island, Curuçá		-0.5636	-47.8675	0°33'49.000"S	47°52'3.000"W	Hernández-Ruiz, E.J.; Wariss Figueiredo, M.; Brito Pezzuti, J.C. (2014): Bycatch of Helicops angulatus (LINNAEUS 1758)(Reptilia: Squamata: Colubridae) in hoop-traps used to capture fresh water turtles on the coast fo Pará, Brazil. In Acta Biológica Colombiana 19 (1), pp. 119–120.	http://www.scielo.org.co/pdf/abc/v19n1/v19n1a11.pdf
Helicops angulatus	Brazil	Tocantins	Araguacema		-8.8086	-49.5568	8°48'30.960"S	49°33'24.550"W	Hoge, A.R. (1952): Notas erpetológicas. 1a. contribuição ao conhecimento dos ofídios do Brasil Central. In Memórias do Instituto Butantan 24 (2), pp. 179–214.	https://bibliotecadigital.butantan.gov.br/edicao/memorias-do-instituto-butantan-tomo-xxiv-1952/183
Helicops angulatus	Brazil	Distrito Federal	Distrito Federal		-15.8122	-47.8608	15°48'43.860"S	47°51'39.020"W	França, F.G.R.; Mesquita, D.O.; Nogueira, C.C.; Araújo, A.F.B. (2008): Phylogeny and Ecology Determine Morphological Structure in a Snake Assemblage in the Central Brazilian Cerrado. In Copeia 1, pp. 23–38. DOI: https://doi.org/10.1643/CH-05-034.	https://bioone.org/journals/copeia/volume-2008/issue-1/CH-05-034/Phylogeny-and-Ecology-Determine-Morphological-Structure-in-a-Snake-Assemblage/10.1643/CH-05-034.short
Helicops angulatus	Brazil	Rondônia	Espigão do Oeste		-11.5	-60.6667	11°30'0.000"S	60°40'0.000"W	Bernarde, P.S.; Abe, A.S. (2006): A snake community at Espigão do Oeste, Rondônia, southwestern Amazon, Brazil. In South American Journal of Herpetology 1 (2), pp. 102–114.	https://bioone.org/journals/South-American-Journal-of-Herpetology/volume-1/issue-2/1808-9798(2006)1[102:ASCAED]2.0.CO;2/A-SNAKE-COMMUNITY-AT-ESPIG%C3%83O-DO-OESTE-ROND%C3%94NIA-SOUTHWESTERN-AMAZON/10.2994/1808-9798(2006)1[102:ASCAED]2.0.CO;2.short
Helicops angulatus	Brazil	Maranhão	Varajo Farm, Municipality Timon		-5.3606	-42.8508	5°21'37.980"S	42°51'3.010"W	Silva, M.B. da; Rocha, W.A.s da; Nogueira-Paranhos, J. D. (2016): Checklist of Reptiles from an area of Cerrado-Caatinga Ecotone, East Maranhão, Brazil. Herpetology Notes 9, S. 7–14.	https://biotaxa.org/hn/article/download/11292/19122
Helicops angulatus	Ecuador	Morona-Santiago	Centro Makuma		-2.15	-77.7167	2°9'0.000"S	77°43'0.000"W	Cisneros-Heredia, D.F. (2006): Reptilia, Colubridae, Helicops angulatus and Helicops leopardinus: Distribution extension, new country record. In Check List 2 (1), pp. 36–37. DOI: https://doi.org/10.15560/2.1.36	https://checklist.pensoft.net/article/17550/
Helicops angulatus	Brazil	Goiás	Espora Hydroelectric Power Plant		-18.6739	-51.8806	18°40'26.000"S	51°52'50.000"W	Vaz-Silva, W.; Guedes, A.G.; Azevedo-Silva, P.L.d.; Gontijo, F.F.; Barbosa, R.S.; Aloísio, G.R.; Oliveira, F.C.G. de (2007): Herpetofauna, Espora Hydroelectric Power Plant, state of Goiás, Brazil. In Check List 3 (4), pp. 338–345. DOI: https://doi.org/10.15560/3.4.338.	https://checklist.pensoft.net/article/17660/
Helicops angulatus	Brazil	Ceará	Chapada do Araripe, Municipality of Crato		-7.2217	-39.3951	7°13'18.240"S	39°23'42.400"W	Roberto, I.J.; Ribeiro, S.C.; Delfino, M.M.S. de; Almeida, W.d.O. (2009): Reptilia, Colubridae, Helicops angulatus: distribution extension and rediscovery in the state of Ceará. In Check List 5 (1), pp. 118–121. DOI: https://doi.org/10.15560/5.1.118.	https://checklist.pensoft.net/article/17832/
Helicops angulatus	Brazil	Ceará	Chapada do Araripe, Municipality of Crato		-7.2217	-39.3951	7°13'18.240"S	39°23'42.400"W	Roberto, I.J.; Ribeiro, S.C.; Delfino, M.M.S. de; Almeida, W.d.O. (2009): Reptilia, Colubridae, Helicops angulatus: distribution extension and rediscovery in the state of Ceará. In Check List 5 (1), pp. 118–121. DOI: https://doi.org/10.15560/5.1.118.	https://checklist.pensoft.net/article/17832/
Helicops angulatus	Brazil	Mato Grosso	Ponte de Pedra hydroelectric power plant Municipality of Itiquira		-17.6086	-54.8278	17°36'31.000"S	54°49'40.000"W	da Silva Jr., Nelson Jorge; Cintra, C.E.D.; Silva, H.L.R.; Costa, M.C.; Souza, C.d.A.; Pachêco Jr., A.A.; Gonçalves, F.A. (2009): Herpetofauna, Ponte de Pedra Hydroelectric Power Plant, states of Mato Grosso and Mato Grosso do Sul, Brazil. In Check List 5 (3), pp. 518–525. DOI: https://doi.org/10.15560/5.3.518.	https://checklist.pensoft.net/article/17899/
Helicops angulatus	Brazil	Mato Grosso do Sul	Ponte de Pedra hydroelectric power plant, Correntes River, Municipality of Itiquira		-17.6086	-54.8278	17°36'31.000"S	54°49'40.000"W	da Silva Jr., Nelson Jorge; Cintra, C.E.D.; Silva, H.L.R.; Costa, M.C.; Souza, C.d.A.; Pachêco Jr., A.A.; Gonçalves, F.A. (2009): Herpetofauna, Ponte de Pedra Hydroelectric Power Plant, states of Mato Grosso and Mato Grosso do Sul, Brazil. In Check List 5 (3), pp. 518–525. DOI: https://doi.org/10.15560/5.3.518.	https://checklist.pensoft.net/article/17899/
Helicops angulatus	Brazil	Pará	Reserva Particular do Patrimônio Natural		-1.4975	-48.7111	1°29'51.000"S	48°42'40.000"W	Silva, F.M.d.; Menks, A.C.; Prudente, A.L.C.; Costa, J.C.L.; Travassos, A.E.M.; Galatti, U. (2016): Squamate Reptiles from municipality of Barcarena and surroundings, state of Pará, north of Brazil. In Check List 7 (3), pp. 220–226. DOI: https://doi.org/10.15560/7.3.220.	https://checklist.pensoft.net/article/18191/
Helicops angulatus	Brazil	Mato Grosso	Juara open omborphilous forest		-10.4294	-57.6378	10°25'46.000"S	57°38'16.000"W	Ávila, R.W.; Kawashita-Ribeiro, R.A. (2011): Herpetofauna of São João da Barra Hydroelectric Plant, state of Mato Grosso, Brazil. In Check List 7 (6), pp. 750–755. DOI: https://doi.org/10.15560/11014.	https://checklist.pensoft.net/article/18300/
Helicops angulatus	Brazil	Mato Grosso	Nova Bandeirantes Gallery forest		-10.3467	-57.6892	10°20'48.000"S	57°41'21.000"W	Ávila, R.W.; Kawashita-Ribeiro, R.A. (2011): Herpetofauna of São João da Barra Hydroelectric Plant, state of Mato Grosso, Brazil. In Check List 7 (6), pp. 750–755. DOI: https://doi.org/10.15560/11014.	https://checklist.pensoft.net/article/18300/
Helicops angulatus	Brazil	Mato Grosso	Nova Bandeirantes Gallery forest		-10.3467	-57.6892	10°20'48.000"S	57°41'21.000"W	Ávila, R.W.; Kawashita-Ribeiro, R.A. (2011): Herpetofauna of São João da Barra Hydroelectric Plant, state of Mato Grosso, Brazil. In Check List 7 (6), pp. 750–755. DOI: https://doi.org/10.15560/11014.	https://checklist.pensoft.net/article/18300/
Helicops angulatus	Brazil	Sergipe	Capela		-10.5417	-37.0583	10°32'30.000"S	37°3'30.000"W	Morato, S.A.A.; de Lima, A.M.X.; Staut, D.C.P.; Faria, R.G.; Souza-Alves, J.P. de; Gouveia, S.F.; Scupino, M.R.C.; Gomes, R. et al. (2011): Amphibians and reptiles of the Refúgio de Vida Silvestre Mata do Junco, municipality of Capela, state of Sergipe, northeastern Brazil. In Check List 7 (6), pp. 756–762. DOI: https://doi.org/10.15560/11015	https://checklist.pensoft.net/article/18301/
Helicops angulatus	Guyana		Kurupukari, Essequibo River		4.6639	-58.675	4°39'50.000"N	58°40'30.000"W	Macculloch, R.; Reynolds, R. (2013): Baseline inventory of Amphibians and reptiles in the vicinity of Kurupukari, Guyana. In Check List 9, p. 1378. DOI: https://doi.org/10.15560/9.6.1378	https://checklist.pensoft.net/article/18800/
Helicops angulatus	Brazil	Acre	São Jorge I Farm		-9.4364	-68.6219	9°26'11.000"S	68°37'19.000"W	Venâncio, N.; Miranda, D.; Albuquerque, S. de (2014): Rapid survey of the herpetofauna in an area of forest management in eastern Acre, Brazil. In Check List 10 (4), p. 893. DOI: https://doi.org/10.15560/10.4.893	https://checklist.pensoft.net/article/18988/
Helicops angulatus	Brazil	Bahiá	Mata de São João		-12.5284	-38.3089	12°31'42.390"S	38°18'31.980"W	Freitas, M. (2014): Squamate reptiles of the Atlantic Forest of northern Bahia, Brazil. In Check List 10 (5), pp. 1020–1030. DOI: https://doi.org/10.15560/10.5.1020.	https://checklist.pensoft.net/article/19009/
Helicops angulatus	Brazil	Bahiá	Lauro de Freitas		-12.8821	-38.315	12°52'55.710"S	38°18'53.950"W	Freitas, M. (2014): Squamate reptiles of the Atlantic Forest of northern Bahia, Brazil. In Check List 10 (5), pp. 1020–1030. DOI: https://doi.org/10.15560/10.5.1020.	https://checklist.pensoft.net/article/19009/
Helicops angulatus	Brazil	Bahiá	Camaçari		-12.6971	-38.3332	12°41'49.620"S	38°19'59.480"W	Freitas, M. (2014): Squamate reptiles of the Atlantic Forest of northern Bahia, Brazil. In Check List 10 (5), pp. 1020–1030. DOI: https://doi.org/10.15560/10.5.1020.	https://checklist.pensoft.net/article/19009/
Helicops angulatus	Brazil	Bahiá	Salvador		-12.9778	-38.5016	12°58'39.900"S	38°30'5.870"W	Freitas, M. (2014): Squamate reptiles of the Atlantic Forest of northern Bahia, Brazil. In Check List 10 (5), pp. 1020–1030. DOI: https://doi.org/10.15560/10.5.1020.	https://checklist.pensoft.net/article/19009/
Helicops angulatus	Brazil	Mato Grosso	Lucas do Río Verde, Córrego Lucas		-13.0667	-55.9167	13°4'0.000"S	55°55'0.000"W	Strüssmann, C.; Brito, E.S. de; Marques, O.A.V. (2013): What do water snakes eat? First report of predation by a Neotropical Hydropsini snake on giant earthworms (Glossoscolecidae). In Salamandra 49 (1), pp. 48–50.	https://d1wqtxts1xzle7.cloudfront.net/32941325/Strussmann_et_al_2013_H._angulatus_eating_earthworms.pdf?1391779534=&response-content-disposition=inline%3B+filename%3DWhat_do_water_snakes_eat_First_report_of.pdf&Expires=1617206433&Signature=RTapR8BLSJZdv1-GS8A-ZisD6rTkUh7w4ZchRIx-zZgeJos6LZ17WDoFhNGGABNiYS-hbnvFm5RHLNJbD11j6QP5Z5-HFHJ71hl5vTYi6zB-bMhBEkK2wB33zflBx4G8d5dQ3baBmG0LdkYL7SzmfJZqgrREyGb…
Helicops angulatus	Colombia	Departemento del Meta	Highway (and in the adjacent vegetation cover) that connects the municipalities of Villavicencio and Puerto López		4.1006	-73.3333	4°6'2.180"N	73°19'59.950"W	Rincón-Aranguri, M.; Urbina-Cardona, N.; Galeano, S.P.; Bock, B.C.; Páez, V.P. (2019): Road Kill of Snakes on a Highway in an Orinoco Ecosystem: Landscape Factors and Species Traits Related to Their Mortality. In Tropical Conservation Science 12 (146), 1-18. DOI: https://doi.org/10.1177/1940082919830832.	https://journals.sagepub.com/doi/10.1177/1940082919830832
Helicops angulatus	Brazil	Bahiá	Cardeal da Silva and greater surroundings		-11.8635	-37.7099	11°51'48.420"S	37°42'35.680"W	Marques, R.; Rödder, D.; Solé, M.; Tinôco, M.S. (2017): Diversity and habitat use of snakes from the coastal Atlantic rainforest in northeastern Bahiá, Brazil. In Salamandra 53 (1), pp. 34–43.	https://kar.kent.ac.uk/60982/
Helicops angulatus	Venezuela	Monagas	Morichal Largo River		9.1582	-62.7938	9°9'29.570"N	62°47'37.740"W	Estrella, A.; Sánchez, E.E.; Galán, J.A.; Tao, W.A.; Guerrero, B.; Navarrete, L.F.; Rodríguez-Acosta, A. (2011): Characterization of toxins from the broad-banded water snake Helicops angulatus (Linnaeus, 1758): isolation of a cysteine-rich secretory protein, Helicopsin. In Archives of Toxicology 85 (4), pp. 305–313. DOI: https://doi.org/10.1007/s00204-010-0597-6.	https://link.springer.com/article/10.1007%2Fs00204-010-0597-6
Helicops angulatus	Brazil	Paraíba	Area de Preservação Permanente Mata do Buraquinho, João Pessôa		-7.145	-34.865	7°8'42.000"S	34°51'54.000"W	Santana, G.G.; Vieira, W.L.S.; Pereira-Filho, G.A.; Delfim, F.R.; Lima, Y.C.; Vieira, K.S. (2008): Herpetofauna em um fragmento de Floresta Atlântica nó Estado da Paraíba, Região Nordeste do Brasil. In Biotemas 21 (1), pp. 75–84. DOI: https://doi.org/10.5007/2175-7925.2008v21n1p75.	https://periodicos.ufsc.br/index.php/biotemas/article/view/2175-7925.2008v21n1p75
Helicops angulatus	Venezuela	Portoguesa	Papelon, 40 km (road) SE Guanare on Guanare-Guanarito Rd.		8.9416	-69.4618	8°56'29.660"N	69°27'42.420"W	Markezich, A.L. (2002): New Distribution Records of Reptiles from Western Venezuela. In Herpetological Review 33 (1), pp. 69–74.	https://search.proquest.com/openview/61ce3eb6001819b761a820ef737a9245/1?pq-origsite=gscholar&cbl=33457
Helicops angulatus	Brazil	Paraíba	REBIO Guaribas, located in the Mamanguape and Río Tinto Municipalities		-6.731	-35.1478	6°43'51.590"S	35°8'52.070"W	Mesquita, D.O.; Alves, B.; Pedro, C.; Laranjeiras, D.; Caldas, F.; Pedrosa, I.; Rodrigues, J.; Drummond, L. et al. (2018): Herpetofauna of Reserva Biológica Guaribas: a complex of Atlantic Forest and isolated Cerrado patches in Northeastern Brazil. In Herpetology Notes 11, pp. 455–474.	https://www.biotaxa.org/hn/article/download/28653/33298
Helicops angulatus	Brazil	Pará	Floresta Nacional de Caxiuanã		-1.7083	-51.5292	1°42'30.000"S	51°31'45.000"W	dos Santos-Costa, M.C.; Maschio, G.F.; da Costa Prudente, Ana Lúcia (2015): Natural history of snakes from Floresta Nacional de Caxiuanã, eastern Amazonia, Brazil. In Herpetology Notes 8, pp. 69–98.	https://www.biotaxa.org/hn/article/view/11431
Helicops angulatus	Brazil	Amapá	Cancão Municipal Natural Park, Serra do Navio		0.9028	-52.005	0°54'9.900"N	52°0'17.890"W	Costa-Campos, C.E.; Silva, P.H.E.; Guerra, L.E.S.; Sousa, J.C. (2017): Predation on the brilliant-thighed poison frog Allobates femoralis (Aromobatidae) by the Amazonian water snake Helicops angulatus (Dipsadidae). In Herpetology Notes 10, pp. 665–667.	https://www.biotaxa.org/hn/article/viewFile/31107/30505
Helicops angulatus	Brazil	Pará	Santarém		-2.4506	-54.701	2°27'2.160"S	54°42'3.500"W	da Frota, J.G.; dos Santos-Jr, A.P.; Menezes Chalkidis, H. de; Guedes, A.G. (2005): As serpentes da região do baixo rio Amazonas, oeste do Estado do Pará, Brasil (Squamata). In Biociências 13 (2), pp. 211–220.	https://www.researchgate.net/profile/Andrei-Guedes/publication/277832712_As_serpentes_da_regiao_do_baixo_rio_Amazonas_oeste_do_Estado_do_Para_Brasil_Squamata/links/5ab42a08a6fdcc1bc0c3f8b9/As-serpentes-da-regiao-do-baixo-rio-Amazonas-oeste-do-Estado-do-Para-Brasil-Squamata.pdf
Helicops angulatus	Brazil	Pará	Almeirim		-1.5284	-52.5789	1°31'42.210"S	52°34'44.090"W	da Frota, J.G.; dos Santos-Jr, A.P.; Menezes Chalkidis, H. de; Guedes, A.G. (2005): As serpentes da região do baixo rio Amazonas, oeste do Estado do Pará, Brasil (Squamata). In Biociências 13 (2).	https://www.researchgate.net/profile/Andrei-Guedes/publication/277832712_As_serpentes_da_regiao_do_baixo_rio_Amazonas_oeste_do_Estado_do_Para_Brasil_Squamata/links/5ab42a08a6fdcc1bc0c3f8b9/As-serpentes-da-regiao-do-baixo-rio-Amazonas-oeste-do-Estado-do-Para-Brasil-Squamata.pdf
Helicops angulatus	Brazil	Pará	Oriximiná		-1.7631	-55.8633	1°45'47.220"S	55°51'47.750"W	da Frota, J.G.; dos Santos-Jr, A.P.; Menezes Chalkidis, H. de; Guedes, A.G. (2005): As serpentes da região do baixo rio Amazonas, oeste do Estado do Pará, Brasil (Squamata). In Biociências 13 (2).	https://www.researchgate.net/profile/Andrei-Guedes/publication/277832712_As_serpentes_da_regiao_do_baixo_rio_Amazonas_oeste_do_Estado_do_Para_Brasil_Squamata/links/5ab42a08a6fdcc1bc0c3f8b9/As-serpentes-da-regiao-do-baixo-rio-Amazonas-oeste-do-Estado-do-Para-Brasil-Squamata.pdf
Helicops angulatus	Brazil	Rondônia	Santa Rita Farm, Municipality of Alto Alegre dos Parecis		-12.1167	-61.85	12°7'0.000"S	61°51'0.000"W	Ferrão, M.; Rodrigues-Filho, J.A.; Silva, M. (2012): Checklist of reptiles (Testudines, Squamata) from Alto Alegre dos Parecis, southwestern Amazonia, Brazil. In Herpetology Notes 5, pp. 473–480.	https://www.researchgate.net/profile/Miqueias-Ferrao/publication/267212696_Checklist_of_reptiles_Testudines_Squamata_from_Alto_Alegre_dos_Parecis_southwestern_Amazonia_Brazil/links/54480d8e0cf2f14fb8141e32/Checklist-of-reptiles-Testudines-Squamata-from-Alto-Alegre-dos-Parecis-southwestern-Amazonia-Brazil.pdf
Helicops angulatus	Brazil	Acre	Igarapé Esperança tributário do Río Liberdade		-7.9556	-72.0769	7°57'20.000"S	72°4'37.000"W	Bernarde, P.S.; Machado, R.A.; Turci, L.C.B. (2011): Herpetofauna of Igarapé Esperança area na the Reserva Extrativista Riozinho da Liberdade, Acre–Brazil. In Biota Neotropica 11 (3), pp. 117–144. DOI: http://dx.doi.org/10.1590/S1676-06032011000300010	https://www.scielo.br/scielo.php?pid=S1676-06032011000300010&script=sci_arttext&tlng=pt
Helicops angulatus	Colombia	Meta	Lejanías		3.527219444	-74.02241389	3°31'37.99"N	74° 1'20.69"W	Braz, H.B.; Scartozzoni, R.R.; Almeida-Santos, S.M. de (2016): Reproductive modes of the South American water snakes: A study system for the evolution of viviparity in squamate reptiles. In Zoologischer Anzeiger - A Journal of Comparative Zoology 263, pp. 33–44. DOI: 10.1016/j.jcz.2016.04.003.	https://www.sciencedirect.com/science/article/pii/S0044523116300511
Helicops angulatus	Brazil	Acre	Marechal Thaumaturgo		-8.947883333	-72.78933611	8°56'52.38"S	72°47'21.61"W	Braz, H.B.; Scartozzoni, R.R.; Almeida-Santos, S.M. de (2016): Reproductive modes of the South American water snakes: A study system for the evolution of viviparity in squamate reptiles. In Zoologischer Anzeiger - A Journal of Comparative Zoology 263, pp. 33–44. DOI: 10.1016/j.jcz.2016.04.003.	https://www.sciencedirect.com/science/article/pii/S0044523116300511
Helicops angulatus	Brazil	Acre	Porto Acre		-9.593636111	-67.54108889	9°35'37.09"S	67°32'27.92"W	Braz, H.B.; Scartozzoni, R.R.; Almeida-Santos, S.M. de (2016): Reproductive modes of the South American water snakes: A study system for the evolution of viviparity in squamate reptiles. In Zoologischer Anzeiger - A Journal of Comparative Zoology 263, pp. 33–44. DOI: 10.1016/j.jcz.2016.04.003.	https://www.sciencedirect.com/science/article/pii/S0044523116300511
Helicops angulatus	Brazil	Rondônia	Guajará-Mirim		-10.77393056	-65.32621944	10°46'26.15"S	65°19'34.39"W	Braz, H.B.; Scartozzoni, R.R.; Almeida-Santos, S.M. de (2016): Reproductive modes of the South American water snakes: A study system for the evolution of viviparity in squamate reptiles. In Zoologischer Anzeiger - A Journal of Comparative Zoology 263, pp. 33–44. DOI: 10.1016/j.jcz.2016.04.003.	https://www.sciencedirect.com/science/article/pii/S0044523116300511
Helicops angulatus	Brazil	Mato Grosso	Nova Ubiratã		-13.03354444	-55.25401667	13° 2'0.76"S	55°15'14.46"W	Braz, H.B.; Scartozzoni, R.R.; Almeida-Santos, S.M. de (2016): Reproductive modes of the South American water snakes: A study system for the evolution of viviparity in squamate reptiles. In Zoologischer Anzeiger - A Journal of Comparative Zoology 263, pp. 33–44. DOI: 10.1016/j.jcz.2016.04.003.	https://www.sciencedirect.com/science/article/pii/S0044523116300511
Helicops angulatus	Brazil	Mato Grosso	Querência		-12.59435	-52.20775556	12°35'39.66"S	52°12'27.92"W	Braz, H.B.; Scartozzoni, R.R.; Almeida-Santos, S.M. de (2016): Reproductive modes of the South American water snakes: A study system for the evolution of viviparity in squamate reptiles. In Zoologischer Anzeiger - A Journal of Comparative Zoology 263, pp. 33–44. DOI: 10.1016/j.jcz.2016.04.003.	https://www.sciencedirect.com/science/article/pii/S0044523116300511
Helicops angulatus	Brazil	Goiás	Aruanã		-14.91665833	-51.0758	14°54'59.97"S	51° 4'32.88"W	Braz, H.B.; Scartozzoni, R.R.; Almeida-Santos, S.M. de (2016): Reproductive modes of the South American water snakes: A study system for the evolution of viviparity in squamate reptiles. In Zoologischer Anzeiger - A Journal of Comparative Zoology 263, pp. 33–44. DOI: 10.1016/j.jcz.2016.04.003.	https://www.sciencedirect.com/science/article/pii/S0044523116300511
Helicops angulatus	Brazil	Tocantins	Brejinho de Nazaré		-11.01441944	-48.56391111	11° 0'51.91"S	48°33'50.08"W	Braz, H.B.; Scartozzoni, R.R.; Almeida-Santos, S.M. de (2016): Reproductive modes of the South American water snakes: A study system for the evolution of viviparity in squamate reptiles. In Zoologischer Anzeiger - A Journal of Comparative Zoology 263, pp. 33–44. DOI: 10.1016/j.jcz.2016.04.003.	https://www.sciencedirect.com/science/article/pii/S0044523116300511
Helicops angulatus	Brazil	Pará	Belém		-1.456308333	-48.50128056	1°27'22.71"S	48°30'4.61"W	Braz, H.B.; Scartozzoni, R.R.; Almeida-Santos, S.M. de (2016): Reproductive modes of the South American water snakes: A study system for the evolution of viviparity in squamate reptiles. In Zoologischer Anzeiger - A Journal of Comparative Zoology 263, pp. 33–44. DOI: 10.1016/j.jcz.2016.04.003.	https://www.sciencedirect.com/science/article/pii/S0044523116300511
Helicops angulatus	Brazil	Pará	Castanhal		-1.293541667	-47.92458889	1°17'36.75"S	47°55'28.52"W	Braz, H.B.; Scartozzoni, R.R.; Almeida-Santos, S.M. de (2016): Reproductive modes of the South American water snakes: A study system for the evolution of viviparity in squamate reptiles. In Zoologischer Anzeiger - A Journal of Comparative Zoology 263, pp. 33–44. DOI: 10.1016/j.jcz.2016.04.003.	https://www.sciencedirect.com/science/article/pii/S0044523116300511
Helicops angulatus	Brazil	Maranhão	Imperatriz		-5.523763889	-47.47619444	5°31'25.55"S	47°28'34.30"W	Braz, H.B.; Scartozzoni, R.R.; Almeida-Santos, S.M. de (2016): Reproductive modes of the South American water snakes: A study system for the evolution of viviparity in squamate reptiles. In Zoologischer Anzeiger - A Journal of Comparative Zoology 263, pp. 33–44. DOI: 10.1016/j.jcz.2016.04.003.	https://www.sciencedirect.com/science/article/pii/S0044523116300511
Helicops angulatus	Brazil	Pará	Maracanã		-0.764775	-47.45290833	0°45'53.19"S	47°27'10.47"W	Braz, H.B.; Scartozzoni, R.R.; Almeida-Santos, S.M. de (2016): Reproductive modes of the South American water snakes: A study system for the evolution of viviparity in squamate reptiles. In Zoologischer Anzeiger - A Journal of Comparative Zoology 263, pp. 33–44. DOI: 10.1016/j.jcz.2016.04.003.	https://www.sciencedirect.com/science/article/pii/S0044523116300511
Helicops angulatus	Brazil	Pará	Santarém Novo		-0.928944444	-47.39881944	0°55'44.20"S	47°23'55.75"W	Braz, H.B.; Scartozzoni, R.R.; Almeida-Santos, S.M. de (2016): Reproductive modes of the South American water snakes: A study system for the evolution of viviparity in squamate reptiles. In Zoologischer Anzeiger - A Journal of Comparative Zoology 263, pp. 33–44. DOI: 10.1016/j.jcz.2016.04.003.	https://www.sciencedirect.com/science/article/pii/S0044523116300511
Helicops angulatus	Brazil	Pará	Bragança		-1.057030556	-46.76629167	1° 3'25.31"S	46°45'58.65"W	Braz, H.B.; Scartozzoni, R.R.; Almeida-Santos, S.M. de (2016): Reproductive modes of the South American water snakes: A study system for the evolution of viviparity in squamate reptiles. In Zoologischer Anzeiger - A Journal of Comparative Zoology 263, pp. 33–44. DOI: 10.1016/j.jcz.2016.04.003.	https://www.sciencedirect.com/science/article/pii/S0044523116300511
Helicops angulatus	Brazil	Pará	Viseu		-1.206675	-46.13798333	1°12'24.03"S	46° 8'16.74"W	Braz, H.B.; Scartozzoni, R.R.; Almeida-Santos, S.M. de (2016): Reproductive modes of the South American water snakes: A study system for the evolution of viviparity in squamate reptiles. In Zoologischer Anzeiger - A Journal of Comparative Zoology 263, pp. 33–44. DOI: 10.1016/j.jcz.2016.04.003.	https://www.sciencedirect.com/science/article/pii/S0044523116300511
Helicops angulatus	Brazil	Maranhão	Santo Amaro do Maranhão		-2.500772222	-43.25321111	2°30'2.78"S	43°15'11.56"W	Braz, H.B.; Scartozzoni, R.R.; Almeida-Santos, S.M. de (2016): Reproductive modes of the South American water snakes: A study system for the evolution of viviparity in squamate reptiles. In Zoologischer Anzeiger - A Journal of Comparative Zoology 263, pp. 33–44. DOI: 10.1016/j.jcz.2016.04.003.	https://www.sciencedirect.com/science/article/pii/S0044523116300511
Helicops angulatus	Brazil	Piauí	Piripiri		-4.273322222	-41.77499167	4°16'23.96"S	41°46'29.97"W	Braz, H.B.; Scartozzoni, R.R.; Almeida-Santos, S.M. de (2016): Reproductive modes of the South American water snakes: A study system for the evolution of viviparity in squamate reptiles. In Zoologischer Anzeiger - A Journal of Comparative Zoology 263, pp. 33–44. DOI: 10.1016/j.jcz.2016.04.003.	https://www.sciencedirect.com/science/article/pii/S0044523116300511
Helicops angulatus	Brazil	Ceará	Juazeiro do Norte		-7.229094444	-39.31244722	7°13'44.74"S	39°18'44.81"W	Braz, H.B.; Scartozzoni, R.R.; Almeida-Santos, S.M. de (2016): Reproductive modes of the South American water snakes: A study system for the evolution of viviparity in squamate reptiles. In Zoologischer Anzeiger - A Journal of Comparative Zoology 263, pp. 33–44. DOI: 10.1016/j.jcz.2016.04.003.	https://www.sciencedirect.com/science/article/pii/S0044523116300511
Helicops angulatus	Brazil	Paraíba	João Pessôa (Barra de Gramame)		-7.1196	-34.8448	7°7'10.620"S	34°50'41.320"W	Sampaio, I.L.R.; Santos, C.P.; França, R.C.; Pedrosa, Isabella M. M. C.; Solé, M.; França, F.G.R. (2018): Ecological diversity of a snake assemblage from the Atlantic Forest at the south coast of Paraíba, northeast Brazil. In ZooKeys 787, p. 107. DOI: https://doi.org/10.3897/zookeys.787.26946.	https://zookeys.pensoft.net/articles.php?id=26946
Helicops angulatus	Brazil	Paraíba	Caaporã		-7.5144	-34.9148	7°30'51.920"S	34°54'53.260"W	Sampaio, I.L.R.; Santos, C.P.; França, R.C.; Pedrosa, Isabella M. M. C.; Solé, M.; França, F.G.R. (2018): Ecological diversity of a snake assemblage from the Atlantic Forest at the south coast of Paraíba, northeast Brazil. In ZooKeys 787, p. 107. DOI: https://doi.org/10.3897/zookeys.787.26946.	https://zookeys.pensoft.net/articles.php?id=26946
Helicops angulatus	Brazil	Bahiá	Praia do Forte		-12.5748	-38.0147	12°34'29.280"S	38°0'52.920"W	Marques, R.; Mebert, K.; Fonseca, É.; Rödder, D.; Solé, M.; Tinôco, M.S. (2016): Composition and natural history notes of the coastal snake assemblage from Northern Bahiá, Brazil. In ZooKeys (611), pp. 93–142. DOI: https://doi.org/10.3897/zookeys.611.9529.	https://zookeys.pensoft.net/articles.php?id=9529
Helicops angulatus	Brazil	Bahiá	Instituto da Mata		-12.4501	-38.2346	12°27'0.263"S	38°14'4.484"W	Marques, R.; Mebert, K.; Fonseca, É.; Rödder, D.; Solé, M.; Tinôco, M.S. (2016): Composition and natural history notes of the coastal snake assemblage from Northern Bahiá, Brazil. In ZooKeys (611), pp. 93–142. DOI: https://doi.org/10.3897/zookeys.611.9529.	https://zookeys.pensoft.net/articles.php?id=9529
Helicops angulatus	Brazil	Paraíba	Cruz do Espírito Santo		-7.1394	-35.086	7°8'21.950"S	35°5'9.730"W	Albuquerque, R.L.; Laranjeiras, D.O.; Protázio, A.S.; Santana, D.J.; Rodrigues, R.; Mesquita, D.O.; França, F.G.R. (2013): Helicops angulatus (watersnake). Diet. In Herpetological Review 44 (3), pp. 522–523.
Helicops angulatus	Brazil	Pará	Parque Estadual do Utinga		-1.425	-48.4203	1°25'30.000"S	48°25'13.080"W	Ávila-Pires, T.C.; Alves-Silva, K.R.; Barbosa, L.; Corrêa, F.S.; Cosenza, J.F.A.; Costa-Rodrigues, A.P.V.; Cronemberger, A.A.; Hoogmoed, M.S. et al. (2018): Changes in Amphibian and Reptile Diversity Over Time in Parque Estadual do Utinga, a Protected area Surrounded by Urbanization. In Herpetology Notes 11, pp. 499–512.
Helicops angulatus	Venezuela	Bolívar	Canaracuni (Camp V)		4.4317	-64.1288	4°25'54.000"N	64°7'43.620"W	Barrio-Amorós, C.; Brewer-Carías, C. (2008): Herpetological results of the 2002 expedition to Sarisariñama, a tepui in Venezuelan Guayana, with the description of five new species. In Zootaxa 1942 (1), pp. 1–68.
Helicops angulatus	Trinidad and Tobago	Siparia	Surf wreck at Icacos beach		10.0492	-61.9219	10°2'57.090"N	61°55'18.820"W	Boos, H. E. A. (2001): The snakes of Trinidad and Tobago. College Station: Texas A&M University Press.
Helicops angulatus	Peru	Madre de Dios	Las Piedras Biodiversity Station		-12.0729	-69.525	12°4'22.260"S	69°31'29.960"W	Champagne, P.; Mockford, S.; Kirkby, C. (2015): Paleosuchus trigonatus (Schneider’s Smooth-fronted Caiman). Feeding Behavior. In Herpetological Review 46 (2), p. 249.
Helicops angulatus	Guyana	Demerara-Mahaica	Mahaica Creek		6.5374	-57.9491	6°32'14.590"N	57°56'56.680"W	Cole, C.J.; Townsend, C.R.; Reynolds, R.P.; MacCulloch, R.D.; Lathrop, A. (2013): Amphibians and reptiles of Guyana, South America: illustrated keys, annotated species accounts, and a biogeographic synopsis. In Proceedings of the Biological Society of Washington 125 (4), pp. 317–578. DOI: https://doi.org/10.2988/0006-324X-125.4.317.
Helicops angulatus	Guyana	Upper Demerara-Berbice	Berbice River Camp		5.3683	-57.9952	5°22'5.850"N	57°59'42.870"W	Cole, C.J.; Townsend, C.R.; Reynolds, R.P.; MacCulloch, R.D.; Lathrop, A. (2013): Amphibians and reptiles of Guyana, South America: illustrated keys, annotated species accounts, and a biogeographic synopsis. In Proceedings of the Biological Society of Washington 125 (4), pp. 317–578. DOI: https://doi.org/10.2988/0006-324X-125.4.317.
Helicops angulatus	Guyana	Demerara-Mahaica	Georgetown		6.8011	-58.1555	6°48'3.840"N	58°9'19.850"W	Cole, C.J.; Townsend, C.R.; Reynolds, R.P.; MacCulloch, R.D.; Lathrop, A. (2013): Amphibians and reptiles of Guyana, South America: illustrated keys, annotated species accounts, and a biogeographic synopsis. In Proceedings of the Biological Society of Washington 125 (4), pp. 317–578. DOI: https://doi.org/10.2988/0006-324X-125.4.317.
Helicops angulatus	Guyana	Pomeroon-Supenaam	Pomeroon		7.3431	-58.6379	7°20'35.050"N	58°38'16.580"W	Cole, C.J.; Townsend, C.R.; Reynolds, R.P.; MacCulloch, R.D.; Lathrop, A. (2013): Amphibians and reptiles of Guyana, South America: illustrated keys, annotated species accounts, and a biogeographic synopsis. In Proceedings of the Biological Society of Washington 125 (4), pp. 317–578. DOI: https://doi.org/10.2988/0006-324X-125.4.317.
Helicops angulatus	Guyana	Cuyuni-Mazaruni	Kalacoon		6.4	-58.65	6°24'0.000"N	58°39'0.000"W	Cole, C.J.; Townsend, C.R.; Reynolds, R.P.; MacCulloch, R.D.; Lathrop, A. (2013): Amphibians and reptiles of Guyana, South America: illustrated keys, annotated species accounts, and a biogeographic synopsis. In Proceedings of the Biological Society of Washington 125 (4), pp. 317–578. DOI: https://doi.org/10.2988/0006-324X-125.4.317.
Helicops angulatus	Guyana	Cuyuni-Mazaruni	Kartabo		6.3699	-58.6788	6°22'11.620"N	58°40'43.680"W	Cole, C.J.; Townsend, C.R.; Reynolds, R.P.; MacCulloch, R.D.; Lathrop, A. (2013): Amphibians and reptiles of Guyana, South America: illustrated keys, annotated species accounts, and a biogeographic synopsis. In Proceedings of the Biological Society of Washington 125 (4), pp. 317–578. DOI: https://doi.org/10.2988/0006-324X-125.4.317.
Helicops angulatus	Guyana	Potaro-Siparuni	Iwokrama Forest Reserve		4.2061	-58.9409	4°12'21.830"N	58°56'27.080"W	Cole, C.J.; Townsend, C.R.; Reynolds, R.P.; MacCulloch, R.D.; Lathrop, A. (2013): Amphibians and reptiles of Guyana, South America: illustrated keys, annotated species accounts, and a biogeographic synopsis. In Proceedings of the Biological Society of Washington 125 (4), pp. 317–578. DOI: https://doi.org/10.2988/0006-324X-125.4.317.
Helicops angulatus	Guyana	Barima-Warini	Mabaruma Compound		8.2	-59.7833	8°12'0.000"N	59°47'0.000"W	Cole, C.J.; Townsend, C.R.; Reynolds, R.P.; MacCulloch, R.D.; Lathrop, A. (2013): Amphibians and reptiles of Guyana, South America: illustrated keys, annotated species accounts, and a biogeographic synopsis. In Proceedings of the Biological Society of Washington 125 (4), pp. 317–578. DOI: https://doi.org/10.2988/0006-324X-125.4.317.
Helicops angulatus	Peru	Las Piedras	Amazon Research and Conservation Centre		-12.0558	-69.6597	12°3'20.880"S	69°39'34.920"W	Crnobrna, B.; Armes, M.; Williams, H.F. (2016): DREPANOIDES ANOMALUS (Amazon Egg-eating Snake). DIET / OPHIOPHAGY. In Herpetological Review 47 (3), p. 478.
Helicops angulatus	Brazil	Piauí	Parque Nacional da Serra das Confusões		-9.2239	-43.4896	9°13'26.150"S	43°29'22.390"W	Dal Vechio, F.; Teixeira Jr., M.; Recoder, R.S.; Rodrigues, M.T.; Zaher, H. (2016): The herpetofauna of Parque Nacional da Serra das Confusões, state of Piauí, Brazil, with a regional species list from an ecotonal area of Cerrado and Caatinga. In Biota Neotropica 16 (3), pp. 1–19. DOI: https://doi.org/10.1590/1676-0611-BN-2015-0105.
Helicops angulatus	Trinidad and Tobago	San Juan-Laventille	Caroní Swamp		10.5926	-61.4538	10°35'33.360"N	61°27'13.620"W	Emsley, M.G. (1977): Snakes, and Trinidad and Tobago. In Bulletin of the Maryland Herpetological Society 13, pp. 201–306.
Helicops angulatus	Brazil	Paraíba	Río Tinto		-6.8104	-35.0783	6°48'37.584"S	35°4'41.952"W	França, R.C.; Sampaio, I.L.R.; França, F.G.R. (2018): Helicops angulatus (Brown-banded Watersnake) Plastic ingestion. In Herpetological Review 49 (2), pp. 342–343.
Helicops angulatus	Venezuela	Bolívar	El Manteco, 2 - 5 km E, Mapurite Lagoon System		7.4167	-62.35	7°25'0.000"N	62°21'0.000"W	Gorzula, S.; Senaris, J. (1998): Contribution to the herpetofauna of the Venezuelan Guayana I. A data base. Caracas (Scientia Guaianae, 8).
Helicops angulatus	Venezuela	Bolívar	El Manteco, town		7.3517	-62.5355	7°21'6.050"N	62°32'7.970"W	Gorzula, S.; Senaris, J. (1998): Contribution to the herpetofauna of the Venezuelan Guayana I. A data base. Caracas (Scientia Guaianae, 8).
Helicops angulatus	Venezuela	Sucre	Finca Vuelta Larga		10.5011	-63.1036	10°30'3.830"N	63°6'13.040"W	Gorzula, S.; Senaris, J. (1998): Contribution to the herpetofauna of the Venezuelan Guayana I. A data base. Caracas (Scientia Guaianae, 8).
Helicops angulatus	Brazil	Bahiá	Salvador		-12.95	-38.375	12°57'0.000"S	38°22'30.000"W	Guimarães, J.A.; Dias, Eduardo José dos Reis; Oliveira, A.R. (2010): Helicops angulatus (Watersnake). Diet and Reproduction. In Herpetological Review 41 (1), p. 93.
Helicops angulatus	Bolivia	Pando	Perseverancia		-10.552	-65.7666	10°33'7.020"S	65°45'59.680"W	Hoogmoed, M.S. (1993): The herpetofauna of floating meadows. In Paul E. Ouboter (Ed.): The freshwater ecosystems of Suriname. Dordrecht: Kluwer Academic (Monographiae biologicae, 70), pp. 199–213.
Helicops angulatus	Venezuela	Anzoátegui	San Diego de Cabrutica		8.5087	-64.8708	8°30'31.200"N	64°52'14.800"W	Infante-Rivero, E.; Natera-Mumaw, M.; Marcano, A. (2007): Extension of the distribution of Eunectes murinus (Linnaeus, 1758) and Helicops angulatus (Linnaeus, 1758) in Venezuela, with notes on ophiophagia/Extension de lá distribución de Eunectes murinos (Linnaeus, 1758) and Helicops angulatus (Linnaeus, 1758) en Venezuela con notas sobre ofiofagia. In Herpetotropicos: Tropical Amphibians & Reptil…
Helicops angulatus	Venezuela	Anzoátegui	Caño San Lorenzo		9.7667	-65.05	9°46'0.000"N	65°3'0.000"W	Infante-Rivero, E.; Natera-Mumaw, M.; Marcano, A. (2007): Extension of the distribution of Eunectes murinus (Linnaeus, 1758) and Helicops angulatus (Linnaeus, 1758) in Venezuela, with notes on ophiophagia/Extension de lá distribución de Eunectes murinos (Linnaeus, 1758) and Helicops angulatus (Linnaeus, 1758) en Venezuela con notas sobre ofiofagia. In Herpetotropicos: Tropical Amphibians & Reptil…
Helicops angulatus	Brazil	Amazonas	Unini river's south margin Barcelos		-1.7116	-62.822	1°42'41.760"S	62°49'19.200"W	Kaefer, I.L.; Montanarin, A. (2011): Helicops angulatus (South american watersnake). In Herpetological Review 42 (2), p. 291.
Helicops angulatus	Brazil	Mato Grosso	RPPN Lote Cristalino, Municipality of Alta Floresta		-9.5987	-55.9307	9°35'55.140"S	55°55'50.448"W	Koski, D.A.; Monico, A.T.; Koski, A. (2016): Helicops angulatus (Brown-banded Watersnake). Predation. In Herpetological Review 47 (3), pp. 478–479.
Helicops angulatus	Brazil	Paraíba	Cruz do Espírito Santo		-7.1438	-35.085	7°8'37.830"S	35°5'5.990"W	Lacerda de Albuquerque, R.; Orsi Laranjeiras, D.; Dos Santos Protázio, A.; Santana, D.J.; Rodrigues, R.; Mesquita, D.O.; Rodrigues França, F.G. (2013): Helicops angulatus (watersnake). Diet. In Herpetological Review 44 (3), pp. 522–523.
Helicops angulatus	Brazil	Piauí	Estação Ecológica de Uruçuí-Una		-8.864	-45.2003	8°51'50.270"S	45°12'0.950"W	Madella-Auricchio, C.R.; Auricchio, P.; Soares, E.S. (2017): Reptile species composition in the Middle Gurguéia and comparison with inventories in the eastern Parnaíba River Basin, State of Piauí, Brazil. In Papéis Avulsos de Zoologia 57 (28), pp. 375–386.
Helicops angulatus	Brazil	Amazonas	Reserva Florestal Adolpho Ducke		-2.9672	-59.9226	2°58'1.820"S	59°55'21.200"W	Martins, M.; Oliveira, M.E. (1998): Natural history of snakes in forests of the Manaus region, Central Amazonia, Brazil. In Herpetological Natural History 6 (2), pp. 78–150.
Helicops angulatus	Brazil	Amapá	Ajuruxi basin, Extractive Reserve of Río Cajari		-0.5622	-51.8904	0°33'43.853"S	51°53'25.281"W	Mendes-Júnior, R.N.G.; Vasconcelos, H.C.G.; Gonçalves, T.S.; Fraga, R. de (2013): Helicops angulatus (Brown-banded Watersnake). Diet/scavenging. In Herpetological Review 44 (2), p. 330.
Helicops angulatus	Brazil	Pará	FLONA do Trairão		-4.5584	-55.3521	4°33'30.260"S	55°21'7.700"W	Mendes-Pinto, T.J.; Souza, S.M. (2011): Preliminary assessment of amphibians and reptiles from Floresta Nacional do Trairão, with a new snake record for the Pará state, Brazilian Amazon. In Salamandra 47 (4), pp. 199–206.
Helicops angulatus	Peru	Madre de Dios	Pakitza, Manú Nationalpark		-11.9445	-71.283	11°56'40.320"S	71°16'58.760"W	Morales, V.R.; McDiarmid, R.W. (1996): Annotated checklist of the amphibians and reptiles of Pakitza, Manú National Park Reserve Zone, with comments on the herpetofauna of Madre de Dios, Peru. In Manú: the biodiversity of southeastern Peru.
Helicops angulatus	Bolivia	Pando	Nacebe		-11	-67.4167	11°0'0.000"S	67°25'0.000"W	Moravec, J.; Aparicio, J. (2004): Notes on the herpetofauna of Nacebe (provincia Abuná, departamento Pando, Bolivia). In ?asopis Národního Muzea, ?ada P?írodov?dná 173, pp. 13–28.
Helicops angulatus	Trinidad and Tobago	Sangre Grande	4.2 miles east of Valencia on Valencia Rd.		10.659	-61.1359	10°39'32.390"N	61°8'9.060"W	Murphy, J. C. (1997): Amphibians and reptiles of Trinidad and Tobago. Malabar: Krieger Publishing Company.
Helicops angulatus	Trinidad and Tobago	Mayaro-Rio Claro	Southern of Río claro on Lizard springs Road		10.2908	-61.1658	10°17'26.950"N	61°9'57.010"W	Murphy, J. C. (1997): Amphibians and reptiles of Trinidad and Tobago. Malabar: Krieger Publishing Company.
Helicops angulatus	Trinidad and Tobago	Tunapuna-Piarco	Eastern End Churchill-Roosevelt Highway		10.6295	-61.205	10°37'46.080"N	61°12'18.020"W	Murphy, J. C. (1997): Amphibians and reptiles of Trinidad and Tobago. Malabar: Krieger Publishing Company.
Helicops angulatus	Brazil	Goiás	Approx. 30 km from Aparecida do Río Doce county		-8.0117	-51.2019	8°0'42.000"S	51°12'7.000"W	Oliveira, S.; Silva, D.; Fachi, M.; Morais, A.R. (2017): Predation on Rhinella mirandaribeiroi (Gallardo, 1965)(Anura; Bufonidae) by a snake from Central Brazil. In Herpetology Notes 10, pp. 151–155.
Helicops angulatus	Brazil	Mato Grosso	Aripuanã		-10.1764	-59.4479	10°10'35.000"S	59°26'52.420"W	Quirino, T.F.; Ferreira, A. J. M. G.; Silva, M.C.; Silva, R.J.; Morais, D.H.; Ávila, R.W. (2018): New records of Helminths in Reptiles from five states of Brazil. In Brazilian Journal of Biology 78 (4), pp. 750–754. DOI: https://doi.org/10.1590/1519-6984.175745.
Helicops angulatus	Brazil	Amazonas	Biological Dynamics of Forest Fragments Project		-2.4486	-59.7703	2°26'54.800"S	59°46'13.200"W	Rocha, R.; López-Baucells, A. (2013): Predation attempt of Hypsiboas boans (Anura: Hylidae) by Helicops angulatus (Squamata: Dipsadidae) with notes on defensive behavior. In Alytes 30 (1-4), pp. 78–81.
Helicops angulatus	Peru	Madre de Dios	Cocha Cashu, Manú Nationalpark		-11.8882	-71.4075	11°53'17.590"S	71°24'27.150"W	Rodríguez, L.B.; Cadle, J.E. (1990): A Preliminary Overview of the Herpetofauna of Cocha Cashu, Manú National Park, Peru. In Four neotropical rainforests, pp. 410–425.
Helicops angulatus	Peru	Madre de Dios / Puno	105-110 km SW Puerto Maldonado		-13.3431	-69.8711	13°20'35.120"S	69°52'16.060"W	Rossman, D.A. (1984): Helicops angulatus (South American water snake). Reprodution. In Herpetological Review 15, p. 50.
Helicops angulatus	Brazil	Rondônia	Area around Samuel Hydroelectric power plant		-9.1589	-63.4234	9°9'32.050"S	63°25'24.220"W	Silva Jr, N.J. (1993): The snakes from Samuel hydroelectric power plant and vicinity, Rondônia, Brazil. In Herpetological Natural History 1 (1), pp. 37–86.
Helicops angulatus	Brazil	Goiás	Piranhas		-16.5894	-51.7947	16°35'22.000"S	51°47'41.000"W	Silva Jr, N.J.; Souza, I.F.; Silva, W.V.; Ribeiro, R.S.; Costa, M.C.; Valle, N.C.; Silva, H.L. (2003): Helicops angulatus (Water-snake). Diet. In Herpetological Review 34, p. 68.
Helicops angulatus	Venezuela	Guárico	8 km North of Corozo Pando		8.5844	-67.5823	8°35'3.820"N	67°34'56.410"W	Staton, M.A.; Dixon, J.R. (1997): The herpetofauna of the central llanos of Venezuela: noteworthy records, a tentative checklist and ecological notes. In Journal of Herpetology 11, pp. 17–24.
Helicops angulatus	Brazil	Amapá	Laranjal do Jari		0.8566	-52.5288	0°51'23.904"N	52°31'43.608"W	Tavares-Pinheiro, R.; Pedroso-Santos, F.; Sanches, P.R.; Figueiredo, V.M.B.; Costa-Campos, C.E. (2019): HELICOPS ANGULATUS (Amazonian Water Snake). DIET. In Herpetological Review 50 (1), p. 157.
Helicops angulatus	Brazil	Pará	Rua Bom Jesus, 214. Cabanagem		-1.4558	-48.5044	1°27'20.880"S	48°30'15.840"W	Referenced in Nogueira, C.C.; Argôlo, A.J.; Arzamendia, V.; Azevedo, J.A.; Barbo, F.E.; Bérnils, R.S.; Bolochio, B.E.; Borges-Martins, M. et al. (2019): Atlas of Brazilian Snakes: Verified Point-Locality Maps to Mitigate the Wallacean Shortfall in a Megadiverse Snake Fauna. In South American Journal of Herpetology 14 (sp1), p. 1. DOI: 10.2994/SAJH-D-19-00120.1. as: A. P. Marques e J. S. Ferreira	https://bioone.org/journals/south-american-journal-of-herpetology/volume-14/issue-sp1/SAJH-D-19-00120.1/Atlas-of-Brazilian-Snakes--Verified-Point-Locality-Maps-to/10.2994/SAJH-D-19-00120.1.short
Helicops angulatus	Brazil	Pará	Conjunto Pedro alvares Cabral		-1.4558	-48.5044	1°27'20.880"S	48°30'15.840"W	Referenced in Nogueira, C.C.; Argôlo, A.J.; Arzamendia, V.; Azevedo, J.A.; Barbo, F.E.; Bérnils, R.S.; Bolochio, B.E.; Borges-Martins, M. et al. (2019): Atlas of Brazilian Snakes: Verified Point-Locality Maps to Mitigate the Wallacean Shortfall in a Megadiverse Snake Fauna. In South American Journal of Herpetology 14 (sp1), p. 1. DOI: 10.2994/SAJH-D-19-00120.1. as: A. Paredes	https://bioone.org/journals/south-american-journal-of-herpetology/volume-14/issue-sp1/SAJH-D-19-00120.1/Atlas-of-Brazilian-Snakes--Verified-Point-Locality-Maps-to/10.2994/SAJH-D-19-00120.1.short
Helicops angulatus	Brazil	Rondônia			-8.9142	-64.0623	8°54'51.120"S	64°3'44.280"W	Referenced in Nogueira, C.C.; Argôlo, A.J.; Arzamendia, V.; Azevedo, J.A.; Barbo, F.E.; Bérnils, R.S.; Bolochio, B.E.; Borges-Martins, M. et al. (2019): Atlas of Brazilian Snakes: Verified Point-Locality Maps to Mitigate the Wallacean Shortfall in a Megadiverse Snake Fauna. In South American Journal of Herpetology 14 (sp1), p. 1. DOI: 10.2994/SAJH-D-19-00120.1. as: Albertina Lima	https://bioone.org/journals/south-american-journal-of-herpetology/volume-14/issue-sp1/SAJH-D-19-00120.1/Atlas-of-Brazilian-Snakes--Verified-Point-Locality-Maps-to/10.2994/SAJH-D-19-00120.1.short
Helicops angulatus	Brazil	Pará	Campus do MPEG. Av. Tancredo Neves 1901.		-1.4619	-48.4599	1°27'42.840"S	48°27'35.640"W	Referenced in Nogueira, C.C.; Argôlo, A.J.; Arzamendia, V.; Azevedo, J.A.; Barbo, F.E.; Bérnils, R.S.; Bolochio, B.E.; Borges-Martins, M. et al. (2019): Atlas of Brazilian Snakes: Verified Point-Locality Maps to Mitigate the Wallacean Shortfall in a Megadiverse Snake Fauna. In South American Journal of Herpetology 14 (sp1), p. 1. DOI: 10.2994/SAJH-D-19-00120.1. as: Alberto(vigilante).	https://bioone.org/journals/south-american-journal-of-herpetology/volume-14/issue-sp1/SAJH-D-19-00120.1/Atlas-of-Brazilian-Snakes--Verified-Point-Locality-Maps-to/10.2994/SAJH-D-19-00120.1.short
Helicops angulatus	Brazil	Pará	Melgaco		-1.8044	-50.7122	1°48'15.840"S	50°42'43.920"W	Referenced in Nogueira, C.C.; Argôlo, A.J.; Arzamendia, V.; Azevedo, J.A.; Barbo, F.E.; Bérnils, R.S.; Bolochio, B.E.; Borges-Martins, M. et al. (2019): Atlas of Brazilian Snakes: Verified Point-Locality Maps to Mitigate the Wallacean Shortfall in a Megadiverse Snake Fauna. In South American Journal of Herpetology 14 (sp1), p. 1. DOI: 10.2994/SAJH-D-19-00120.1. as: Ana Lima e Gleomar.	https://bioone.org/journals/south-american-journal-of-herpetology/volume-14/issue-sp1/SAJH-D-19-00120.1/Atlas-of-Brazilian-Snakes--Verified-Point-Locality-Maps-to/10.2994/SAJH-D-19-00120.1.short
Helicops angulatus	Brazil	Pará	Av. Tancredo Neves S/N. Em frente ao Campus do MPEG.		-1.4558	-48.5044	1°27'20.880"S	48°30'15.840"W	Referenced in Nogueira, C.C.; Argôlo, A.J.; Arzamendia, V.; Azevedo, J.A.; Barbo, F.E.; Bérnils, R.S.; Bolochio, B.E.; Borges-Martins, M. et al. (2019): Atlas of Brazilian Snakes: Verified Point-Locality Maps to Mitigate the Wallacean Shortfall in a Megadiverse Snake Fauna. In South American Journal of Herpetology 14 (sp1), p. 1. DOI: 10.2994/SAJH-D-19-00120.1. as: Anderson Ferreira.	https://bioone.org/journals/south-american-journal-of-herpetology/volume-14/issue-sp1/SAJH-D-19-00120.1/Atlas-of-Brazilian-Snakes--Verified-Point-Locality-Maps-to/10.2994/SAJH-D-19-00120.1.short
Helicops angulatus	Ecuador	Pastaza	Canelos		-1.5898	-77.7541	1°35'23.280"S	77°45'14.760"W	Referenced in Nogueira, C.C.; Argôlo, A.J.; Arzamendia, V.; Azevedo, J.A.; Barbo, F.E.; Bérnils, R.S.; Bolochio, B.E.; Borges-Martins, M. et al. (2019): Atlas of Brazilian Snakes: Verified Point-Locality Maps to Mitigate the Wallacean Shortfall in a Megadiverse Snake Fauna. In South American Journal of Herpetology 14 (sp1), p. 1. DOI: 10.2994/SAJH-D-19-00120.1. as: Andrade, 2010 (Diversidad de la…	https://bioone.org/journals/south-american-journal-of-herpetology/volume-14/issue-sp1/SAJH-D-19-00120.1/Atlas-of-Brazilian-Snakes--Verified-Point-Locality-Maps-to/10.2994/SAJH-D-19-00120.1.short
Helicops angulatus	Ecuador	Morona Santiago	Cusuimi		-2.5398	-77.7295	2°32'23.280"S	77°43'46.200"W	Referenced in Nogueira, C.C.; Argôlo, A.J.; Arzamendia, V.; Azevedo, J.A.; Barbo, F.E.; Bérnils, R.S.; Bolochio, B.E.; Borges-Martins, M. et al. (2019): Atlas of Brazilian Snakes: Verified Point-Locality Maps to Mitigate the Wallacean Shortfall in a Megadiverse Snake Fauna. In South American Journal of Herpetology 14 (sp1), p. 1. DOI: 10.2994/SAJH-D-19-00120.1. as: Andrade, 2010 (Diversidad de la…	https://bioone.org/journals/south-american-journal-of-herpetology/volume-14/issue-sp1/SAJH-D-19-00120.1/Atlas-of-Brazilian-Snakes--Verified-Point-Locality-Maps-to/10.2994/SAJH-D-19-00120.1.short
Helicops angulatus	Brazil	Amazonas			-4.8443	-65.3436	4°50'39.480"S	65°20'36.960"W	Referenced in Nogueira, C.C.; Argôlo, A.J.; Arzamendia, V.; Azevedo, J.A.; Barbo, F.E.; Bérnils, R.S.; Bolochio, B.E.; Borges-Martins, M. et al. (2019): Atlas of Brazilian Snakes: Verified Point-Locality Maps to Mitigate the Wallacean Shortfall in a Megadiverse Snake Fauna. In South American Journal of Herpetology 14 (sp1), p. 1. DOI: 10.2994/SAJH-D-19-00120.1. as: Andrea M. Bezerra.	https://bioone.org/journals/south-american-journal-of-herpetology/volume-14/issue-sp1/SAJH-D-19-00120.1/Atlas-of-Brazilian-Snakes--Verified-Point-Locality-Maps-to/10.2994/SAJH-D-19-00120.1.short
Helicops angulatus	Brazil	Pará	Trav. Do Chaco.		-1.4558	-48.5044	1°27'20.880"S	48°30'15.840"W	Referenced in Nogueira, C.C.; Argôlo, A.J.; Arzamendia, V.; Azevedo, J.A.; Barbo, F.E.; Bérnils, R.S.; Bolochio, B.E.; Borges-Martins, M. et al. (2019): Atlas of Brazilian Snakes: Verified Point-Locality Maps to Mitigate the Wallacean Shortfall in a Megadiverse Snake Fauna. In South American Journal of Herpetology 14 (sp1), p. 1. DOI: 10.2994/SAJH-D-19-00120.1. as: Antonio Hilario.	https://bioone.org/journals/south-american-journal-of-herpetology/volume-14/issue-sp1/SAJH-D-19-00120.1/Atlas-of-Brazilian-Snakes--Verified-Point-Locality-Maps-to/10.2994/SAJH-D-19-00120.1.short
Helicops angulatus	Brazil	Pará	BR-316		-1.3656	-48.3722	1°21'56.160"S	48°22'19.920"W	Referenced in Nogueira, C.C.; Argôlo, A.J.; Arzamendia, V.; Azevedo, J.A.; Barbo, F.E.; Bérnils, R.S.; Bolochio, B.E.; Borges-Martins, M. et al. (2019): Atlas of Brazilian Snakes: Verified Point-Locality Maps to Mitigate the Wallacean Shortfall in a Megadiverse Snake Fauna. In South American Journal of Herpetology 14 (sp1), p. 1. DOI: 10.2994/SAJH-D-19-00120.1. as: Antonio Santos	https://bioone.org/journals/south-american-journal-of-herpetology/volume-14/issue-sp1/SAJH-D-19-00120.1/Atlas-of-Brazilian-Snakes--Verified-Point-Locality-Maps-to/10.2994/SAJH-D-19-00120.1.short
Helicops angulatus	Brazil	Pará	Campus da UFPA		-1.4619	-48.4599	1°27'42.840"S	48°27'35.640"W	Referenced in Nogueira, C.C.; Argôlo, A.J.; Arzamendia, V.; Azevedo, J.A.; Barbo, F.E.; Bérnils, R.S.; Bolochio, B.E.; Borges-Martins, M. et al. (2019): Atlas of Brazilian Snakes: Verified Point-Locality Maps to Mitigate the Wallacean Shortfall in a Megadiverse Snake Fauna. In South American Journal of Herpetology 14 (sp1), p. 1. DOI: 10.2994/SAJH-D-19-00120.1. as: Arlindo Pinto S. Jr.	https://bioone.org/journals/south-american-journal-of-herpetology/volume-14/issue-sp1/SAJH-D-19-00120.1/Atlas-of-Brazilian-Snakes--Verified-Point-Locality-Maps-to/10.2994/SAJH-D-19-00120.1.short
Helicops angulatus	Brazil	Pará	Mae do Rio		-2.06	-47.553	2°3'36.000"S	47°33'10.800"W	Referenced in Nogueira, C.C.; Argôlo, A.J.; Arzamendia, V.; Azevedo, J.A.; Barbo, F.E.; Bérnils, R.S.; Bolochio, B.E.; Borges-Martins, M. et al. (2019): Atlas of Brazilian Snakes: Verified Point-Locality Maps to Mitigate the Wallacean Shortfall in a Megadiverse Snake Fauna. In South American Journal of Herpetology 14 (sp1), p. 1. DOI: 10.2994/SAJH-D-19-00120.1. as: Arthur Domingos de Brito Zaluth	https://bioone.org/journals/south-american-journal-of-herpetology/volume-14/issue-sp1/SAJH-D-19-00120.1/Atlas-of-Brazilian-Snakes--Verified-Point-Locality-Maps-to/10.2994/SAJH-D-19-00120.1.short
Helicops angulatus	Brazil	Pará	Agropecuaria Treviso, c. 101 km S and 18 km E of Santarem, close to Curua-Una River		-3.15	-54.8333	3°8'60.000"S	54°49'59.880"W	Referenced in Nogueira, C.C.; Argôlo, A.J.; Arzamendia, V.; Azevedo, J.A.; Barbo, F.E.; Bérnils, R.S.; Bolochio, B.E.; Borges-Martins, M. et al. (2019): Atlas of Brazilian Snakes: Verified Point-Locality Maps to Mitigate the Wallacean Shortfall in a Megadiverse Snake Fauna. In South American Journal of Herpetology 14 (sp1), p. 1. DOI: 10.2994/SAJH-D-19-00120.1. as: Avila-Pires et al 2009	https://bioone.org/journals/south-american-journal-of-herpetology/volume-14/issue-sp1/SAJH-D-19-00120.1/Atlas-of-Brazilian-Snakes--Verified-Point-Locality-Maps-to/10.2994/SAJH-D-19-00120.1.short
Helicops angulatus	Brazil	Amazonas	Fazenda Scheffer, Rio Ituxi		-8.3333	-65.7167	8°19'59.880"S	65°43'0.120"W	Referenced in Nogueira, C.C.; Argôlo, A.J.; Arzamendia, V.; Azevedo, J.A.; Barbo, F.E.; Bérnils, R.S.; Bolochio, B.E.; Borges-Martins, M. et al. (2019): Atlas of Brazilian Snakes: Verified Point-Locality Maps to Mitigate the Wallacean Shortfall in a Megadiverse Snake Fauna. In South American Journal of Herpetology 14 (sp1), p. 1. DOI: 10.2994/SAJH-D-19-00120.1. as: Avila-Pires et al 2009	https://bioone.org/journals/south-american-journal-of-herpetology/volume-14/issue-sp1/SAJH-D-19-00120.1/Atlas-of-Brazilian-Snakes--Verified-Point-Locality-Maps-to/10.2994/SAJH-D-19-00120.1.short
Helicops angulatus	Brazil	Rondônia	Parque Estadual Guajara-Mirim		-10.3167	-64.55	10°19'0.120"S	64°32'60.000"W	Referenced in Nogueira, C.C.; Argôlo, A.J.; Arzamendia, V.; Azevedo, J.A.; Barbo, F.E.; Bérnils, R.S.; Bolochio, B.E.; Borges-Martins, M. et al. (2019): Atlas of Brazilian Snakes: Verified Point-Locality Maps to Mitigate the Wallacean Shortfall in a Megadiverse Snake Fauna. In South American Journal of Herpetology 14 (sp1), p. 1. DOI: 10.2994/SAJH-D-19-00120.1. as: Avila-Pires et al 2009	https://bioone.org/journals/south-american-journal-of-herpetology/volume-14/issue-sp1/SAJH-D-19-00120.1/Atlas-of-Brazilian-Snakes--Verified-Point-Locality-Maps-to/10.2994/SAJH-D-19-00120.1.short
Helicops angulatus	Brazil	Acre	Rio Jurua, 5 km N of Porto Walter		-8.2667	-72.7833	8°16'0.120"S	72°46'59.880"W	Referenced in Nogueira, C.C.; Argôlo, A.J.; Arzamendia, V.; Azevedo, J.A.; Barbo, F.E.; Bérnils, R.S.; Bolochio, B.E.; Borges-Martins, M. et al. (2019): Atlas of Brazilian Snakes: Verified Point-Locality Maps to Mitigate the Wallacean Shortfall in a Megadiverse Snake Fauna. In South American Journal of Herpetology 14 (sp1), p. 1. DOI: 10.2994/SAJH-D-19-00120.1. as: Avila-Pires et al 2009	https://bioone.org/journals/south-american-journal-of-herpetology/volume-14/issue-sp1/SAJH-D-19-00120.1/Atlas-of-Brazilian-Snakes--Verified-Point-Locality-Maps-to/10.2994/SAJH-D-19-00120.1.short
Helicops angulatus	Brazil	Pará			-3.15	-54.8333	3°8'60.000"S	54°49'59.880"W	Referenced in Nogueira, C.C.; Argôlo, A.J.; Arzamendia, V.; Azevedo, J.A.; Barbo, F.E.; Bérnils, R.S.; Bolochio, B.E.; Borges-Martins, M. et al. (2019): Atlas of Brazilian Snakes: Verified Point-Locality Maps to Mitigate the Wallacean Shortfall in a Megadiverse Snake Fauna. In South American Journal of Herpetology 14 (sp1), p. 1. DOI: 10.2994/SAJH-D-19-00120.1. as: Avila-Pires et al 2009	https://bioone.org/journals/south-american-journal-of-herpetology/volume-14/issue-sp1/SAJH-D-19-00120.1/Atlas-of-Brazilian-Snakes--Verified-Point-Locality-Maps-to/10.2994/SAJH-D-19-00120.1.short
Helicops angulatus	Brazil	Rondônia			-10.3167	-64.55	10°19'0.120"S	64°32'60.000"W	Referenced in Nogueira, C.C.; Argôlo, A.J.; Arzamendia, V.; Azevedo, J.A.; Barbo, F.E.; Bérnils, R.S.; Bolochio, B.E.; Borges-Martins, M. et al. (2019): Atlas of Brazilian Snakes: Verified Point-Locality Maps to Mitigate the Wallacean Shortfall in a Megadiverse Snake Fauna. In South American Journal of Herpetology 14 (sp1), p. 1. DOI: 10.2994/SAJH-D-19-00120.1. as: Avila-Pires et al 2009	https://bioone.org/journals/south-american-journal-of-herpetology/volume-14/issue-sp1/SAJH-D-19-00120.1/Atlas-of-Brazilian-Snakes--Verified-Point-Locality-Maps-to/10.2994/SAJH-D-19-00120.1.short
Helicops angulatus	Brazil	Amazonas			-8.3333	-65.7167	8°19'59.880"S	65°43'0.120"W	Referenced in Nogueira, C.C.; Argôlo, A.J.; Arzamendia, V.; Azevedo, J.A.; Barbo, F.E.; Bérnils, R.S.; Bolochio, B.E.; Borges-Martins, M. et al. (2019): Atlas of Brazilian Snakes: Verified Point-Locality Maps to Mitigate the Wallacean Shortfall in a Megadiverse Snake Fauna. In South American Journal of Herpetology 14 (sp1), p. 1. DOI: 10.2994/SAJH-D-19-00120.1. as: Avila-Pires et al 2009	https://bioone.org/journals/south-american-journal-of-herpetology/volume-14/issue-sp1/SAJH-D-19-00120.1/Atlas-of-Brazilian-Snakes--Verified-Point-Locality-Maps-to/10.2994/SAJH-D-19-00120.1.short
Helicops angulatus	Brazil	Acre			-8.2667	-72.7833	8°16'0.120"S	72°46'59.880"W	Referenced in Nogueira, C.C.; Argôlo, A.J.; Arzamendia, V.; Azevedo, J.A.; Barbo, F.E.; Bérnils, R.S.; Bolochio, B.E.; Borges-Martins, M. et al. (2019): Atlas of Brazilian Snakes: Verified Point-Locality Maps to Mitigate the Wallacean Shortfall in a Megadiverse Snake Fauna. In South American Journal of Herpetology 14 (sp1), p. 1. DOI: 10.2994/SAJH-D-19-00120.1. as: Avila-Pires et al 2009	https://bioone.org/journals/south-american-journal-of-herpetology/volume-14/issue-sp1/SAJH-D-19-00120.1/Atlas-of-Brazilian-Snakes--Verified-Point-Locality-Maps-to/10.2994/SAJH-D-19-00120.1.short
Helicops angulatus	Brazil	Pará			-1.7139	-57.2133	1°42'50.040"S	57°12'47.880"W	Referenced in Nogueira, C.C.; Argôlo, A.J.; Arzamendia, V.; Azevedo, J.A.; Barbo, F.E.; Bérnils, R.S.; Bolochio, B.E.; Borges-Martins, M. et al. (2019): Atlas of Brazilian Snakes: Verified Point-Locality Maps to Mitigate the Wallacean Shortfall in a Megadiverse Snake Fauna. In South American Journal of Herpetology 14 (sp1), p. 1. DOI: 10.2994/SAJH-D-19-00120.1. as: Avila-Pires et al 2010	https://bioone.org/journals/south-american-journal-of-herpetology/volume-14/issue-sp1/SAJH-D-19-00120.1/Atlas-of-Brazilian-Snakes--Verified-Point-Locality-Maps-to/10.2994/SAJH-D-19-00120.1.short
Helicops angulatus	Brazil	Pará			-0.9439	-53.2364	0°56'38.040"S	53°14'11.040"W	Referenced in Nogueira, C.C.; Argôlo, A.J.; Arzamendia, V.; Azevedo, J.A.; Barbo, F.E.; Bérnils, R.S.; Bolochio, B.E.; Borges-Martins, M. et al. (2019): Atlas of Brazilian Snakes: Verified Point-Locality Maps to Mitigate the Wallacean Shortfall in a Megadiverse Snake Fauna. In South American Journal of Herpetology 14 (sp1), p. 1. DOI: 10.2994/SAJH-D-19-00120.1. as: Avila-Pires et al 2010	https://bioone.org/journals/south-american-journal-of-herpetology/volume-14/issue-sp1/SAJH-D-19-00120.1/Atlas-of-Brazilian-Snakes--Verified-Point-Locality-Maps-to/10.2994/SAJH-D-19-00120.1.short
Helicops angulatus	Brazil	Pará			-0.9439	-53.2364	0°56'38.040"S	53°14'11.040"W	Referenced in Nogueira, C.C.; Argôlo, A.J.; Arzamendia, V.; Azevedo, J.A.; Barbo, F.E.; Bérnils, R.S.; Bolochio, B.E.; Borges-Martins, M. et al. (2019): Atlas of Brazilian Snakes: Verified Point-Locality Maps to Mitigate the Wallacean Shortfall in a Megadiverse Snake Fauna. In South American Journal of Herpetology 14 (sp1), p. 1. DOI: 10.2994/SAJH-D-19-00120.1. as: Avila-Pires et al 2010	https://bioone.org/journals/south-american-journal-of-herpetology/volume-14/issue-sp1/SAJH-D-19-00120.1/Atlas-of-Brazilian-Snakes--Verified-Point-Locality-Maps-to/10.2994/SAJH-D-19-00120.1.short
Helicops angulatus	Brazil	Pará			-0.9628	-55.5222	0°57'46.080"S	55°31'19.920"W	Referenced in Nogueira, C.C.; Argôlo, A.J.; Arzamendia, V.; Azevedo, J.A.; Barbo, F.E.; Bérnils, R.S.; Bolochio, B.E.; Borges-Martins, M. et al. (2019): Atlas of Brazilian Snakes: Verified Point-Locality Maps to Mitigate the Wallacean Shortfall in a Megadiverse Snake Fauna. In South American Journal of Herpetology 14 (sp1), p. 1. DOI: 10.2994/SAJH-D-19-00120.1. as: Avila-Pires et al 2010	https://bioone.org/journals/south-american-journal-of-herpetology/volume-14/issue-sp1/SAJH-D-19-00120.1/Atlas-of-Brazilian-Snakes--Verified-Point-Locality-Maps-to/10.2994/SAJH-D-19-00120.1.short
Helicops angulatus	Venezuela	Barinas State			8.417	-70.6995	8°25'1.200"N	70°41'58.200"W	Referenced in Nogueira, C.C.; Argôlo, A.J.; Arzamendia, V.; Azevedo, J.A.; Barbo, F.E.; Bérnils, R.S.; Bolochio, B.E.; Borges-Martins, M. et al. (2019): Atlas of Brazilian Snakes: Verified Point-Locality Maps to Mitigate the Wallacean Shortfall in a Megadiverse Snake Fauna. In South American Journal of Herpetology 14 (sp1), p. 1. DOI: 10.2994/SAJH-D-19-00120.1. as: Barrio-Amaros e Mollinas 2013	https://bioone.org/journals/south-american-journal-of-herpetology/volume-14/issue-sp1/SAJH-D-19-00120.1/Atlas-of-Brazilian-Snakes--Verified-Point-Locality-Maps-to/10.2994/SAJH-D-19-00120.1.short
Helicops angulatus	Venezuela	Barinas State			7.667	-71.4662	7°40'1.200"N	71°27'58.320"W	Referenced in Nogueira, C.C.; Argôlo, A.J.; Arzamendia, V.; Azevedo, J.A.; Barbo, F.E.; Bérnils, R.S.; Bolochio, B.E.; Borges-Martins, M. et al. (2019): Atlas of Brazilian Snakes: Verified Point-Locality Maps to Mitigate the Wallacean Shortfall in a Megadiverse Snake Fauna. In South American Journal of Herpetology 14 (sp1), p. 1. DOI: 10.2994/SAJH-D-19-00120.1. as: Barrio-Amaros e Mollinas 2013	https://bioone.org/journals/south-american-journal-of-herpetology/volume-14/issue-sp1/SAJH-D-19-00120.1/Atlas-of-Brazilian-Snakes--Verified-Point-Locality-Maps-to/10.2994/SAJH-D-19-00120.1.short
Helicops angulatus	Venezuela	Bolivar State	Canaracuni, 406 m de altitude		4.4167	-64.1167	4°25'0.120"N	64°7'0.120"W	Referenced in Nogueira, C.C.; Argôlo, A.J.; Arzamendia, V.; Azevedo, J.A.; Barbo, F.E.; Bérnils, R.S.; Bolochio, B.E.; Borges-Martins, M. et al. (2019): Atlas of Brazilian Snakes: Verified Point-Locality Maps to Mitigate the Wallacean Shortfall in a Megadiverse Snake Fauna. In South American Journal of Herpetology 14 (sp1), p. 1. DOI: 10.2994/SAJH-D-19-00120.1. as: Barrio-Amoros e Brewer-Carias 2…	https://bioone.org/journals/south-american-journal-of-herpetology/volume-14/issue-sp1/SAJH-D-19-00120.1/Atlas-of-Brazilian-Snakes--Verified-Point-Locality-Maps-to/10.2994/SAJH-D-19-00120.1.short
Helicops angulatus	Guyana	Cuyuni-Mazaruni	Rio Cuyuni		6.35	-58.6833	6°20'60.000"N	58°40'59.880"W	Referenced in Nogueira, C.C.; Argôlo, A.J.; Arzamendia, V.; Azevedo, J.A.; Barbo, F.E.; Bérnils, R.S.; Bolochio, B.E.; Borges-Martins, M. et al. (2019): Atlas of Brazilian Snakes: Verified Point-Locality Maps to Mitigate the Wallacean Shortfall in a Megadiverse Snake Fauna. In South American Journal of Herpetology 14 (sp1), p. 1. DOI: 10.2994/SAJH-D-19-00120.1. as: Beebe 1946	https://bioone.org/journals/south-american-journal-of-herpetology/volume-14/issue-sp1/SAJH-D-19-00120.1/Atlas-of-Brazilian-Snakes--Verified-Point-Locality-Maps-to/10.2994/SAJH-D-19-00120.1.short
Helicops angulatus	Brazil	Rondônia			-9.4173	-61.8025	9°25'2.280"S	61°48'9.000"W	Referenced in Nogueira, C.C.; Argôlo, A.J.; Arzamendia, V.; Azevedo, J.A.; Barbo, F.E.; Bérnils, R.S.; Bolochio, B.E.; Borges-Martins, M. et al. (2019): Atlas of Brazilian Snakes: Verified Point-Locality Maps to Mitigate the Wallacean Shortfall in a Megadiverse Snake Fauna. In South American Journal of Herpetology 14 (sp1), p. 1. DOI: 10.2994/SAJH-D-19-00120.1. as: Bernarde e Machado 2010	https://bioone.org/journals/south-american-journal-of-herpetology/volume-14/issue-sp1/SAJH-D-19-00120.1/Atlas-of-Brazilian-Snakes--Verified-Point-Locality-Maps-to/10.2994/SAJH-D-19-00120.1.short
Helicops angulatus	Brazil	Acre	Reserva Extrativista Riozinho da Liberdade		-7.9552	-72.0765	7°57'18.720"S	72°4'35.400"W	Referenced in Nogueira, C.C.; Argôlo, A.J.; Arzamendia, V.; Azevedo, J.A.; Barbo, F.E.; Bérnils, R.S.; Bolochio, B.E.; Borges-Martins, M. et al. (2019): Atlas of Brazilian Snakes: Verified Point-Locality Maps to Mitigate the Wallacean Shortfall in a Megadiverse Snake Fauna. In South American Journal of Herpetology 14 (sp1), p. 1. DOI: 10.2994/SAJH-D-19-00120.1. as: Bernarde et al., 2011	https://bioone.org/journals/south-american-journal-of-herpetology/volume-14/issue-sp1/SAJH-D-19-00120.1/Atlas-of-Brazilian-Snakes--Verified-Point-Locality-Maps-to/10.2994/SAJH-D-19-00120.1.short
Helicops angulatus	Brazil	Acre	floresta do Rio Moa		-7.6396	-72.7948	7°38'22.560"S	72°47'41.280"W	Referenced in Nogueira, C.C.; Argôlo, A.J.; Arzamendia, V.; Azevedo, J.A.; Barbo, F.E.; Bérnils, R.S.; Bolochio, B.E.; Borges-Martins, M. et al. (2019): Atlas of Brazilian Snakes: Verified Point-Locality Maps to Mitigate the Wallacean Shortfall in a Megadiverse Snake Fauna. In South American Journal of Herpetology 14 (sp1), p. 1. DOI: 10.2994/SAJH-D-19-00120.1. as: Bernarde et al., 2013	https://bioone.org/journals/south-american-journal-of-herpetology/volume-14/issue-sp1/SAJH-D-19-00120.1/Atlas-of-Brazilian-Snakes--Verified-Point-Locality-Maps-to/10.2994/SAJH-D-19-00120.1.short
Helicops angulatus	Brazil	Rondônia			-11.5	-60.6667	11°30'0.000"S	60°40'0.120"W	Referenced in Nogueira, C.C.; Argôlo, A.J.; Arzamendia, V.; Azevedo, J.A.; Barbo, F.E.; Bérnils, R.S.; Bolochio, B.E.; Borges-Martins, M. et al. (2019): Atlas of Brazilian Snakes: Verified Point-Locality Maps to Mitigate the Wallacean Shortfall in a Megadiverse Snake Fauna. In South American Journal of Herpetology 14 (sp1), p. 1. DOI: 10.2994/SAJH-D-19-00120.1. as: Bernardes e Abe 2006	https://bioone.org/journals/south-american-journal-of-herpetology/volume-14/issue-sp1/SAJH-D-19-00120.1/Atlas-of-Brazilian-Snakes--Verified-Point-Locality-Maps-to/10.2994/SAJH-D-19-00120.1.short
Helicops angulatus	Brazil	Maranhão	Vila Nova		-3.768	-45.1642	3°46'4.800"S	45°9'51.120"W	Referenced in Nogueira, C.C.; Argôlo, A.J.; Arzamendia, V.; Azevedo, J.A.; Barbo, F.E.; Bérnils, R.S.; Bolochio, B.E.; Borges-Martins, M. et al. (2019): Atlas of Brazilian Snakes: Verified Point-Locality Maps to Mitigate the Wallacean Shortfall in a Megadiverse Snake Fauna. In South American Journal of Herpetology 14 (sp1), p. 1. DOI: 10.2994/SAJH-D-19-00120.1. as: Borges-Nojosa et al 2008	https://bioone.org/journals/south-american-journal-of-herpetology/volume-14/issue-sp1/SAJH-D-19-00120.1/Atlas-of-Brazilian-Snakes--Verified-Point-Locality-Maps-to/10.2994/SAJH-D-19-00120.1.short
Helicops angulatus	Brazil	Ceará	Lagoa Batoque, Praia do Iguape		-3.9953	-38.2414	3°59'43.080"S	38°14'29.040"W	Referenced in Nogueira, C.C.; Argôlo, A.J.; Arzamendia, V.; Azevedo, J.A.; Barbo, F.E.; Bérnils, R.S.; Bolochio, B.E.; Borges-Martins, M. et al. (2019): Atlas of Brazilian Snakes: Verified Point-Locality Maps to Mitigate the Wallacean Shortfall in a Megadiverse Snake Fauna. In South American Journal of Herpetology 14 (sp1), p. 1. DOI: 10.2994/SAJH-D-19-00120.1. as: Borges-Nojosa et al 2008;	https://bioone.org/journals/south-american-journal-of-herpetology/volume-14/issue-sp1/SAJH-D-19-00120.1/Atlas-of-Brazilian-Snakes--Verified-Point-Locality-Maps-to/10.2994/SAJH-D-19-00120.1.short
Helicops angulatus	Brazil	Pará	Maraba		-4.7626	-49.1254	4°45'45.360"S	49°7'31.440"W	Referenced in Nogueira, C.C.; Argôlo, A.J.; Arzamendia, V.; Azevedo, J.A.; Barbo, F.E.; Bérnils, R.S.; Bolochio, B.E.; Borges-Martins, M. et al. (2019): Atlas of Brazilian Snakes: Verified Point-Locality Maps to Mitigate the Wallacean Shortfall in a Megadiverse Snake Fauna. In South American Journal of Herpetology 14 (sp1), p. 1. DOI: 10.2994/SAJH-D-19-00120.1. as: Breno J. L. Almeida	https://bioone.org/journals/south-american-journal-of-herpetology/volume-14/issue-sp1/SAJH-D-19-00120.1/Atlas-of-Brazilian-Snakes--Verified-Point-Locality-Maps-to/10.2994/SAJH-D-19-00120.1.short
Helicops angulatus	Brazil	Pará	Maraba		-4.7626	-49.1254	4°45'45.360"S	49°7'31.440"W	Referenced in Nogueira, C.C.; Argôlo, A.J.; Arzamendia, V.; Azevedo, J.A.; Barbo, F.E.; Bérnils, R.S.; Bolochio, B.E.; Borges-Martins, M. et al. (2019): Atlas of Brazilian Snakes: Verified Point-Locality Maps to Mitigate the Wallacean Shortfall in a Megadiverse Snake Fauna. In South American Journal of Herpetology 14 (sp1), p. 1. DOI: 10.2994/SAJH-D-19-00120.1. as: Breno J. L. Almeida	https://bioone.org/journals/south-american-journal-of-herpetology/volume-14/issue-sp1/SAJH-D-19-00120.1/Atlas-of-Brazilian-Snakes--Verified-Point-Locality-Maps-to/10.2994/SAJH-D-19-00120.1.short
Helicops angulatus	Brazil	Pará	Maraba		-4.7626	-49.1254	4°45'45.360"S	49°7'31.440"W	Referenced in Nogueira, C.C.; Argôlo, A.J.; Arzamendia, V.; Azevedo, J.A.; Barbo, F.E.; Bérnils, R.S.; Bolochio, B.E.; Borges-Martins, M. et al. (2019): Atlas of Brazilian Snakes: Verified Point-Locality Maps to Mitigate the Wallacean Shortfall in a Megadiverse Snake Fauna. In South American Journal of Herpetology 14 (sp1), p. 1. DOI: 10.2994/SAJH-D-19-00120.1. as: Breno J. L. Almeida	https://bioone.org/journals/south-american-journal-of-herpetology/volume-14/issue-sp1/SAJH-D-19-00120.1/Atlas-of-Brazilian-Snakes--Verified-Point-Locality-Maps-to/10.2994/SAJH-D-19-00120.1.short
Helicops angulatus	Brazil	Pará	Maraba		-4.7626	-49.1254	4°45'45.360"S	49°7'31.440"W	Referenced in Nogueira, C.C.; Argôlo, A.J.; Arzamendia, V.; Azevedo, J.A.; Barbo, F.E.; Bérnils, R.S.; Bolochio, B.E.; Borges-Martins, M. et al. (2019): Atlas of Brazilian Snakes: Verified Point-Locality Maps to Mitigate the Wallacean Shortfall in a Megadiverse Snake Fauna. In South American Journal of Herpetology 14 (sp1), p. 1. DOI: 10.2994/SAJH-D-19-00120.1. as: Breno J. L. Almeida	https://bioone.org/journals/south-american-journal-of-herpetology/volume-14/issue-sp1/SAJH-D-19-00120.1/Atlas-of-Brazilian-Snakes--Verified-Point-Locality-Maps-to/10.2994/SAJH-D-19-00120.1.short
Helicops angulatus	Brazil	Pará	Maraba		-4.7626	-49.1254	4°45'45.360"S	49°7'31.440"W	Referenced in Nogueira, C.C.; Argôlo, A.J.; Arzamendia, V.; Azevedo, J.A.; Barbo, F.E.; Bérnils, R.S.; Bolochio, B.E.; Borges-Martins, M. et al. (2019): Atlas of Brazilian Snakes: Verified Point-Locality Maps to Mitigate the Wallacean Shortfall in a Megadiverse Snake Fauna. In South American Journal of Herpetology 14 (sp1), p. 1. DOI: 10.2994/SAJH-D-19-00120.1. as: Breno J. L. Almeida	https://bioone.org/journals/south-american-journal-of-herpetology/volume-14/issue-sp1/SAJH-D-19-00120.1/Atlas-of-Brazilian-Snakes--Verified-Point-Locality-Maps-to/10.2994/SAJH-D-19-00120.1.short
Helicops angulatus	Bolivia	Pando	Pando, Federico Roman, Nuevo Manoa		-10.2262	-65.3762	10°13'34.320"S	65°22'34.320"W	Referenced in Nogueira, C.C.; Argôlo, A.J.; Arzamendia, V.; Azevedo, J.A.; Barbo, F.E.; Bérnils, R.S.; Bolochio, B.E.; Borges-Martins, M. et al. (2019): Atlas of Brazilian Snakes: Verified Point-Locality Maps to Mitigate the Wallacean Shortfall in a Megadiverse Snake Fauna. In South American Journal of Herpetology 14 (sp1), p. 1. DOI: 10.2994/SAJH-D-19-00120.1. as: Cadle J., L. Gonzales y M. Guer…	https://bioone.org/journals/south-american-journal-of-herpetology/volume-14/issue-sp1/SAJH-D-19-00120.1/Atlas-of-Brazilian-Snakes--Verified-Point-Locality-Maps-to/10.2994/SAJH-D-19-00120.1.short
Helicops angulatus	Bolivia	Pando	Pando, Federico Roman, Nuevo Manoa		-9.9379	-65.3668	9°56'16.440"S	65°22'0.480"W	Referenced in Nogueira, C.C.; Argôlo, A.J.; Arzamendia, V.; Azevedo, J.A.; Barbo, F.E.; Bérnils, R.S.; Bolochio, B.E.; Borges-Martins, M. et al. (2019): Atlas of Brazilian Snakes: Verified Point-Locality Maps to Mitigate the Wallacean Shortfall in a Megadiverse Snake Fauna. In South American Journal of Herpetology 14 (sp1), p. 1. DOI: 10.2994/SAJH-D-19-00120.1. as: Cadle J., L. Gonzales y M. Guer…	https://bioone.org/journals/south-american-journal-of-herpetology/volume-14/issue-sp1/SAJH-D-19-00120.1/Atlas-of-Brazilian-Snakes--Verified-Point-Locality-Maps-to/10.2994/SAJH-D-19-00120.1.short
Helicops angulatus	Brazil	Pará	Beira do Lago do Utinga.		-1.4558	-48.5044	1°27'20.880"S	48°30'15.840"W	Referenced in Nogueira, C.C.; Argôlo, A.J.; Arzamendia, V.; Azevedo, J.A.; Barbo, F.E.; Bérnils, R.S.; Bolochio, B.E.; Borges-Martins, M. et al. (2019): Atlas of Brazilian Snakes: Verified Point-Locality Maps to Mitigate the Wallacean Shortfall in a Megadiverse Snake Fauna. In South American Journal of Herpetology 14 (sp1), p. 1. DOI: 10.2994/SAJH-D-19-00120.1. as: Carlos Alberto Nogueira.	https://bioone.org/journals/south-american-journal-of-herpetology/volume-14/issue-sp1/SAJH-D-19-00120.1/Atlas-of-Brazilian-Snakes--Verified-Point-Locality-Maps-to/10.2994/SAJH-D-19-00120.1.short
Helicops angulatus	Peru	Madre de Dios			-11.9442	-71.2831	11°56'39.120"S	71°16'59.160"W	Referenced in Nogueira, C.C.; Argôlo, A.J.; Arzamendia, V.; Azevedo, J.A.; Barbo, F.E.; Bérnils, R.S.; Bolochio, B.E.; Borges-Martins, M. et al. (2019): Atlas of Brazilian Snakes: Verified Point-Locality Maps to Mitigate the Wallacean Shortfall in a Megadiverse Snake Fauna. In South American Journal of Herpetology 14 (sp1), p. 1. DOI: 10.2994/SAJH-D-19-00120.1. as: Catenazzi et al., 2013	https://bioone.org/journals/south-american-journal-of-herpetology/volume-14/issue-sp1/SAJH-D-19-00120.1/Atlas-of-Brazilian-Snakes--Verified-Point-Locality-Maps-to/10.2994/SAJH-D-19-00120.1.short
Helicops angulatus	Brazil	Maranhão	Carolina		-7.3368	-47.4627	7°20'12.480"S	47°27'45.720"W	Referenced in Nogueira, C.C.; Argôlo, A.J.; Arzamendia, V.; Azevedo, J.A.; Barbo, F.E.; Bérnils, R.S.; Bolochio, B.E.; Borges-Martins, M. et al. (2019): Atlas of Brazilian Snakes: Verified Point-Locality Maps to Mitigate the Wallacean Shortfall in a Megadiverse Snake Fauna. In South American Journal of Herpetology 14 (sp1), p. 1. DOI: 10.2994/SAJH-D-19-00120.1. as: Cintra, C. E. D.	https://bioone.org/journals/south-american-journal-of-herpetology/volume-14/issue-sp1/SAJH-D-19-00120.1/Atlas-of-Brazilian-Snakes--Verified-Point-Locality-Maps-to/10.2994/SAJH-D-19-00120.1.short
Helicops angulatus	Brazil	Maranhão	Carolina		-7.3368	-47.4627	7°20'12.480"S	47°27'45.720"W	Referenced in Nogueira, C.C.; Argôlo, A.J.; Arzamendia, V.; Azevedo, J.A.; Barbo, F.E.; Bérnils, R.S.; Bolochio, B.E.; Borges-Martins, M. et al. (2019): Atlas of Brazilian Snakes: Verified Point-Locality Maps to Mitigate the Wallacean Shortfall in a Megadiverse Snake Fauna. In South American Journal of Herpetology 14 (sp1), p. 1. DOI: 10.2994/SAJH-D-19-00120.1. as: Cintra, C. E. D.	https://bioone.org/journals/south-american-journal-of-herpetology/volume-14/issue-sp1/SAJH-D-19-00120.1/Atlas-of-Brazilian-Snakes--Verified-Point-Locality-Maps-to/10.2994/SAJH-D-19-00120.1.short
Helicops angulatus	Ecuador	Orellana	Estacion de Biodiversidad Tiputini, de 190 a 270 m de altitude		-0.6181	-76.1719	0°37'5.160"S	76°10'18.840"W	Referenced in Nogueira, C.C.; Argôlo, A.J.; Arzamendia, V.; Azevedo, J.A.; Barbo, F.E.; Bérnils, R.S.; Bolochio, B.E.; Borges-Martins, M. et al. (2019): Atlas of Brazilian Snakes: Verified Point-Locality Maps to Mitigate the Wallacean Shortfall in a Megadiverse Snake Fauna. In South American Journal of Herpetology 14 (sp1), p. 1. DOI: 10.2994/SAJH-D-19-00120.1. as: Cisneros-Heredia 2006	https://bioone.org/journals/south-american-journal-of-herpetology/volume-14/issue-sp1/SAJH-D-19-00120.1/Atlas-of-Brazilian-Snakes--Verified-Point-Locality-Maps-to/10.2994/SAJH-D-19-00120.1.short
Helicops angulatus	Ecuador	Morona Santiago	Centro Makuma, ca. 600 m		-2.15	-77.7167	2°8'60.000"S	77°43'0.120"W	Referenced in Nogueira, C.C.; Argôlo, A.J.; Arzamendia, V.; Azevedo, J.A.; Barbo, F.E.; Bérnils, R.S.; Bolochio, B.E.; Borges-Martins, M. et al. (2019): Atlas of Brazilian Snakes: Verified Point-Locality Maps to Mitigate the Wallacean Shortfall in a Megadiverse Snake Fauna. In South American Journal of Herpetology 14 (sp1), p. 1. DOI: 10.2994/SAJH-D-19-00120.1. as: Cisneros-Heredia 2006b	https://bioone.org/journals/south-american-journal-of-herpetology/volume-14/issue-sp1/SAJH-D-19-00120.1/Atlas-of-Brazilian-Snakes--Verified-Point-Locality-Maps-to/10.2994/SAJH-D-19-00120.1.short
Helicops angulatus	Guyana	Essequibo Islands-West Demerara	80 km above Georgetown on the Abary River		6.2863	-58.2776	6°17'10.680"N	58°16'39.360"W	Referenced in Nogueira, C.C.; Argôlo, A.J.; Arzamendia, V.; Azevedo, J.A.; Barbo, F.E.; Bérnils, R.S.; Bolochio, B.E.; Borges-Martins, M. et al. (2019): Atlas of Brazilian Snakes: Verified Point-Locality Maps to Mitigate the Wallacean Shortfall in a Megadiverse Snake Fauna. In South American Journal of Herpetology 14 (sp1), p. 1. DOI: 10.2994/SAJH-D-19-00120.1. as: Cole et al., 2013 (Amphibians a…	https://bioone.org/journals/south-american-journal-of-herpetology/volume-14/issue-sp1/SAJH-D-19-00120.1/Atlas-of-Brazilian-Snakes--Verified-Point-Locality-Maps-to/10.2994/SAJH-D-19-00120.1.short
Helicops angulatus	Guyana	Upper Demerara-Berbice	Berbice River Camp		5.085	-58.2372	5°5'6.000"N	58°14'13.920"W	Referenced in Nogueira, C.C.; Argôlo, A.J.; Arzamendia, V.; Azevedo, J.A.; Barbo, F.E.; Bérnils, R.S.; Bolochio, B.E.; Borges-Martins, M. et al. (2019): Atlas of Brazilian Snakes: Verified Point-Locality Maps to Mitigate the Wallacean Shortfall in a Megadiverse Snake Fauna. In South American Journal of Herpetology 14 (sp1), p. 1. DOI: 10.2994/SAJH-D-19-00120.1. as: Cole et al., 2013 (Amphibians a…	https://bioone.org/journals/south-american-journal-of-herpetology/volume-14/issue-sp1/SAJH-D-19-00120.1/Atlas-of-Brazilian-Snakes--Verified-Point-Locality-Maps-to/10.2994/SAJH-D-19-00120.1.short
Helicops angulatus	Guyana	Demerara-Mahaica	Georgetown		6.8	-58.1667	6°47'60.000"N	58°10'0.120"W	Referenced in Nogueira, C.C.; Argôlo, A.J.; Arzamendia, V.; Azevedo, J.A.; Barbo, F.E.; Bérnils, R.S.; Bolochio, B.E.; Borges-Martins, M. et al. (2019): Atlas of Brazilian Snakes: Verified Point-Locality Maps to Mitigate the Wallacean Shortfall in a Megadiverse Snake Fauna. In South American Journal of Herpetology 14 (sp1), p. 1. DOI: 10.2994/SAJH-D-19-00120.1. as: Cole et al., 2013 (Amphibians a…	https://bioone.org/journals/south-american-journal-of-herpetology/volume-14/issue-sp1/SAJH-D-19-00120.1/Atlas-of-Brazilian-Snakes--Verified-Point-Locality-Maps-to/10.2994/SAJH-D-19-00120.1.short
Helicops angulatus	Guyana	Demerara-Mahaica	Georgetown		6.8	-58.1667	6°47'60.000"N	58°10'0.120"W	Referenced in Nogueira, C.C.; Argôlo, A.J.; Arzamendia, V.; Azevedo, J.A.; Barbo, F.E.; Bérnils, R.S.; Bolochio, B.E.; Borges-Martins, M. et al. (2019): Atlas of Brazilian Snakes: Verified Point-Locality Maps to Mitigate the Wallacean Shortfall in a Megadiverse Snake Fauna. In South American Journal of Herpetology 14 (sp1), p. 1. DOI: 10.2994/SAJH-D-19-00120.1. as: Cole et al., 2013 (Amphibians a…	https://bioone.org/journals/south-american-journal-of-herpetology/volume-14/issue-sp1/SAJH-D-19-00120.1/Atlas-of-Brazilian-Snakes--Verified-Point-Locality-Maps-to/10.2994/SAJH-D-19-00120.1.short
Helicops angulatus	Guyana	Potaro-Siparuni	Iwokrama Forest Reserve, Three Mile Camp		4.3333	-58.8269	4°19'59.880"N	58°49'36.840"W	Referenced in Nogueira, C.C.; Argôlo, A.J.; Arzamendia, V.; Azevedo, J.A.; Barbo, F.E.; Bérnils, R.S.; Bolochio, B.E.; Borges-Martins, M. et al. (2019): Atlas of Brazilian Snakes: Verified Point-Locality Maps to Mitigate the Wallacean Shortfall in a Megadiverse Snake Fauna. In South American Journal of Herpetology 14 (sp1), p. 1. DOI: 10.2994/SAJH-D-19-00120.1. as: Cole et al., 2013 (Amphibians a…	https://bioone.org/journals/south-american-journal-of-herpetology/volume-14/issue-sp1/SAJH-D-19-00120.1/Atlas-of-Brazilian-Snakes--Verified-Point-Locality-Maps-to/10.2994/SAJH-D-19-00120.1.short
Helicops angulatus	Guyana	Cuyuni-Mazaruni	Kalacoon		6.4	-58.65	6°24'0.000"N	58°38'60.000"W	Referenced in Nogueira, C.C.; Argôlo, A.J.; Arzamendia, V.; Azevedo, J.A.; Barbo, F.E.; Bérnils, R.S.; Bolochio, B.E.; Borges-Martins, M. et al. (2019): Atlas of Brazilian Snakes: Verified Point-Locality Maps to Mitigate the Wallacean Shortfall in a Megadiverse Snake Fauna. In South American Journal of Herpetology 14 (sp1), p. 1. DOI: 10.2994/SAJH-D-19-00120.1. as: Cole et al., 2013 (Amphibians a…	https://bioone.org/journals/south-american-journal-of-herpetology/volume-14/issue-sp1/SAJH-D-19-00120.1/Atlas-of-Brazilian-Snakes--Verified-Point-Locality-Maps-to/10.2994/SAJH-D-19-00120.1.short
Helicops angulatus	Guyana	Cuyuni-Mazaruni	Kartabo		6.4	-58.6197	6°24'0.000"N	58°37'10.920"W	Referenced in Nogueira, C.C.; Argôlo, A.J.; Arzamendia, V.; Azevedo, J.A.; Barbo, F.E.; Bérnils, R.S.; Bolochio, B.E.; Borges-Martins, M. et al. (2019): Atlas of Brazilian Snakes: Verified Point-Locality Maps to Mitigate the Wallacean Shortfall in a Megadiverse Snake Fauna. In South American Journal of Herpetology 14 (sp1), p. 1. DOI: 10.2994/SAJH-D-19-00120.1. as: Cole et al., 2013 (Amphibians a…	https://bioone.org/journals/south-american-journal-of-herpetology/volume-14/issue-sp1/SAJH-D-19-00120.1/Atlas-of-Brazilian-Snakes--Verified-Point-Locality-Maps-to/10.2994/SAJH-D-19-00120.1.short
Helicops angulatus	Guyana	Barima-Waini	Mabaruma Compound (0881200000N, 05984700000W)		8.2	-59.7833	8°11'60.000"N	59°46'59.880"W	Referenced in Nogueira, C.C.; Argôlo, A.J.; Arzamendia, V.; Azevedo, J.A.; Barbo, F.E.; Bérnils, R.S.; Bolochio, B.E.; Borges-Martins, M. et al. (2019): Atlas of Brazilian Snakes: Verified Point-Locality Maps to Mitigate the Wallacean Shortfall in a Megadiverse Snake Fauna. In South American Journal of Herpetology 14 (sp1), p. 1. DOI: 10.2994/SAJH-D-19-00120.1. as: Cole et al., 2013 (Amphibians a…	https://bioone.org/journals/south-american-journal-of-herpetology/volume-14/issue-sp1/SAJH-D-19-00120.1/Atlas-of-Brazilian-Snakes--Verified-Point-Locality-Maps-to/10.2994/SAJH-D-19-00120.1.short
Helicops angulatus	Guyana	Demerara-Mahaica	Mahaica Creek		6.6916	-57.9156	6°41'29.760"N	57°54'56.160"W	Referenced in Nogueira, C.C.; Argôlo, A.J.; Arzamendia, V.; Azevedo, J.A.; Barbo, F.E.; Bérnils, R.S.; Bolochio, B.E.; Borges-Martins, M. et al. (2019): Atlas of Brazilian Snakes: Verified Point-Locality Maps to Mitigate the Wallacean Shortfall in a Megadiverse Snake Fauna. In South American Journal of Herpetology 14 (sp1), p. 1. DOI: 10.2994/SAJH-D-19-00120.1. as: Cole et al., 2013 (Amphibians a…	https://bioone.org/journals/south-american-journal-of-herpetology/volume-14/issue-sp1/SAJH-D-19-00120.1/Atlas-of-Brazilian-Snakes--Verified-Point-Locality-Maps-to/10.2994/SAJH-D-19-00120.1.short
Helicops angulatus	Guyana	Pomeroon-Supenaam	Pomeroon		7.6167	-58.75	7°37'0.120"N	58°45'0.000"W	Referenced in Nogueira, C.C.; Argôlo, A.J.; Arzamendia, V.; Azevedo, J.A.; Barbo, F.E.; Bérnils, R.S.; Bolochio, B.E.; Borges-Martins, M. et al. (2019): Atlas of Brazilian Snakes: Verified Point-Locality Maps to Mitigate the Wallacean Shortfall in a Megadiverse Snake Fauna. In South American Journal of Herpetology 14 (sp1), p. 1. DOI: 10.2994/SAJH-D-19-00120.1. as: Cole et al., 2013 (Amphibians a…	https://bioone.org/journals/south-american-journal-of-herpetology/volume-14/issue-sp1/SAJH-D-19-00120.1/Atlas-of-Brazilian-Snakes--Verified-Point-Locality-Maps-to/10.2994/SAJH-D-19-00120.1.short
Helicops angulatus	Ecuador	Pastaza	Santa Ana		-1.646	-77.9202	1°38'45.600"S	77°55'12.720"W	Referenced in Nogueira, C.C.; Argôlo, A.J.; Arzamendia, V.; Azevedo, J.A.; Barbo, F.E.; Bérnils, R.S.; Bolochio, B.E.; Borges-Martins, M. et al. (2019): Atlas of Brazilian Snakes: Verified Point-Locality Maps to Mitigate the Wallacean Shortfall in a Megadiverse Snake Fauna. In South American Journal of Herpetology 14 (sp1), p. 1. DOI: 10.2994/SAJH-D-19-00120.1. as: Colector Kohler G. y Seipp R.	https://bioone.org/journals/south-american-journal-of-herpetology/volume-14/issue-sp1/SAJH-D-19-00120.1/Atlas-of-Brazilian-Snakes--Verified-Point-Locality-Maps-to/10.2994/SAJH-D-19-00120.1.short
Helicops angulatus	Brazil	Amazonas	Benjamim Constant		-4.383	-70.031	4°22'58.800"S	70°1'51.600"W	Referenced in Nogueira, C.C.; Argôlo, A.J.; Arzamendia, V.; Azevedo, J.A.; Barbo, F.E.; Bérnils, R.S.; Bolochio, B.E.; Borges-Martins, M. et al. (2019): Atlas of Brazilian Snakes: Verified Point-Locality Maps to Mitigate the Wallacean Shortfall in a Megadiverse Snake Fauna. In South American Journal of Herpetology 14 (sp1), p. 1. DOI: 10.2994/SAJH-D-19-00120.1. as: Conferido por Valdir Germano.	https://bioone.org/journals/south-american-journal-of-herpetology/volume-14/issue-sp1/SAJH-D-19-00120.1/Atlas-of-Brazilian-Snakes--Verified-Point-Locality-Maps-to/10.2994/SAJH-D-19-00120.1.short
Helicops angulatus	Brazil	Goiás	Campinorte		-14.314	-49.152	14°18'50.400"S	49°9'7.200"W	Referenced in Nogueira, C.C.; Argôlo, A.J.; Arzamendia, V.; Azevedo, J.A.; Barbo, F.E.; Bérnils, R.S.; Bolochio, B.E.; Borges-Martins, M. et al. (2019): Atlas of Brazilian Snakes: Verified Point-Locality Maps to Mitigate the Wallacean Shortfall in a Megadiverse Snake Fauna. In South American Journal of Herpetology 14 (sp1), p. 1. DOI: 10.2994/SAJH-D-19-00120.1. as: Conferido por Valdir Germano.	https://bioone.org/journals/south-american-journal-of-herpetology/volume-14/issue-sp1/SAJH-D-19-00120.1/Atlas-of-Brazilian-Snakes--Verified-Point-Locality-Maps-to/10.2994/SAJH-D-19-00120.1.short
Helicops angulatus	Brazil	Ceará	Crato		-7.234	-39.409	7°14'2.400"S	39°24'32.400"W	Referenced in Nogueira, C.C.; Argôlo, A.J.; Arzamendia, V.; Azevedo, J.A.; Barbo, F.E.; Bérnils, R.S.; Bolochio, B.E.; Borges-Martins, M. et al. (2019): Atlas of Brazilian Snakes: Verified Point-Locality Maps to Mitigate the Wallacean Shortfall in a Megadiverse Snake Fauna. In South American Journal of Herpetology 14 (sp1), p. 1. DOI: 10.2994/SAJH-D-19-00120.1. as: Conferido por Valdir Germano.	https://bioone.org/journals/south-american-journal-of-herpetology/volume-14/issue-sp1/SAJH-D-19-00120.1/Atlas-of-Brazilian-Snakes--Verified-Point-Locality-Maps-to/10.2994/SAJH-D-19-00120.1.short
Helicops angulatus	Brazil	Amazonas	Cucui		1.1987	-66.8355	1°11'55.320"N	66°50'7.800"W	Referenced in Nogueira, C.C.; Argôlo, A.J.; Arzamendia, V.; Azevedo, J.A.; Barbo, F.E.; Bérnils, R.S.; Bolochio, B.E.; Borges-Martins, M. et al. (2019): Atlas of Brazilian Snakes: Verified Point-Locality Maps to Mitigate the Wallacean Shortfall in a Megadiverse Snake Fauna. In South American Journal of Herpetology 14 (sp1), p. 1. DOI: 10.2994/SAJH-D-19-00120.1. as: Conferido por Valdir Germano.	https://bioone.org/journals/south-american-journal-of-herpetology/volume-14/issue-sp1/SAJH-D-19-00120.1/Atlas-of-Brazilian-Snakes--Verified-Point-Locality-Maps-to/10.2994/SAJH-D-19-00120.1.short
Helicops angulatus	Brazil	Mato Grosso	Cuiaba		-15.596	-56.097	15°35'45.600"S	56°5'49.200"W	Referenced in Nogueira, C.C.; Argôlo, A.J.; Arzamendia, V.; Azevedo, J.A.; Barbo, F.E.; Bérnils, R.S.; Bolochio, B.E.; Borges-Martins, M. et al. (2019): Atlas of Brazilian Snakes: Verified Point-Locality Maps to Mitigate the Wallacean Shortfall in a Megadiverse Snake Fauna. In South American Journal of Herpetology 14 (sp1), p. 1. DOI: 10.2994/SAJH-D-19-00120.1. as: Conferido por Valdir Germano.	https://bioone.org/journals/south-american-journal-of-herpetology/volume-14/issue-sp1/SAJH-D-19-00120.1/Atlas-of-Brazilian-Snakes--Verified-Point-Locality-Maps-to/10.2994/SAJH-D-19-00120.1.short
Helicops angulatus	Brazil	Piauí	Engenheiro Dodt		-9.1167	-45.9167	9°7'0.120"S	45°55'0.120"W	Referenced in Nogueira, C.C.; Argôlo, A.J.; Arzamendia, V.; Azevedo, J.A.; Barbo, F.E.; Bérnils, R.S.; Bolochio, B.E.; Borges-Martins, M. et al. (2019): Atlas of Brazilian Snakes: Verified Point-Locality Maps to Mitigate the Wallacean Shortfall in a Megadiverse Snake Fauna. In South American Journal of Herpetology 14 (sp1), p. 1. DOI: 10.2994/SAJH-D-19-00120.1. as: Conferido por Valdir Germano.	https://bioone.org/journals/south-american-journal-of-herpetology/volume-14/issue-sp1/SAJH-D-19-00120.1/Atlas-of-Brazilian-Snakes--Verified-Point-Locality-Maps-to/10.2994/SAJH-D-19-00120.1.short
Helicops angulatus	Brazil	Amapá	Fazenda Criacao, Aporema		1.2377	-50.8148	1°14'15.720"N	50°48'53.280"W	Referenced in Nogueira, C.C.; Argôlo, A.J.; Arzamendia, V.; Azevedo, J.A.; Barbo, F.E.; Bérnils, R.S.; Bolochio, B.E.; Borges-Martins, M. et al. (2019): Atlas of Brazilian Snakes: Verified Point-Locality Maps to Mitigate the Wallacean Shortfall in a Megadiverse Snake Fauna. In South American Journal of Herpetology 14 (sp1), p. 1. DOI: 10.2994/SAJH-D-19-00120.1. as: Conferido por Valdir Germano.	https://bioone.org/journals/south-american-journal-of-herpetology/volume-14/issue-sp1/SAJH-D-19-00120.1/Atlas-of-Brazilian-Snakes--Verified-Point-Locality-Maps-to/10.2994/SAJH-D-19-00120.1.short
Helicops angulatus	Brazil	Maranhão	Fazenda Flechal		-1.8486	-45.1232	1°50'54.960"S	45°7'23.520"W	Referenced in Nogueira, C.C.; Argôlo, A.J.; Arzamendia, V.; Azevedo, J.A.; Barbo, F.E.; Bérnils, R.S.; Bolochio, B.E.; Borges-Martins, M. et al. (2019): Atlas of Brazilian Snakes: Verified Point-Locality Maps to Mitigate the Wallacean Shortfall in a Megadiverse Snake Fauna. In South American Journal of Herpetology 14 (sp1), p. 1. DOI: 10.2994/SAJH-D-19-00120.1. as: Conferido por Valdir Germano.	https://bioone.org/journals/south-american-journal-of-herpetology/volume-14/issue-sp1/SAJH-D-19-00120.1/Atlas-of-Brazilian-Snakes--Verified-Point-Locality-Maps-to/10.2994/SAJH-D-19-00120.1.short
Helicops angulatus	Brazil	Mato Grosso	Fazenda Morada do Sol, Margem do Rio Arinos		-12.155	-57.979	12°9'18.000"S	57°58'44.400"W	Referenced in Nogueira, C.C.; Argôlo, A.J.; Arzamendia, V.; Azevedo, J.A.; Barbo, F.E.; Bérnils, R.S.; Bolochio, B.E.; Borges-Martins, M. et al. (2019): Atlas of Brazilian Snakes: Verified Point-Locality Maps to Mitigate the Wallacean Shortfall in a Megadiverse Snake Fauna. In South American Journal of Herpetology 14 (sp1), p. 1. DOI: 10.2994/SAJH-D-19-00120.1. as: Conferido por Valdir Germano.	https://bioone.org/journals/south-american-journal-of-herpetology/volume-14/issue-sp1/SAJH-D-19-00120.1/Atlas-of-Brazilian-Snakes--Verified-Point-Locality-Maps-to/10.2994/SAJH-D-19-00120.1.short
Helicops angulatus	Brazil	Tocantins	Fz. Vila Santa Cruz das Almas		-11.71	-47.723	11°42'36.000"S	47°43'22.800"W	Referenced in Nogueira, C.C.; Argôlo, A.J.; Arzamendia, V.; Azevedo, J.A.; Barbo, F.E.; Bérnils, R.S.; Bolochio, B.E.; Borges-Martins, M. et al. (2019): Atlas of Brazilian Snakes: Verified Point-Locality Maps to Mitigate the Wallacean Shortfall in a Megadiverse Snake Fauna. In South American Journal of Herpetology 14 (sp1), p. 1. DOI: 10.2994/SAJH-D-19-00120.1. as: Conferido por Valdir Germano.	https://bioone.org/journals/south-american-journal-of-herpetology/volume-14/issue-sp1/SAJH-D-19-00120.1/Atlas-of-Brazilian-Snakes--Verified-Point-Locality-Maps-to/10.2994/SAJH-D-19-00120.1.short
Helicops angulatus	Brazil	Tocantins	Gurupi		-11.729	-49.069	11°43'44.400"S	49°4'8.400"W	Referenced in Nogueira, C.C.; Argôlo, A.J.; Arzamendia, V.; Azevedo, J.A.; Barbo, F.E.; Bérnils, R.S.; Bolochio, B.E.; Borges-Martins, M. et al. (2019): Atlas of Brazilian Snakes: Verified Point-Locality Maps to Mitigate the Wallacean Shortfall in a Megadiverse Snake Fauna. In South American Journal of Herpetology 14 (sp1), p. 1. DOI: 10.2994/SAJH-D-19-00120.1. as: Conferido por Valdir Germano.	https://bioone.org/journals/south-american-journal-of-herpetology/volume-14/issue-sp1/SAJH-D-19-00120.1/Atlas-of-Brazilian-Snakes--Verified-Point-Locality-Maps-to/10.2994/SAJH-D-19-00120.1.short
Helicops angulatus	Brazil	Pará	Ilha do Marajo		-0.8514	-49.0402	0°51'5.040"S	49°2'24.720"W	Referenced in Nogueira, C.C.; Argôlo, A.J.; Arzamendia, V.; Azevedo, J.A.; Barbo, F.E.; Bérnils, R.S.; Bolochio, B.E.; Borges-Martins, M. et al. (2019): Atlas of Brazilian Snakes: Verified Point-Locality Maps to Mitigate the Wallacean Shortfall in a Megadiverse Snake Fauna. In South American Journal of Herpetology 14 (sp1), p. 1. DOI: 10.2994/SAJH-D-19-00120.1. as: Conferido por Valdir Germano.	https://bioone.org/journals/south-american-journal-of-herpetology/volume-14/issue-sp1/SAJH-D-19-00120.1/Atlas-of-Brazilian-Snakes--Verified-Point-Locality-Maps-to/10.2994/SAJH-D-19-00120.1.short
Helicops angulatus	Brazil	Amapá	Nucleo de Protecao ao Voo		0.0445	-51.0727	0°2'40.200"N	51°4'21.720"W	Referenced in Nogueira, C.C.; Argôlo, A.J.; Arzamendia, V.; Azevedo, J.A.; Barbo, F.E.; Bérnils, R.S.; Bolochio, B.E.; Borges-Martins, M. et al. (2019): Atlas of Brazilian Snakes: Verified Point-Locality Maps to Mitigate the Wallacean Shortfall in a Megadiverse Snake Fauna. In South American Journal of Herpetology 14 (sp1), p. 1. DOI: 10.2994/SAJH-D-19-00120.1. as: Conferido por Valdir Germano.	https://bioone.org/journals/south-american-journal-of-herpetology/volume-14/issue-sp1/SAJH-D-19-00120.1/Atlas-of-Brazilian-Snakes--Verified-Point-Locality-Maps-to/10.2994/SAJH-D-19-00120.1.short
Helicops angulatus	Brazil	Paraíba	Pilar		-7.267	-35.26	7°16'1.200"S	35°15'36.000"W	Referenced in Nogueira, C.C.; Argôlo, A.J.; Arzamendia, V.; Azevedo, J.A.; Barbo, F.E.; Bérnils, R.S.; Bolochio, B.E.; Borges-Martins, M. et al. (2019): Atlas of Brazilian Snakes: Verified Point-Locality Maps to Mitigate the Wallacean Shortfall in a Megadiverse Snake Fauna. In South American Journal of Herpetology 14 (sp1), p. 1. DOI: 10.2994/SAJH-D-19-00120.1. as: Conferido por Valdir Germano.	https://bioone.org/journals/south-american-journal-of-herpetology/volume-14/issue-sp1/SAJH-D-19-00120.1/Atlas-of-Brazilian-Snakes--Verified-Point-Locality-Maps-to/10.2994/SAJH-D-19-00120.1.short
Helicops angulatus	Brazil	Pernambuco	Recife		-8.054	-34.881	8°3'14.400"S	34°52'51.600"W	Referenced in Nogueira, C.C.; Argôlo, A.J.; Arzamendia, V.; Azevedo, J.A.; Barbo, F.E.; Bérnils, R.S.; Bolochio, B.E.; Borges-Martins, M. et al. (2019): Atlas of Brazilian Snakes: Verified Point-Locality Maps to Mitigate the Wallacean Shortfall in a Megadiverse Snake Fauna. In South American Journal of Herpetology 14 (sp1), p. 1. DOI: 10.2994/SAJH-D-19-00120.1. as: Conferido por Valdir Germano.	https://bioone.org/journals/south-american-journal-of-herpetology/volume-14/issue-sp1/SAJH-D-19-00120.1/Atlas-of-Brazilian-Snakes--Verified-Point-Locality-Maps-to/10.2994/SAJH-D-19-00120.1.short
Helicops angulatus	Brazil	Mato Grosso	Rio das Mortes		-14.673	-52.353	14°40'22.800"S	52°21'10.800"W	Referenced in Nogueira, C.C.; Argôlo, A.J.; Arzamendia, V.; Azevedo, J.A.; Barbo, F.E.; Bérnils, R.S.; Bolochio, B.E.; Borges-Martins, M. et al. (2019): Atlas of Brazilian Snakes: Verified Point-Locality Maps to Mitigate the Wallacean Shortfall in a Megadiverse Snake Fauna. In South American Journal of Herpetology 14 (sp1), p. 1. DOI: 10.2994/SAJH-D-19-00120.1. as: Conferido por Valdir Germano.	https://bioone.org/journals/south-american-journal-of-herpetology/volume-14/issue-sp1/SAJH-D-19-00120.1/Atlas-of-Brazilian-Snakes--Verified-Point-Locality-Maps-to/10.2994/SAJH-D-19-00120.1.short
Helicops angulatus	Brazil	Amazonas	Rio Madeira		-7.506	-63.021	7°30'21.600"S	63°1'15.600"W	Referenced in Nogueira, C.C.; Argôlo, A.J.; Arzamendia, V.; Azevedo, J.A.; Barbo, F.E.; Bérnils, R.S.; Bolochio, B.E.; Borges-Martins, M. et al. (2019): Atlas of Brazilian Snakes: Verified Point-Locality Maps to Mitigate the Wallacean Shortfall in a Megadiverse Snake Fauna. In South American Journal of Herpetology 14 (sp1), p. 1. DOI: 10.2994/SAJH-D-19-00120.1. as: Conferido por Valdir Germano.	https://bioone.org/journals/south-american-journal-of-herpetology/volume-14/issue-sp1/SAJH-D-19-00120.1/Atlas-of-Brazilian-Snakes--Verified-Point-Locality-Maps-to/10.2994/SAJH-D-19-00120.1.short
Helicops angulatus	Brazil	Amapá	Rio Tracajatuba		1.0046	-51.0457	1°0'16.560"N	51°2'44.520"W	Referenced in Nogueira, C.C.; Argôlo, A.J.; Arzamendia, V.; Azevedo, J.A.; Barbo, F.E.; Bérnils, R.S.; Bolochio, B.E.; Borges-Martins, M. et al. (2019): Atlas of Brazilian Snakes: Verified Point-Locality Maps to Mitigate the Wallacean Shortfall in a Megadiverse Snake Fauna. In South American Journal of Herpetology 14 (sp1), p. 1. DOI: 10.2994/SAJH-D-19-00120.1. as: Conferido por Valdir Germano.	https://bioone.org/journals/south-american-journal-of-herpetology/volume-14/issue-sp1/SAJH-D-19-00120.1/Atlas-of-Brazilian-Snakes--Verified-Point-Locality-Maps-to/10.2994/SAJH-D-19-00120.1.short
Helicops angulatus	Brazil	Goiás	Santa Terezinha de Goias		-14.438	-49.706	14°26'16.800"S	49°42'21.600"W	Referenced in Nogueira, C.C.; Argôlo, A.J.; Arzamendia, V.; Azevedo, J.A.; Barbo, F.E.; Bérnils, R.S.; Bolochio, B.E.; Borges-Martins, M. et al. (2019): Atlas of Brazilian Snakes: Verified Point-Locality Maps to Mitigate the Wallacean Shortfall in a Megadiverse Snake Fauna. In South American Journal of Herpetology 14 (sp1), p. 1. DOI: 10.2994/SAJH-D-19-00120.1. as: Conferido por Valdir Germano.	https://bioone.org/journals/south-american-journal-of-herpetology/volume-14/issue-sp1/SAJH-D-19-00120.1/Atlas-of-Brazilian-Snakes--Verified-Point-Locality-Maps-to/10.2994/SAJH-D-19-00120.1.short
Helicops angulatus	Brazil	Maranhão	Sao Bento		-2.696	-44.821	2°41'45.600"S	44°49'15.600"W	Referenced in Nogueira, C.C.; Argôlo, A.J.; Arzamendia, V.; Azevedo, J.A.; Barbo, F.E.; Bérnils, R.S.; Bolochio, B.E.; Borges-Martins, M. et al. (2019): Atlas of Brazilian Snakes: Verified Point-Locality Maps to Mitigate the Wallacean Shortfall in a Megadiverse Snake Fauna. In South American Journal of Herpetology 14 (sp1), p. 1. DOI: 10.2994/SAJH-D-19-00120.1. as: Conferido por Valdir Germano.	https://bioone.org/journals/south-american-journal-of-herpetology/volume-14/issue-sp1/SAJH-D-19-00120.1/Atlas-of-Brazilian-Snakes--Verified-Point-Locality-Maps-to/10.2994/SAJH-D-19-00120.1.short
Helicops angulatus	Brazil	Pará	Sao Felix do Xingu		-6.645	-51.995	6°38'42.000"S	51°59'42.000"W	Referenced in Nogueira, C.C.; Argôlo, A.J.; Arzamendia, V.; Azevedo, J.A.; Barbo, F.E.; Bérnils, R.S.; Bolochio, B.E.; Borges-Martins, M. et al. (2019): Atlas of Brazilian Snakes: Verified Point-Locality Maps to Mitigate the Wallacean Shortfall in a Megadiverse Snake Fauna. In South American Journal of Herpetology 14 (sp1), p. 1. DOI: 10.2994/SAJH-D-19-00120.1. as: Conferido por Valdir Germano.	https://bioone.org/journals/south-american-journal-of-herpetology/volume-14/issue-sp1/SAJH-D-19-00120.1/Atlas-of-Brazilian-Snakes--Verified-Point-Locality-Maps-to/10.2994/SAJH-D-19-00120.1.short
Helicops angulatus	Brazil	Maranhão	Sao Luis		-2.53	-44.303	2°31'48.000"S	44°18'10.800"W	Referenced in Nogueira, C.C.; Argôlo, A.J.; Arzamendia, V.; Azevedo, J.A.; Barbo, F.E.; Bérnils, R.S.; Bolochio, B.E.; Borges-Martins, M. et al. (2019): Atlas of Brazilian Snakes: Verified Point-Locality Maps to Mitigate the Wallacean Shortfall in a Megadiverse Snake Fauna. In South American Journal of Herpetology 14 (sp1), p. 1. DOI: 10.2994/SAJH-D-19-00120.1. as: Conferido por Valdir Germano.	https://bioone.org/journals/south-american-journal-of-herpetology/volume-14/issue-sp1/SAJH-D-19-00120.1/Atlas-of-Brazilian-Snakes--Verified-Point-Locality-Maps-to/10.2994/SAJH-D-19-00120.1.short
Helicops angulatus	Brazil	Maranhão	Sao Vicente Ferrer		-2.894	-44.88	2°53'38.400"S	44°52'48.000"W	Referenced in Nogueira, C.C.; Argôlo, A.J.; Arzamendia, V.; Azevedo, J.A.; Barbo, F.E.; Bérnils, R.S.; Bolochio, B.E.; Borges-Martins, M. et al. (2019): Atlas of Brazilian Snakes: Verified Point-Locality Maps to Mitigate the Wallacean Shortfall in a Megadiverse Snake Fauna. In South American Journal of Herpetology 14 (sp1), p. 1. DOI: 10.2994/SAJH-D-19-00120.1. as: Conferido por Valdir Germano.	https://bioone.org/journals/south-american-journal-of-herpetology/volume-14/issue-sp1/SAJH-D-19-00120.1/Atlas-of-Brazilian-Snakes--Verified-Point-Locality-Maps-to/10.2994/SAJH-D-19-00120.1.short
Helicops angulatus	Brazil	Tocantins	UHE L. E. Magalhaes		-9.751	-48.358	9°45'3.600"S	48°21'28.800"W	Referenced in Nogueira, C.C.; Argôlo, A.J.; Arzamendia, V.; Azevedo, J.A.; Barbo, F.E.; Bérnils, R.S.; Bolochio, B.E.; Borges-Martins, M. et al. (2019): Atlas of Brazilian Snakes: Verified Point-Locality Maps to Mitigate the Wallacean Shortfall in a Megadiverse Snake Fauna. In South American Journal of Herpetology 14 (sp1), p. 1. DOI: 10.2994/SAJH-D-19-00120.1. as: Conferido por Valdir Germano.	https://bioone.org/journals/south-american-journal-of-herpetology/volume-14/issue-sp1/SAJH-D-19-00120.1/Atlas-of-Brazilian-Snakes--Verified-Point-Locality-Maps-to/10.2994/SAJH-D-19-00120.1.short
Helicops angulatus	Brazil	Tocantins	UHE L. E. Magalhaes		-10.167	-48.333	10°10'1.200"S	48°19'58.800"W	Referenced in Nogueira, C.C.; Argôlo, A.J.; Arzamendia, V.; Azevedo, J.A.; Barbo, F.E.; Bérnils, R.S.; Bolochio, B.E.; Borges-Martins, M. et al. (2019): Atlas of Brazilian Snakes: Verified Point-Locality Maps to Mitigate the Wallacean Shortfall in a Megadiverse Snake Fauna. In South American Journal of Herpetology 14 (sp1), p. 1. DOI: 10.2994/SAJH-D-19-00120.1. as: Conferido por Valdir Germano.	https://bioone.org/journals/south-american-journal-of-herpetology/volume-14/issue-sp1/SAJH-D-19-00120.1/Atlas-of-Brazilian-Snakes--Verified-Point-Locality-Maps-to/10.2994/SAJH-D-19-00120.1.short
Helicops angulatus	Brazil	Acre			-7.614	-72.896	7°36'50.400"S	72°53'45.600"W	Referenced in Nogueira, C.C.; Argôlo, A.J.; Arzamendia, V.; Azevedo, J.A.; Barbo, F.E.; Bérnils, R.S.; Bolochio, B.E.; Borges-Martins, M. et al. (2019): Atlas of Brazilian Snakes: Verified Point-Locality Maps to Mitigate the Wallacean Shortfall in a Megadiverse Snake Fauna. In South American Journal of Herpetology 14 (sp1), p. 1. DOI: 10.2994/SAJH-D-19-00120.1. as: CONFERIR SE BATE A COORDENADA	https://bioone.org/journals/south-american-journal-of-herpetology/volume-14/issue-sp1/SAJH-D-19-00120.1/Atlas-of-Brazilian-Snakes--Verified-Point-Locality-Maps-to/10.2994/SAJH-D-19-00120.1.short
Helicops angulatus	Brazil	Pará	Itaituba		-4.2761	-55.9836	4°16'33.960"S	55°59'0.960"W	Referenced in Nogueira, C.C.; Argôlo, A.J.; Arzamendia, V.; Azevedo, J.A.; Barbo, F.E.; Bérnils, R.S.; Bolochio, B.E.; Borges-Martins, M. et al. (2019): Atlas of Brazilian Snakes: Verified Point-Locality Maps to Mitigate the Wallacean Shortfall in a Megadiverse Snake Fauna. In South American Journal of Herpetology 14 (sp1), p. 1. DOI: 10.2994/SAJH-D-19-00120.1. as: Crisalda Lima e R. R. Silva	https://bioone.org/journals/south-american-journal-of-herpetology/volume-14/issue-sp1/SAJH-D-19-00120.1/Atlas-of-Brazilian-Snakes--Verified-Point-Locality-Maps-to/10.2994/SAJH-D-19-00120.1.short
Helicops angulatus	Brazil	Pará	Itaituba		-4.2761	-55.9836	4°16'33.960"S	55°59'0.960"W	Referenced in Nogueira, C.C.; Argôlo, A.J.; Arzamendia, V.; Azevedo, J.A.; Barbo, F.E.; Bérnils, R.S.; Bolochio, B.E.; Borges-Martins, M. et al. (2019): Atlas of Brazilian Snakes: Verified Point-Locality Maps to Mitigate the Wallacean Shortfall in a Megadiverse Snake Fauna. In South American Journal of Herpetology 14 (sp1), p. 1. DOI: 10.2994/SAJH-D-19-00120.1. as: Crisalda Lima e R. R. Silva	https://bioone.org/journals/south-american-journal-of-herpetology/volume-14/issue-sp1/SAJH-D-19-00120.1/Atlas-of-Brazilian-Snakes--Verified-Point-Locality-Maps-to/10.2994/SAJH-D-19-00120.1.short
Helicops angulatus	Brazil	Pará	Itaituba		-4.2761	-55.9836	4°16'33.960"S	55°59'0.960"W	Referenced in Nogueira, C.C.; Argôlo, A.J.; Arzamendia, V.; Azevedo, J.A.; Barbo, F.E.; Bérnils, R.S.; Bolochio, B.E.; Borges-Martins, M. et al. (2019): Atlas of Brazilian Snakes: Verified Point-Locality Maps to Mitigate the Wallacean Shortfall in a Megadiverse Snake Fauna. In South American Journal of Herpetology 14 (sp1), p. 1. DOI: 10.2994/SAJH-D-19-00120.1. as: Crisalda Lima e R. R. Silva	https://bioone.org/journals/south-american-journal-of-herpetology/volume-14/issue-sp1/SAJH-D-19-00120.1/Atlas-of-Brazilian-Snakes--Verified-Point-Locality-Maps-to/10.2994/SAJH-D-19-00120.1.short
Helicops angulatus	Brazil	Pará	Itaituba		-4.2761	-55.9836	4°16'33.960"S	55°59'0.960"W	Referenced in Nogueira, C.C.; Argôlo, A.J.; Arzamendia, V.; Azevedo, J.A.; Barbo, F.E.; Bérnils, R.S.; Bolochio, B.E.; Borges-Martins, M. et al. (2019): Atlas of Brazilian Snakes: Verified Point-Locality Maps to Mitigate the Wallacean Shortfall in a Megadiverse Snake Fauna. In South American Journal of Herpetology 14 (sp1), p. 1. DOI: 10.2994/SAJH-D-19-00120.1. as: Crisalda Lima e R. R. Silva	https://bioone.org/journals/south-american-journal-of-herpetology/volume-14/issue-sp1/SAJH-D-19-00120.1/Atlas-of-Brazilian-Snakes--Verified-Point-Locality-Maps-to/10.2994/SAJH-D-19-00120.1.short
Helicops angulatus	Brazil	Maranhão	Arari		-3.454	-44.78	3°27'14.400"S	44°46'48.000"W	Referenced in Nogueira, C.C.; Argôlo, A.J.; Arzamendia, V.; Azevedo, J.A.; Barbo, F.E.; Bérnils, R.S.; Bolochio, B.E.; Borges-Martins, M. et al. (2019): Atlas of Brazilian Snakes: Verified Point-Locality Maps to Mitigate the Wallacean Shortfall in a Megadiverse Snake Fauna. In South American Journal of Herpetology 14 (sp1), p. 1. DOI: 10.2994/SAJH-D-19-00120.1. as: Cunha and Nascimento 1993	https://bioone.org/journals/south-american-journal-of-herpetology/volume-14/issue-sp1/SAJH-D-19-00120.1/Atlas-of-Brazilian-Snakes--Verified-Point-Locality-Maps-to/10.2994/SAJH-D-19-00120.1.short
Helicops angulatus	Brazil	Maranhão	Arari		-3.454	-44.78	3°27'14.400"S	44°46'48.000"W	Referenced in Nogueira, C.C.; Argôlo, A.J.; Arzamendia, V.; Azevedo, J.A.; Barbo, F.E.; Bérnils, R.S.; Bolochio, B.E.; Borges-Martins, M. et al. (2019): Atlas of Brazilian Snakes: Verified Point-Locality Maps to Mitigate the Wallacean Shortfall in a Megadiverse Snake Fauna. In South American Journal of Herpetology 14 (sp1), p. 1. DOI: 10.2994/SAJH-D-19-00120.1. as: Cunha and Nascimento 1993	https://bioone.org/journals/south-american-journal-of-herpetology/volume-14/issue-sp1/SAJH-D-19-00120.1/Atlas-of-Brazilian-Snakes--Verified-Point-Locality-Maps-to/10.2994/SAJH-D-19-00120.1.short
Helicops angulatus	Brazil	Maranhão	Arari		-3.454	-44.78	3°27'14.400"S	44°46'48.000"W	Referenced in Nogueira, C.C.; Argôlo, A.J.; Arzamendia, V.; Azevedo, J.A.; Barbo, F.E.; Bérnils, R.S.; Bolochio, B.E.; Borges-Martins, M. et al. (2019): Atlas of Brazilian Snakes: Verified Point-Locality Maps to Mitigate the Wallacean Shortfall in a Megadiverse Snake Fauna. In South American Journal of Herpetology 14 (sp1), p. 1. DOI: 10.2994/SAJH-D-19-00120.1. as: Cunha and Nascimento 1993	https://bioone.org/journals/south-american-journal-of-herpetology/volume-14/issue-sp1/SAJH-D-19-00120.1/Atlas-of-Brazilian-Snakes--Verified-Point-Locality-Maps-to/10.2994/SAJH-D-19-00120.1.short
Helicops angulatus	Brazil	Maranhão	Arari		-3.454	-44.78	3°27'14.400"S	44°46'48.000"W	Referenced in Nogueira, C.C.; Argôlo, A.J.; Arzamendia, V.; Azevedo, J.A.; Barbo, F.E.; Bérnils, R.S.; Bolochio, B.E.; Borges-Martins, M. et al. (2019): Atlas of Brazilian Snakes: Verified Point-Locality Maps to Mitigate the Wallacean Shortfall in a Megadiverse Snake Fauna. In South American Journal of Herpetology 14 (sp1), p. 1. DOI: 10.2994/SAJH-D-19-00120.1. as: Cunha and Nascimento 1993	https://bioone.org/journals/south-american-journal-of-herpetology/volume-14/issue-sp1/SAJH-D-19-00120.1/Atlas-of-Brazilian-Snakes--Verified-Point-Locality-Maps-to/10.2994/SAJH-D-19-00120.1.short
Helicops angulatus	Brazil	Maranhão	Arari		-3.454	-44.78	3°27'14.400"S	44°46'48.000"W	Referenced in Nogueira, C.C.; Argôlo, A.J.; Arzamendia, V.; Azevedo, J.A.; Barbo, F.E.; Bérnils, R.S.; Bolochio, B.E.; Borges-Martins, M. et al. (2019): Atlas of Brazilian Snakes: Verified Point-Locality Maps to Mitigate the Wallacean Shortfall in a Megadiverse Snake Fauna. In South American Journal of Herpetology 14 (sp1), p. 1. DOI: 10.2994/SAJH-D-19-00120.1. as: Cunha and Nascimento 1993	https://bioone.org/journals/south-american-journal-of-herpetology/volume-14/issue-sp1/SAJH-D-19-00120.1/Atlas-of-Brazilian-Snakes--Verified-Point-Locality-Maps-to/10.2994/SAJH-D-19-00120.1.short
Helicops angulatus	Brazil	Maranhão	Arari		-3.454	-44.78	3°27'14.400"S	44°46'48.000"W	Referenced in Nogueira, C.C.; Argôlo, A.J.; Arzamendia, V.; Azevedo, J.A.; Barbo, F.E.; Bérnils, R.S.; Bolochio, B.E.; Borges-Martins, M. et al. (2019): Atlas of Brazilian Snakes: Verified Point-Locality Maps to Mitigate the Wallacean Shortfall in a Megadiverse Snake Fauna. In South American Journal of Herpetology 14 (sp1), p. 1. DOI: 10.2994/SAJH-D-19-00120.1. as: Cunha and Nascimento 1993	https://bioone.org/journals/south-american-journal-of-herpetology/volume-14/issue-sp1/SAJH-D-19-00120.1/Atlas-of-Brazilian-Snakes--Verified-Point-Locality-Maps-to/10.2994/SAJH-D-19-00120.1.short
Helicops angulatus	Brazil	Maranhão	Arari		-3.454	-44.78	3°27'14.400"S	44°46'48.000"W	Referenced in Nogueira, C.C.; Argôlo, A.J.; Arzamendia, V.; Azevedo, J.A.; Barbo, F.E.; Bérnils, R.S.; Bolochio, B.E.; Borges-Martins, M. et al. (2019): Atlas of Brazilian Snakes: Verified Point-Locality Maps to Mitigate the Wallacean Shortfall in a Megadiverse Snake Fauna. In South American Journal of Herpetology 14 (sp1), p. 1. DOI: 10.2994/SAJH-D-19-00120.1. as: Cunha and Nascimento 1993	https://bioone.org/journals/south-american-journal-of-herpetology/volume-14/issue-sp1/SAJH-D-19-00120.1/Atlas-of-Brazilian-Snakes--Verified-Point-Locality-Maps-to/10.2994/SAJH-D-19-00120.1.short
Helicops angulatus	Brazil	Maranhão	Arari		-3.454	-44.78	3°27'14.400"S	44°46'48.000"W	Referenced in Nogueira, C.C.; Argôlo, A.J.; Arzamendia, V.; Azevedo, J.A.; Barbo, F.E.; Bérnils, R.S.; Bolochio, B.E.; Borges-Martins, M. et al. (2019): Atlas of Brazilian Snakes: Verified Point-Locality Maps to Mitigate the Wallacean Shortfall in a Megadiverse Snake Fauna. In South American Journal of Herpetology 14 (sp1), p. 1. DOI: 10.2994/SAJH-D-19-00120.1. as: Cunha and Nascimento 1993	https://bioone.org/journals/south-american-journal-of-herpetology/volume-14/issue-sp1/SAJH-D-19-00120.1/Atlas-of-Brazilian-Snakes--Verified-Point-Locality-Maps-to/10.2994/SAJH-D-19-00120.1.short
Helicops angulatus	Brazil	Maranhão	Arari		-3.454	-44.78	3°27'14.400"S	44°46'48.000"W	Referenced in Nogueira, C.C.; Argôlo, A.J.; Arzamendia, V.; Azevedo, J.A.; Barbo, F.E.; Bérnils, R.S.; Bolochio, B.E.; Borges-Martins, M. et al. (2019): Atlas of Brazilian Snakes: Verified Point-Locality Maps to Mitigate the Wallacean Shortfall in a Megadiverse Snake Fauna. In South American Journal of Herpetology 14 (sp1), p. 1. DOI: 10.2994/SAJH-D-19-00120.1. as: Cunha and Nascimento 1993	https://bioone.org/journals/south-american-journal-of-herpetology/volume-14/issue-sp1/SAJH-D-19-00120.1/Atlas-of-Brazilian-Snakes--Verified-Point-Locality-Maps-to/10.2994/SAJH-D-19-00120.1.short
Helicops angulatus	Brazil	Maranhão	Arari		-3.454	-44.78	3°27'14.400"S	44°46'48.000"W	Referenced in Nogueira, C.C.; Argôlo, A.J.; Arzamendia, V.; Azevedo, J.A.; Barbo, F.E.; Bérnils, R.S.; Bolochio, B.E.; Borges-Martins, M. et al. (2019): Atlas of Brazilian Snakes: Verified Point-Locality Maps to Mitigate the Wallacean Shortfall in a Megadiverse Snake Fauna. In South American Journal of Herpetology 14 (sp1), p. 1. DOI: 10.2994/SAJH-D-19-00120.1. as: Cunha and Nascimento 1993	https://bioone.org/journals/south-american-journal-of-herpetology/volume-14/issue-sp1/SAJH-D-19-00120.1/Atlas-of-Brazilian-Snakes--Verified-Point-Locality-Maps-to/10.2994/SAJH-D-19-00120.1.short
Helicops angulatus	Brazil	Maranhão	Arari		-3.454	-44.78	3°27'14.400"S	44°46'48.000"W	Referenced in Nogueira, C.C.; Argôlo, A.J.; Arzamendia, V.; Azevedo, J.A.; Barbo, F.E.; Bérnils, R.S.; Bolochio, B.E.; Borges-Martins, M. et al. (2019): Atlas of Brazilian Snakes: Verified Point-Locality Maps to Mitigate the Wallacean Shortfall in a Megadiverse Snake Fauna. In South American Journal of Herpetology 14 (sp1), p. 1. DOI: 10.2994/SAJH-D-19-00120.1. as: Cunha and Nascimento 1993	https://bioone.org/journals/south-american-journal-of-herpetology/volume-14/issue-sp1/SAJH-D-19-00120.1/Atlas-of-Brazilian-Snakes--Verified-Point-Locality-Maps-to/10.2994/SAJH-D-19-00120.1.short
Helicops angulatus	Brazil	Maranhão	Arari		-3.454	-44.78	3°27'14.400"S	44°46'48.000"W	Referenced in Nogueira, C.C.; Argôlo, A.J.; Arzamendia, V.; Azevedo, J.A.; Barbo, F.E.; Bérnils, R.S.; Bolochio, B.E.; Borges-Martins, M. et al. (2019): Atlas of Brazilian Snakes: Verified Point-Locality Maps to Mitigate the Wallacean Shortfall in a Megadiverse Snake Fauna. In South American Journal of Herpetology 14 (sp1), p. 1. DOI: 10.2994/SAJH-D-19-00120.1. as: Cunha and Nascimento 1993	https://bioone.org/journals/south-american-journal-of-herpetology/volume-14/issue-sp1/SAJH-D-19-00120.1/Atlas-of-Brazilian-Snakes--Verified-Point-Locality-Maps-to/10.2994/SAJH-D-19-00120.1.short
Helicops angulatus	Brazil	Maranhão	Arari		-3.454	-44.78	3°27'14.400"S	44°46'48.000"W	Referenced in Nogueira, C.C.; Argôlo, A.J.; Arzamendia, V.; Azevedo, J.A.; Barbo, F.E.; Bérnils, R.S.; Bolochio, B.E.; Borges-Martins, M. et al. (2019): Atlas of Brazilian Snakes: Verified Point-Locality Maps to Mitigate the Wallacean Shortfall in a Megadiverse Snake Fauna. In South American Journal of Herpetology 14 (sp1), p. 1. DOI: 10.2994/SAJH-D-19-00120.1. as: Cunha and Nascimento 1993	https://bioone.org/journals/south-american-journal-of-herpetology/volume-14/issue-sp1/SAJH-D-19-00120.1/Atlas-of-Brazilian-Snakes--Verified-Point-Locality-Maps-to/10.2994/SAJH-D-19-00120.1.short
Helicops angulatus	Brazil	Maranhão	Arari		-3.454	-44.78	3°27'14.400"S	44°46'48.000"W	Referenced in Nogueira, C.C.; Argôlo, A.J.; Arzamendia, V.; Azevedo, J.A.; Barbo, F.E.; Bérnils, R.S.; Bolochio, B.E.; Borges-Martins, M. et al. (2019): Atlas of Brazilian Snakes: Verified Point-Locality Maps to Mitigate the Wallacean Shortfall in a Megadiverse Snake Fauna. In South American Journal of Herpetology 14 (sp1), p. 1. DOI: 10.2994/SAJH-D-19-00120.1. as: Cunha and Nascimento 1993	https://bioone.org/journals/south-american-journal-of-herpetology/volume-14/issue-sp1/SAJH-D-19-00120.1/Atlas-of-Brazilian-Snakes--Verified-Point-Locality-Maps-to/10.2994/SAJH-D-19-00120.1.short
Helicops angulatus	Brazil	Maranhão	Arari		-3.454	-44.78	3°27'14.400"S	44°46'48.000"W	Referenced in Nogueira, C.C.; Argôlo, A.J.; Arzamendia, V.; Azevedo, J.A.; Barbo, F.E.; Bérnils, R.S.; Bolochio, B.E.; Borges-Martins, M. et al. (2019): Atlas of Brazilian Snakes: Verified Point-Locality Maps to Mitigate the Wallacean Shortfall in a Megadiverse Snake Fauna. In South American Journal of Herpetology 14 (sp1), p. 1. DOI: 10.2994/SAJH-D-19-00120.1. as: Cunha and Nascimento 1993	https://bioone.org/journals/south-american-journal-of-herpetology/volume-14/issue-sp1/SAJH-D-19-00120.1/Atlas-of-Brazilian-Snakes--Verified-Point-Locality-Maps-to/10.2994/SAJH-D-19-00120.1.short
Helicops angulatus	Brazil	Maranhão	Arari		-3.454	-44.78	3°27'14.400"S	44°46'48.000"W	Referenced in Nogueira, C.C.; Argôlo, A.J.; Arzamendia, V.; Azevedo, J.A.; Barbo, F.E.; Bérnils, R.S.; Bolochio, B.E.; Borges-Martins, M. et al. (2019): Atlas of Brazilian Snakes: Verified Point-Locality Maps to Mitigate the Wallacean Shortfall in a Megadiverse Snake Fauna. In South American Journal of Herpetology 14 (sp1), p. 1. DOI: 10.2994/SAJH-D-19-00120.1. as: Cunha and Nascimento 1993	https://bioone.org/journals/south-american-journal-of-herpetology/volume-14/issue-sp1/SAJH-D-19-00120.1/Atlas-of-Brazilian-Snakes--Verified-Point-Locality-Maps-to/10.2994/SAJH-D-19-00120.1.short
Helicops angulatus	Brazil	Maranhão	Arari		-3.454	-44.78	3°27'14.400"S	44°46'48.000"W	Referenced in Nogueira, C.C.; Argôlo, A.J.; Arzamendia, V.; Azevedo, J.A.; Barbo, F.E.; Bérnils, R.S.; Bolochio, B.E.; Borges-Martins, M. et al. (2019): Atlas of Brazilian Snakes: Verified Point-Locality Maps to Mitigate the Wallacean Shortfall in a Megadiverse Snake Fauna. In South American Journal of Herpetology 14 (sp1), p. 1. DOI: 10.2994/SAJH-D-19-00120.1. as: Cunha and Nascimento 1993	https://bioone.org/journals/south-american-journal-of-herpetology/volume-14/issue-sp1/SAJH-D-19-00120.1/Atlas-of-Brazilian-Snakes--Verified-Point-Locality-Maps-to/10.2994/SAJH-D-19-00120.1.short
Helicops angulatus	Brazil	Maranhão	Arari		-3.454	-44.78	3°27'14.400"S	44°46'48.000"W	Referenced in Nogueira, C.C.; Argôlo, A.J.; Arzamendia, V.; Azevedo, J.A.; Barbo, F.E.; Bérnils, R.S.; Bolochio, B.E.; Borges-Martins, M. et al. (2019): Atlas of Brazilian Snakes: Verified Point-Locality Maps to Mitigate the Wallacean Shortfall in a Megadiverse Snake Fauna. In South American Journal of Herpetology 14 (sp1), p. 1. DOI: 10.2994/SAJH-D-19-00120.1. as: Cunha and Nascimento 1993	https://bioone.org/journals/south-american-journal-of-herpetology/volume-14/issue-sp1/SAJH-D-19-00120.1/Atlas-of-Brazilian-Snakes--Verified-Point-Locality-Maps-to/10.2994/SAJH-D-19-00120.1.short
Helicops angulatus	Brazil	Maranhão	Arari		-3.454	-44.78	3°27'14.400"S	44°46'48.000"W	Referenced in Nogueira, C.C.; Argôlo, A.J.; Arzamendia, V.; Azevedo, J.A.; Barbo, F.E.; Bérnils, R.S.; Bolochio, B.E.; Borges-Martins, M. et al. (2019): Atlas of Brazilian Snakes: Verified Point-Locality Maps to Mitigate the Wallacean Shortfall in a Megadiverse Snake Fauna. In South American Journal of Herpetology 14 (sp1), p. 1. DOI: 10.2994/SAJH-D-19-00120.1. as: Cunha and Nascimento 1993	https://bioone.org/journals/south-american-journal-of-herpetology/volume-14/issue-sp1/SAJH-D-19-00120.1/Atlas-of-Brazilian-Snakes--Verified-Point-Locality-Maps-to/10.2994/SAJH-D-19-00120.1.short
Helicops angulatus	Brazil	Maranhão	Arari		-3.454	-44.78	3°27'14.400"S	44°46'48.000"W	Referenced in Nogueira, C.C.; Argôlo, A.J.; Arzamendia, V.; Azevedo, J.A.; Barbo, F.E.; Bérnils, R.S.; Bolochio, B.E.; Borges-Martins, M. et al. (2019): Atlas of Brazilian Snakes: Verified Point-Locality Maps to Mitigate the Wallacean Shortfall in a Megadiverse Snake Fauna. In South American Journal of Herpetology 14 (sp1), p. 1. DOI: 10.2994/SAJH-D-19-00120.1. as: Cunha and Nascimento 1993	https://bioone.org/journals/south-american-journal-of-herpetology/volume-14/issue-sp1/SAJH-D-19-00120.1/Atlas-of-Brazilian-Snakes--Verified-Point-Locality-Maps-to/10.2994/SAJH-D-19-00120.1.short
Helicops angulatus	Brazil	Maranhão	Arari		-3.454	-44.78	3°27'14.400"S	44°46'48.000"W	Referenced in Nogueira, C.C.; Argôlo, A.J.; Arzamendia, V.; Azevedo, J.A.; Barbo, F.E.; Bérnils, R.S.; Bolochio, B.E.; Borges-Martins, M. et al. (2019): Atlas of Brazilian Snakes: Verified Point-Locality Maps to Mitigate the Wallacean Shortfall in a Megadiverse Snake Fauna. In South American Journal of Herpetology 14 (sp1), p. 1. DOI: 10.2994/SAJH-D-19-00120.1. as: Cunha and Nascimento 1993	https://bioone.org/journals/south-american-journal-of-herpetology/volume-14/issue-sp1/SAJH-D-19-00120.1/Atlas-of-Brazilian-Snakes--Verified-Point-Locality-Maps-to/10.2994/SAJH-D-19-00120.1.short
Helicops angulatus	Brazil	Maranhão	Arari		-3.454	-44.78	3°27'14.400"S	44°46'48.000"W	Referenced in Nogueira, C.C.; Argôlo, A.J.; Arzamendia, V.; Azevedo, J.A.; Barbo, F.E.; Bérnils, R.S.; Bolochio, B.E.; Borges-Martins, M. et al. (2019): Atlas of Brazilian Snakes: Verified Point-Locality Maps to Mitigate the Wallacean Shortfall in a Megadiverse Snake Fauna. In South American Journal of Herpetology 14 (sp1), p. 1. DOI: 10.2994/SAJH-D-19-00120.1. as: Cunha and Nascimento 1993	https://bioone.org/journals/south-american-journal-of-herpetology/volume-14/issue-sp1/SAJH-D-19-00120.1/Atlas-of-Brazilian-Snakes--Verified-Point-Locality-Maps-to/10.2994/SAJH-D-19-00120.1.short
Helicops angulatus	Brazil	Maranhão	Arari		-3.454	-44.78	3°27'14.400"S	44°46'48.000"W	Referenced in Nogueira, C.C.; Argôlo, A.J.; Arzamendia, V.; Azevedo, J.A.; Barbo, F.E.; Bérnils, R.S.; Bolochio, B.E.; Borges-Martins, M. et al. (2019): Atlas of Brazilian Snakes: Verified Point-Locality Maps to Mitigate the Wallacean Shortfall in a Megadiverse Snake Fauna. In South American Journal of Herpetology 14 (sp1), p. 1. DOI: 10.2994/SAJH-D-19-00120.1. as: Cunha and Nascimento 1993	https://bioone.org/journals/south-american-journal-of-herpetology/volume-14/issue-sp1/SAJH-D-19-00120.1/Atlas-of-Brazilian-Snakes--Verified-Point-Locality-Maps-to/10.2994/SAJH-D-19-00120.1.short
Helicops angulatus	Brazil	Maranhão	Arari		-3.454	-44.78	3°27'14.400"S	44°46'48.000"W	Referenced in Nogueira, C.C.; Argôlo, A.J.; Arzamendia, V.; Azevedo, J.A.; Barbo, F.E.; Bérnils, R.S.; Bolochio, B.E.; Borges-Martins, M. et al. (2019): Atlas of Brazilian Snakes: Verified Point-Locality Maps to Mitigate the Wallacean Shortfall in a Megadiverse Snake Fauna. In South American Journal of Herpetology 14 (sp1), p. 1. DOI: 10.2994/SAJH-D-19-00120.1. as: Cunha and Nascimento 1993	https://bioone.org/journals/south-american-journal-of-herpetology/volume-14/issue-sp1/SAJH-D-19-00120.1/Atlas-of-Brazilian-Snakes--Verified-Point-Locality-Maps-to/10.2994/SAJH-D-19-00120.1.short
Helicops angulatus	Brazil	Maranhão	Arari		-3.454	-44.78	3°27'14.400"S	44°46'48.000"W	Referenced in Nogueira, C.C.; Argôlo, A.J.; Arzamendia, V.; Azevedo, J.A.; Barbo, F.E.; Bérnils, R.S.; Bolochio, B.E.; Borges-Martins, M. et al. (2019): Atlas of Brazilian Snakes: Verified Point-Locality Maps to Mitigate the Wallacean Shortfall in a Megadiverse Snake Fauna. In South American Journal of Herpetology 14 (sp1), p. 1. DOI: 10.2994/SAJH-D-19-00120.1. as: Cunha and Nascimento 1993	https://bioone.org/journals/south-american-journal-of-herpetology/volume-14/issue-sp1/SAJH-D-19-00120.1/Atlas-of-Brazilian-Snakes--Verified-Point-Locality-Maps-to/10.2994/SAJH-D-19-00120.1.short
Helicops angulatus	Brazil	Maranhão	Arari		-3.454	-44.78	3°27'14.400"S	44°46'48.000"W	Referenced in Nogueira, C.C.; Argôlo, A.J.; Arzamendia, V.; Azevedo, J.A.; Barbo, F.E.; Bérnils, R.S.; Bolochio, B.E.; Borges-Martins, M. et al. (2019): Atlas of Brazilian Snakes: Verified Point-Locality Maps to Mitigate the Wallacean Shortfall in a Megadiverse Snake Fauna. In South American Journal of Herpetology 14 (sp1), p. 1. DOI: 10.2994/SAJH-D-19-00120.1. as: Cunha and Nascimento 1993	https://bioone.org/journals/south-american-journal-of-herpetology/volume-14/issue-sp1/SAJH-D-19-00120.1/Atlas-of-Brazilian-Snakes--Verified-Point-Locality-Maps-to/10.2994/SAJH-D-19-00120.1.short
Helicops angulatus	Brazil	Maranhão	Arari		-3.454	-44.78	3°27'14.400"S	44°46'48.000"W	Referenced in Nogueira, C.C.; Argôlo, A.J.; Arzamendia, V.; Azevedo, J.A.; Barbo, F.E.; Bérnils, R.S.; Bolochio, B.E.; Borges-Martins, M. et al. (2019): Atlas of Brazilian Snakes: Verified Point-Locality Maps to Mitigate the Wallacean Shortfall in a Megadiverse Snake Fauna. In South American Journal of Herpetology 14 (sp1), p. 1. DOI: 10.2994/SAJH-D-19-00120.1. as: Cunha and Nascimento 1993	https://bioone.org/journals/south-american-journal-of-herpetology/volume-14/issue-sp1/SAJH-D-19-00120.1/Atlas-of-Brazilian-Snakes--Verified-Point-Locality-Maps-to/10.2994/SAJH-D-19-00120.1.short
Helicops angulatus	Brazil	Maranhão	Arari		-3.454	-44.78	3°27'14.400"S	44°46'48.000"W	Referenced in Nogueira, C.C.; Argôlo, A.J.; Arzamendia, V.; Azevedo, J.A.; Barbo, F.E.; Bérnils, R.S.; Bolochio, B.E.; Borges-Martins, M. et al. (2019): Atlas of Brazilian Snakes: Verified Point-Locality Maps to Mitigate the Wallacean Shortfall in a Megadiverse Snake Fauna. In South American Journal of Herpetology 14 (sp1), p. 1. DOI: 10.2994/SAJH-D-19-00120.1. as: Cunha and Nascimento 1993	https://bioone.org/journals/south-american-journal-of-herpetology/volume-14/issue-sp1/SAJH-D-19-00120.1/Atlas-of-Brazilian-Snakes--Verified-Point-Locality-Maps-to/10.2994/SAJH-D-19-00120.1.short
Helicops angulatus	Brazil	Maranhão	Arari		-3.454	-44.78	3°27'14.400"S	44°46'48.000"W	Referenced in Nogueira, C.C.; Argôlo, A.J.; Arzamendia, V.; Azevedo, J.A.; Barbo, F.E.; Bérnils, R.S.; Bolochio, B.E.; Borges-Martins, M. et al. (2019): Atlas of Brazilian Snakes: Verified Point-Locality Maps to Mitigate the Wallacean Shortfall in a Megadiverse Snake Fauna. In South American Journal of Herpetology 14 (sp1), p. 1. DOI: 10.2994/SAJH-D-19-00120.1. as: Cunha and Nascimento 1993	https://bioone.org/journals/south-american-journal-of-herpetology/volume-14/issue-sp1/SAJH-D-19-00120.1/Atlas-of-Brazilian-Snakes--Verified-Point-Locality-Maps-to/10.2994/SAJH-D-19-00120.1.short
Helicops angulatus	Brazil	Maranhão	Arari		-3.454	-44.78	3°27'14.400"S	44°46'48.000"W	Referenced in Nogueira, C.C.; Argôlo, A.J.; Arzamendia, V.; Azevedo, J.A.; Barbo, F.E.; Bérnils, R.S.; Bolochio, B.E.; Borges-Martins, M. et al. (2019): Atlas of Brazilian Snakes: Verified Point-Locality Maps to Mitigate the Wallacean Shortfall in a Megadiverse Snake Fauna. In South American Journal of Herpetology 14 (sp1), p. 1. DOI: 10.2994/SAJH-D-19-00120.1. as: Cunha and Nascimento 1993	https://bioone.org/journals/south-american-journal-of-herpetology/volume-14/issue-sp1/SAJH-D-19-00120.1/Atlas-of-Brazilian-Snakes--Verified-Point-Locality-Maps-to/10.2994/SAJH-D-19-00120.1.short
Helicops angulatus	Brazil	Maranhão	Arari		-3.454	-44.78	3°27'14.400"S	44°46'48.000"W	Referenced in Nogueira, C.C.; Argôlo, A.J.; Arzamendia, V.; Azevedo, J.A.; Barbo, F.E.; Bérnils, R.S.; Bolochio, B.E.; Borges-Martins, M. et al. (2019): Atlas of Brazilian Snakes: Verified Point-Locality Maps to Mitigate the Wallacean Shortfall in a Megadiverse Snake Fauna. In South American Journal of Herpetology 14 (sp1), p. 1. DOI: 10.2994/SAJH-D-19-00120.1. as: Cunha and Nascimento 1993	https://bioone.org/journals/south-american-journal-of-herpetology/volume-14/issue-sp1/SAJH-D-19-00120.1/Atlas-of-Brazilian-Snakes--Verified-Point-Locality-Maps-to/10.2994/SAJH-D-19-00120.1.short
Helicops angulatus	Brazil	Maranhão	Arari		-3.454	-44.78	3°27'14.400"S	44°46'48.000"W	Referenced in Nogueira, C.C.; Argôlo, A.J.; Arzamendia, V.; Azevedo, J.A.; Barbo, F.E.; Bérnils, R.S.; Bolochio, B.E.; Borges-Martins, M. et al. (2019): Atlas of Brazilian Snakes: Verified Point-Locality Maps to Mitigate the Wallacean Shortfall in a Megadiverse Snake Fauna. In South American Journal of Herpetology 14 (sp1), p. 1. DOI: 10.2994/SAJH-D-19-00120.1. as: Cunha and Nascimento 1993	https://bioone.org/journals/south-american-journal-of-herpetology/volume-14/issue-sp1/SAJH-D-19-00120.1/Atlas-of-Brazilian-Snakes--Verified-Point-Locality-Maps-to/10.2994/SAJH-D-19-00120.1.short
Helicops angulatus	Brazil	Maranhão	Arari		-3.454	-44.78	3°27'14.400"S	44°46'48.000"W	Referenced in Nogueira, C.C.; Argôlo, A.J.; Arzamendia, V.; Azevedo, J.A.; Barbo, F.E.; Bérnils, R.S.; Bolochio, B.E.; Borges-Martins, M. et al. (2019): Atlas of Brazilian Snakes: Verified Point-Locality Maps to Mitigate the Wallacean Shortfall in a Megadiverse Snake Fauna. In South American Journal of Herpetology 14 (sp1), p. 1. DOI: 10.2994/SAJH-D-19-00120.1. as: Cunha and Nascimento 1993	https://bioone.org/journals/south-american-journal-of-herpetology/volume-14/issue-sp1/SAJH-D-19-00120.1/Atlas-of-Brazilian-Snakes--Verified-Point-Locality-Maps-to/10.2994/SAJH-D-19-00120.1.short
Helicops angulatus	Brazil	Maranhão	Arari		-3.454	-44.78	3°27'14.400"S	44°46'48.000"W	Referenced in Nogueira, C.C.; Argôlo, A.J.; Arzamendia, V.; Azevedo, J.A.; Barbo, F.E.; Bérnils, R.S.; Bolochio, B.E.; Borges-Martins, M. et al. (2019): Atlas of Brazilian Snakes: Verified Point-Locality Maps to Mitigate the Wallacean Shortfall in a Megadiverse Snake Fauna. In South American Journal of Herpetology 14 (sp1), p. 1. DOI: 10.2994/SAJH-D-19-00120.1. as: Cunha and Nascimento 1993	https://bioone.org/journals/south-american-journal-of-herpetology/volume-14/issue-sp1/SAJH-D-19-00120.1/Atlas-of-Brazilian-Snakes--Verified-Point-Locality-Maps-to/10.2994/SAJH-D-19-00120.1.short
Helicops angulatus	Brazil	Maranhão	Arari		-3.454	-44.78	3°27'14.400"S	44°46'48.000"W	Referenced in Nogueira, C.C.; Argôlo, A.J.; Arzamendia, V.; Azevedo, J.A.; Barbo, F.E.; Bérnils, R.S.; Bolochio, B.E.; Borges-Martins, M. et al. (2019): Atlas of Brazilian Snakes: Verified Point-Locality Maps to Mitigate the Wallacean Shortfall in a Megadiverse Snake Fauna. In South American Journal of Herpetology 14 (sp1), p. 1. DOI: 10.2994/SAJH-D-19-00120.1. as: Cunha and Nascimento 1993	https://bioone.org/journals/south-american-journal-of-herpetology/volume-14/issue-sp1/SAJH-D-19-00120.1/Atlas-of-Brazilian-Snakes--Verified-Point-Locality-Maps-to/10.2994/SAJH-D-19-00120.1.short
Helicops angulatus	Brazil	Maranhão	Arari		-3.454	-44.78	3°27'14.400"S	44°46'48.000"W	Referenced in Nogueira, C.C.; Argôlo, A.J.; Arzamendia, V.; Azevedo, J.A.; Barbo, F.E.; Bérnils, R.S.; Bolochio, B.E.; Borges-Martins, M. et al. (2019): Atlas of Brazilian Snakes: Verified Point-Locality Maps to Mitigate the Wallacean Shortfall in a Megadiverse Snake Fauna. In South American Journal of Herpetology 14 (sp1), p. 1. DOI: 10.2994/SAJH-D-19-00120.1. as: Cunha and Nascimento 1993	https://bioone.org/journals/south-american-journal-of-herpetology/volume-14/issue-sp1/SAJH-D-19-00120.1/Atlas-of-Brazilian-Snakes--Verified-Point-Locality-Maps-to/10.2994/SAJH-D-19-00120.1.short
Helicops angulatus	Brazil	Maranhão	Arari		-3.454	-44.78	3°27'14.400"S	44°46'48.000"W	Referenced in Nogueira, C.C.; Argôlo, A.J.; Arzamendia, V.; Azevedo, J.A.; Barbo, F.E.; Bérnils, R.S.; Bolochio, B.E.; Borges-Martins, M. et al. (2019): Atlas of Brazilian Snakes: Verified Point-Locality Maps to Mitigate the Wallacean Shortfall in a Megadiverse Snake Fauna. In South American Journal of Herpetology 14 (sp1), p. 1. DOI: 10.2994/SAJH-D-19-00120.1. as: Cunha and Nascimento 1993	https://bioone.org/journals/south-american-journal-of-herpetology/volume-14/issue-sp1/SAJH-D-19-00120.1/Atlas-of-Brazilian-Snakes--Verified-Point-Locality-Maps-to/10.2994/SAJH-D-19-00120.1.short
Helicops angulatus	Brazil	Maranhão	Arari		-3.454	-44.78	3°27'14.400"S	44°46'48.000"W	Referenced in Nogueira, C.C.; Argôlo, A.J.; Arzamendia, V.; Azevedo, J.A.; Barbo, F.E.; Bérnils, R.S.; Bolochio, B.E.; Borges-Martins, M. et al. (2019): Atlas of Brazilian Snakes: Verified Point-Locality Maps to Mitigate the Wallacean Shortfall in a Megadiverse Snake Fauna. In South American Journal of Herpetology 14 (sp1), p. 1. DOI: 10.2994/SAJH-D-19-00120.1. as: Cunha and Nascimento 1993	https://bioone.org/journals/south-american-journal-of-herpetology/volume-14/issue-sp1/SAJH-D-19-00120.1/Atlas-of-Brazilian-Snakes--Verified-Point-Locality-Maps-to/10.2994/SAJH-D-19-00120.1.short
Helicops angulatus	Brazil	Pará	Belem		-1.4558	-48.5044	1°27'20.880"S	48°30'15.840"W	Referenced in Nogueira, C.C.; Argôlo, A.J.; Arzamendia, V.; Azevedo, J.A.; Barbo, F.E.; Bérnils, R.S.; Bolochio, B.E.; Borges-Martins, M. et al. (2019): Atlas of Brazilian Snakes: Verified Point-Locality Maps to Mitigate the Wallacean Shortfall in a Megadiverse Snake Fauna. In South American Journal of Herpetology 14 (sp1), p. 1. DOI: 10.2994/SAJH-D-19-00120.1. as: Cunha and Nascimento 1993	https://bioone.org/journals/south-american-journal-of-herpetology/volume-14/issue-sp1/SAJH-D-19-00120.1/Atlas-of-Brazilian-Snakes--Verified-Point-Locality-Maps-to/10.2994/SAJH-D-19-00120.1.short
Helicops angulatus	Brazil	Pará	Belem		-1.4558	-48.5044	1°27'20.880"S	48°30'15.840"W	Referenced in Nogueira, C.C.; Argôlo, A.J.; Arzamendia, V.; Azevedo, J.A.; Barbo, F.E.; Bérnils, R.S.; Bolochio, B.E.; Borges-Martins, M. et al. (2019): Atlas of Brazilian Snakes: Verified Point-Locality Maps to Mitigate the Wallacean Shortfall in a Megadiverse Snake Fauna. In South American Journal of Herpetology 14 (sp1), p. 1. DOI: 10.2994/SAJH-D-19-00120.1. as: Cunha and Nascimento 1993	https://bioone.org/journals/south-american-journal-of-herpetology/volume-14/issue-sp1/SAJH-D-19-00120.1/Atlas-of-Brazilian-Snakes--Verified-Point-Locality-Maps-to/10.2994/SAJH-D-19-00120.1.short
Helicops angulatus	Brazil	Pará	Belem		-1.4558	-48.5044	1°27'20.880"S	48°30'15.840"W	Referenced in Nogueira, C.C.; Argôlo, A.J.; Arzamendia, V.; Azevedo, J.A.; Barbo, F.E.; Bérnils, R.S.; Bolochio, B.E.; Borges-Martins, M. et al. (2019): Atlas of Brazilian Snakes: Verified Point-Locality Maps to Mitigate the Wallacean Shortfall in a Megadiverse Snake Fauna. In South American Journal of Herpetology 14 (sp1), p. 1. DOI: 10.2994/SAJH-D-19-00120.1. as: Cunha and Nascimento 1993	https://bioone.org/journals/south-american-journal-of-herpetology/volume-14/issue-sp1/SAJH-D-19-00120.1/Atlas-of-Brazilian-Snakes--Verified-Point-Locality-Maps-to/10.2994/SAJH-D-19-00120.1.short
Helicops angulatus	Brazil	Pará	Belem		-1.4558	-48.5044	1°27'20.880"S	48°30'15.840"W	Referenced in Nogueira, C.C.; Argôlo, A.J.; Arzamendia, V.; Azevedo, J.A.; Barbo, F.E.; Bérnils, R.S.; Bolochio, B.E.; Borges-Martins, M. et al. (2019): Atlas of Brazilian Snakes: Verified Point-Locality Maps to Mitigate the Wallacean Shortfall in a Megadiverse Snake Fauna. In South American Journal of Herpetology 14 (sp1), p. 1. DOI: 10.2994/SAJH-D-19-00120.1. as: Cunha and Nascimento 1993	https://bioone.org/journals/south-american-journal-of-herpetology/volume-14/issue-sp1/SAJH-D-19-00120.1/Atlas-of-Brazilian-Snakes--Verified-Point-Locality-Maps-to/10.2994/SAJH-D-19-00120.1.short
Helicops angulatus	Brazil	Pará	Belem		-1.4558	-48.5044	1°27'20.880"S	48°30'15.840"W	Referenced in Nogueira, C.C.; Argôlo, A.J.; Arzamendia, V.; Azevedo, J.A.; Barbo, F.E.; Bérnils, R.S.; Bolochio, B.E.; Borges-Martins, M. et al. (2019): Atlas of Brazilian Snakes: Verified Point-Locality Maps to Mitigate the Wallacean Shortfall in a Megadiverse Snake Fauna. In South American Journal of Herpetology 14 (sp1), p. 1. DOI: 10.2994/SAJH-D-19-00120.1. as: Cunha and Nascimento 1993	https://bioone.org/journals/south-american-journal-of-herpetology/volume-14/issue-sp1/SAJH-D-19-00120.1/Atlas-of-Brazilian-Snakes--Verified-Point-Locality-Maps-to/10.2994/SAJH-D-19-00120.1.short
Helicops angulatus	Brazil	Pará	Braganca		-1.07	-46.79	1°4'12.000"S	46°47'24.000"W	Referenced in Nogueira, C.C.; Argôlo, A.J.; Arzamendia, V.; Azevedo, J.A.; Barbo, F.E.; Bérnils, R.S.; Bolochio, B.E.; Borges-Martins, M. et al. (2019): Atlas of Brazilian Snakes: Verified Point-Locality Maps to Mitigate the Wallacean Shortfall in a Megadiverse Snake Fauna. In South American Journal of Herpetology 14 (sp1), p. 1. DOI: 10.2994/SAJH-D-19-00120.1. as: Cunha and Nascimento 1993	https://bioone.org/journals/south-american-journal-of-herpetology/volume-14/issue-sp1/SAJH-D-19-00120.1/Atlas-of-Brazilian-Snakes--Verified-Point-Locality-Maps-to/10.2994/SAJH-D-19-00120.1.short
Helicops angulatus	Brazil	Pará	Braganca		-1.07	-46.79	1°4'12.000"S	46°47'24.000"W	Referenced in Nogueira, C.C.; Argôlo, A.J.; Arzamendia, V.; Azevedo, J.A.; Barbo, F.E.; Bérnils, R.S.; Bolochio, B.E.; Borges-Martins, M. et al. (2019): Atlas of Brazilian Snakes: Verified Point-Locality Maps to Mitigate the Wallacean Shortfall in a Megadiverse Snake Fauna. In South American Journal of Herpetology 14 (sp1), p. 1. DOI: 10.2994/SAJH-D-19-00120.1. as: Cunha and Nascimento 1993	https://bioone.org/journals/south-american-journal-of-herpetology/volume-14/issue-sp1/SAJH-D-19-00120.1/Atlas-of-Brazilian-Snakes--Verified-Point-Locality-Maps-to/10.2994/SAJH-D-19-00120.1.short
Helicops angulatus	Brazil	Pará	Braganca		-1.07	-46.79	1°4'12.000"S	46°47'24.000"W	Referenced in Nogueira, C.C.; Argôlo, A.J.; Arzamendia, V.; Azevedo, J.A.; Barbo, F.E.; Bérnils, R.S.; Bolochio, B.E.; Borges-Martins, M. et al. (2019): Atlas of Brazilian Snakes: Verified Point-Locality Maps to Mitigate the Wallacean Shortfall in a Megadiverse Snake Fauna. In South American Journal of Herpetology 14 (sp1), p. 1. DOI: 10.2994/SAJH-D-19-00120.1. as: Cunha and Nascimento 1993	https://bioone.org/journals/south-american-journal-of-herpetology/volume-14/issue-sp1/SAJH-D-19-00120.1/Atlas-of-Brazilian-Snakes--Verified-Point-Locality-Maps-to/10.2994/SAJH-D-19-00120.1.short
Helicops angulatus	Brazil	Pará	Braganca		-1.07	-46.79	1°4'12.000"S	46°47'24.000"W	Referenced in Nogueira, C.C.; Argôlo, A.J.; Arzamendia, V.; Azevedo, J.A.; Barbo, F.E.; Bérnils, R.S.; Bolochio, B.E.; Borges-Martins, M. et al. (2019): Atlas of Brazilian Snakes: Verified Point-Locality Maps to Mitigate the Wallacean Shortfall in a Megadiverse Snake Fauna. In South American Journal of Herpetology 14 (sp1), p. 1. DOI: 10.2994/SAJH-D-19-00120.1. as: Cunha and Nascimento 1993	https://bioone.org/journals/south-american-journal-of-herpetology/volume-14/issue-sp1/SAJH-D-19-00120.1/Atlas-of-Brazilian-Snakes--Verified-Point-Locality-Maps-to/10.2994/SAJH-D-19-00120.1.short
Helicops angulatus	Brazil	Pará	Braganca		-1.07	-46.79	1°4'12.000"S	46°47'24.000"W	Referenced in Nogueira, C.C.; Argôlo, A.J.; Arzamendia, V.; Azevedo, J.A.; Barbo, F.E.; Bérnils, R.S.; Bolochio, B.E.; Borges-Martins, M. et al. (2019): Atlas of Brazilian Snakes: Verified Point-Locality Maps to Mitigate the Wallacean Shortfall in a Megadiverse Snake Fauna. In South American Journal of Herpetology 14 (sp1), p. 1. DOI: 10.2994/SAJH-D-19-00120.1. as: Cunha and Nascimento 1993	https://bioone.org/journals/south-american-journal-of-herpetology/volume-14/issue-sp1/SAJH-D-19-00120.1/Atlas-of-Brazilian-Snakes--Verified-Point-Locality-Maps-to/10.2994/SAJH-D-19-00120.1.short
Helicops angulatus	Brazil	Pará	Braganca		-1.07	-46.79	1°4'12.000"S	46°47'24.000"W	Referenced in Nogueira, C.C.; Argôlo, A.J.; Arzamendia, V.; Azevedo, J.A.; Barbo, F.E.; Bérnils, R.S.; Bolochio, B.E.; Borges-Martins, M. et al. (2019): Atlas of Brazilian Snakes: Verified Point-Locality Maps to Mitigate the Wallacean Shortfall in a Megadiverse Snake Fauna. In South American Journal of Herpetology 14 (sp1), p. 1. DOI: 10.2994/SAJH-D-19-00120.1. as: Cunha and Nascimento 1993	https://bioone.org/journals/south-american-journal-of-herpetology/volume-14/issue-sp1/SAJH-D-19-00120.1/Atlas-of-Brazilian-Snakes--Verified-Point-Locality-Maps-to/10.2994/SAJH-D-19-00120.1.short
Helicops angulatus	Brazil	Pará	Braganca		-1.07	-46.79	1°4'12.000"S	46°47'24.000"W	Referenced in Nogueira, C.C.; Argôlo, A.J.; Arzamendia, V.; Azevedo, J.A.; Barbo, F.E.; Bérnils, R.S.; Bolochio, B.E.; Borges-Martins, M. et al. (2019): Atlas of Brazilian Snakes: Verified Point-Locality Maps to Mitigate the Wallacean Shortfall in a Megadiverse Snake Fauna. In South American Journal of Herpetology 14 (sp1), p. 1. DOI: 10.2994/SAJH-D-19-00120.1. as: Cunha and Nascimento 1993	https://bioone.org/journals/south-american-journal-of-herpetology/volume-14/issue-sp1/SAJH-D-19-00120.1/Atlas-of-Brazilian-Snakes--Verified-Point-Locality-Maps-to/10.2994/SAJH-D-19-00120.1.short
Helicops angulatus	Brazil	Pará	Braganca		-1.07	-46.79	1°4'12.000"S	46°47'24.000"W	Referenced in Nogueira, C.C.; Argôlo, A.J.; Arzamendia, V.; Azevedo, J.A.; Barbo, F.E.; Bérnils, R.S.; Bolochio, B.E.; Borges-Martins, M. et al. (2019): Atlas of Brazilian Snakes: Verified Point-Locality Maps to Mitigate the Wallacean Shortfall in a Megadiverse Snake Fauna. In South American Journal of Herpetology 14 (sp1), p. 1. DOI: 10.2994/SAJH-D-19-00120.1. as: Cunha and Nascimento 1993	https://bioone.org/journals/south-american-journal-of-herpetology/volume-14/issue-sp1/SAJH-D-19-00120.1/Atlas-of-Brazilian-Snakes--Verified-Point-Locality-Maps-to/10.2994/SAJH-D-19-00120.1.short
Helicops angulatus	Brazil	Pará	Braganca		-1.07	-46.79	1°4'12.000"S	46°47'24.000"W	Referenced in Nogueira, C.C.; Argôlo, A.J.; Arzamendia, V.; Azevedo, J.A.; Barbo, F.E.; Bérnils, R.S.; Bolochio, B.E.; Borges-Martins, M. et al. (2019): Atlas of Brazilian Snakes: Verified Point-Locality Maps to Mitigate the Wallacean Shortfall in a Megadiverse Snake Fauna. In South American Journal of Herpetology 14 (sp1), p. 1. DOI: 10.2994/SAJH-D-19-00120.1. as: Cunha and Nascimento 1993	https://bioone.org/journals/south-american-journal-of-herpetology/volume-14/issue-sp1/SAJH-D-19-00120.1/Atlas-of-Brazilian-Snakes--Verified-Point-Locality-Maps-to/10.2994/SAJH-D-19-00120.1.short
Helicops angulatus	Brazil	Pará	Braganca		-1.07	-46.79	1°4'12.000"S	46°47'24.000"W	Referenced in Nogueira, C.C.; Argôlo, A.J.; Arzamendia, V.; Azevedo, J.A.; Barbo, F.E.; Bérnils, R.S.; Bolochio, B.E.; Borges-Martins, M. et al. (2019): Atlas of Brazilian Snakes: Verified Point-Locality Maps to Mitigate the Wallacean Shortfall in a Megadiverse Snake Fauna. In South American Journal of Herpetology 14 (sp1), p. 1. DOI: 10.2994/SAJH-D-19-00120.1. as: Cunha and Nascimento 1993	https://bioone.org/journals/south-american-journal-of-herpetology/volume-14/issue-sp1/SAJH-D-19-00120.1/Atlas-of-Brazilian-Snakes--Verified-Point-Locality-Maps-to/10.2994/SAJH-D-19-00120.1.short
Helicops angulatus	Brazil	Pará	Braganca		-1.07	-46.79	1°4'12.000"S	46°47'24.000"W	Referenced in Nogueira, C.C.; Argôlo, A.J.; Arzamendia, V.; Azevedo, J.A.; Barbo, F.E.; Bérnils, R.S.; Bolochio, B.E.; Borges-Martins, M. et al. (2019): Atlas of Brazilian Snakes: Verified Point-Locality Maps to Mitigate the Wallacean Shortfall in a Megadiverse Snake Fauna. In South American Journal of Herpetology 14 (sp1), p. 1. DOI: 10.2994/SAJH-D-19-00120.1. as: Cunha and Nascimento 1993	https://bioone.org/journals/south-american-journal-of-herpetology/volume-14/issue-sp1/SAJH-D-19-00120.1/Atlas-of-Brazilian-Snakes--Verified-Point-Locality-Maps-to/10.2994/SAJH-D-19-00120.1.short
Helicops angulatus	Brazil	Pará	Braganca		-1.07	-46.79	1°4'12.000"S	46°47'24.000"W	Referenced in Nogueira, C.C.; Argôlo, A.J.; Arzamendia, V.; Azevedo, J.A.; Barbo, F.E.; Bérnils, R.S.; Bolochio, B.E.; Borges-Martins, M. et al. (2019): Atlas of Brazilian Snakes: Verified Point-Locality Maps to Mitigate the Wallacean Shortfall in a Megadiverse Snake Fauna. In South American Journal of Herpetology 14 (sp1), p. 1. DOI: 10.2994/SAJH-D-19-00120.1. as: Cunha and Nascimento 1993	https://bioone.org/journals/south-american-journal-of-herpetology/volume-14/issue-sp1/SAJH-D-19-00120.1/Atlas-of-Brazilian-Snakes--Verified-Point-Locality-Maps-to/10.2994/SAJH-D-19-00120.1.short
Helicops angulatus	Brazil	Pará	Braganca		-1.07	-46.79	1°4'12.000"S	46°47'24.000"W	Referenced in Nogueira, C.C.; Argôlo, A.J.; Arzamendia, V.; Azevedo, J.A.; Barbo, F.E.; Bérnils, R.S.; Bolochio, B.E.; Borges-Martins, M. et al. (2019): Atlas of Brazilian Snakes: Verified Point-Locality Maps to Mitigate the Wallacean Shortfall in a Megadiverse Snake Fauna. In South American Journal of Herpetology 14 (sp1), p. 1. DOI: 10.2994/SAJH-D-19-00120.1. as: Cunha and Nascimento 1993	https://bioone.org/journals/south-american-journal-of-herpetology/volume-14/issue-sp1/SAJH-D-19-00120.1/Atlas-of-Brazilian-Snakes--Verified-Point-Locality-Maps-to/10.2994/SAJH-D-19-00120.1.short
Helicops angulatus	Brazil	Pará	Braganca		-1.07	-46.79	1°4'12.000"S	46°47'24.000"W	Referenced in Nogueira, C.C.; Argôlo, A.J.; Arzamendia, V.; Azevedo, J.A.; Barbo, F.E.; Bérnils, R.S.; Bolochio, B.E.; Borges-Martins, M. et al. (2019): Atlas of Brazilian Snakes: Verified Point-Locality Maps to Mitigate the Wallacean Shortfall in a Megadiverse Snake Fauna. In South American Journal of Herpetology 14 (sp1), p. 1. DOI: 10.2994/SAJH-D-19-00120.1. as: Cunha and Nascimento 1993	https://bioone.org/journals/south-american-journal-of-herpetology/volume-14/issue-sp1/SAJH-D-19-00120.1/Atlas-of-Brazilian-Snakes--Verified-Point-Locality-Maps-to/10.2994/SAJH-D-19-00120.1.short
Helicops angulatus	Brazil	Pará	Braganca		-1.07	-46.79	1°4'12.000"S	46°47'24.000"W	Referenced in Nogueira, C.C.; Argôlo, A.J.; Arzamendia, V.; Azevedo, J.A.; Barbo, F.E.; Bérnils, R.S.; Bolochio, B.E.; Borges-Martins, M. et al. (2019): Atlas of Brazilian Snakes: Verified Point-Locality Maps to Mitigate the Wallacean Shortfall in a Megadiverse Snake Fauna. In South American Journal of Herpetology 14 (sp1), p. 1. DOI: 10.2994/SAJH-D-19-00120.1. as: Cunha and Nascimento 1993	https://bioone.org/journals/south-american-journal-of-herpetology/volume-14/issue-sp1/SAJH-D-19-00120.1/Atlas-of-Brazilian-Snakes--Verified-Point-Locality-Maps-to/10.2994/SAJH-D-19-00120.1.short
Helicops angulatus	Brazil	Pará	Braganca		-1.07	-46.79	1°4'12.000"S	46°47'24.000"W	Referenced in Nogueira, C.C.; Argôlo, A.J.; Arzamendia, V.; Azevedo, J.A.; Barbo, F.E.; Bérnils, R.S.; Bolochio, B.E.; Borges-Martins, M. et al. (2019): Atlas of Brazilian Snakes: Verified Point-Locality Maps to Mitigate the Wallacean Shortfall in a Megadiverse Snake Fauna. In South American Journal of Herpetology 14 (sp1), p. 1. DOI: 10.2994/SAJH-D-19-00120.1. as: Cunha and Nascimento 1993	https://bioone.org/journals/south-american-journal-of-herpetology/volume-14/issue-sp1/SAJH-D-19-00120.1/Atlas-of-Brazilian-Snakes--Verified-Point-Locality-Maps-to/10.2994/SAJH-D-19-00120.1.short
Helicops angulatus	Brazil	Pará	Braganca		-1.07	-46.79	1°4'12.000"S	46°47'24.000"W	Referenced in Nogueira, C.C.; Argôlo, A.J.; Arzamendia, V.; Azevedo, J.A.; Barbo, F.E.; Bérnils, R.S.; Bolochio, B.E.; Borges-Martins, M. et al. (2019): Atlas of Brazilian Snakes: Verified Point-Locality Maps to Mitigate the Wallacean Shortfall in a Megadiverse Snake Fauna. In South American Journal of Herpetology 14 (sp1), p. 1. DOI: 10.2994/SAJH-D-19-00120.1. as: Cunha and Nascimento 1993	https://bioone.org/journals/south-american-journal-of-herpetology/volume-14/issue-sp1/SAJH-D-19-00120.1/Atlas-of-Brazilian-Snakes--Verified-Point-Locality-Maps-to/10.2994/SAJH-D-19-00120.1.short
Helicops angulatus	Brazil	Pará	Braganca		-1.07	-46.79	1°4'12.000"S	46°47'24.000"W	Referenced in Nogueira, C.C.; Argôlo, A.J.; Arzamendia, V.; Azevedo, J.A.; Barbo, F.E.; Bérnils, R.S.; Bolochio, B.E.; Borges-Martins, M. et al. (2019): Atlas of Brazilian Snakes: Verified Point-Locality Maps to Mitigate the Wallacean Shortfall in a Megadiverse Snake Fauna. In South American Journal of Herpetology 14 (sp1), p. 1. DOI: 10.2994/SAJH-D-19-00120.1. as: Cunha and Nascimento 1993	https://bioone.org/journals/south-american-journal-of-herpetology/volume-14/issue-sp1/SAJH-D-19-00120.1/Atlas-of-Brazilian-Snakes--Verified-Point-Locality-Maps-to/10.2994/SAJH-D-19-00120.1.short
Helicops angulatus	Brazil	Pará	Braganca		-1.07	-46.79	1°4'12.000"S	46°47'24.000"W	Referenced in Nogueira, C.C.; Argôlo, A.J.; Arzamendia, V.; Azevedo, J.A.; Barbo, F.E.; Bérnils, R.S.; Bolochio, B.E.; Borges-Martins, M. et al. (2019): Atlas of Brazilian Snakes: Verified Point-Locality Maps to Mitigate the Wallacean Shortfall in a Megadiverse Snake Fauna. In South American Journal of Herpetology 14 (sp1), p. 1. DOI: 10.2994/SAJH-D-19-00120.1. as: Cunha and Nascimento 1993	https://bioone.org/journals/south-american-journal-of-herpetology/volume-14/issue-sp1/SAJH-D-19-00120.1/Atlas-of-Brazilian-Snakes--Verified-Point-Locality-Maps-to/10.2994/SAJH-D-19-00120.1.short
Helicops angulatus	Brazil	Pará	Braganca		-1.07	-46.79	1°4'12.000"S	46°47'24.000"W	Referenced in Nogueira, C.C.; Argôlo, A.J.; Arzamendia, V.; Azevedo, J.A.; Barbo, F.E.; Bérnils, R.S.; Bolochio, B.E.; Borges-Martins, M. et al. (2019): Atlas of Brazilian Snakes: Verified Point-Locality Maps to Mitigate the Wallacean Shortfall in a Megadiverse Snake Fauna. In South American Journal of Herpetology 14 (sp1), p. 1. DOI: 10.2994/SAJH-D-19-00120.1. as: Cunha and Nascimento 1993	https://bioone.org/journals/south-american-journal-of-herpetology/volume-14/issue-sp1/SAJH-D-19-00120.1/Atlas-of-Brazilian-Snakes--Verified-Point-Locality-Maps-to/10.2994/SAJH-D-19-00120.1.short
Helicops angulatus	Brazil	Pará	Braganca		-1.07	-46.79	1°4'12.000"S	46°47'24.000"W	Referenced in Nogueira, C.C.; Argôlo, A.J.; Arzamendia, V.; Azevedo, J.A.; Barbo, F.E.; Bérnils, R.S.; Bolochio, B.E.; Borges-Martins, M. et al. (2019): Atlas of Brazilian Snakes: Verified Point-Locality Maps to Mitigate the Wallacean Shortfall in a Megadiverse Snake Fauna. In South American Journal of Herpetology 14 (sp1), p. 1. DOI: 10.2994/SAJH-D-19-00120.1. as: Cunha and Nascimento 1993	https://bioone.org/journals/south-american-journal-of-herpetology/volume-14/issue-sp1/SAJH-D-19-00120.1/Atlas-of-Brazilian-Snakes--Verified-Point-Locality-Maps-to/10.2994/SAJH-D-19-00120.1.short
Helicops angulatus	Brazil	Pará	Braganca		-1.07	-46.79	1°4'12.000"S	46°47'24.000"W	Referenced in Nogueira, C.C.; Argôlo, A.J.; Arzamendia, V.; Azevedo, J.A.; Barbo, F.E.; Bérnils, R.S.; Bolochio, B.E.; Borges-Martins, M. et al. (2019): Atlas of Brazilian Snakes: Verified Point-Locality Maps to Mitigate the Wallacean Shortfall in a Megadiverse Snake Fauna. In South American Journal of Herpetology 14 (sp1), p. 1. DOI: 10.2994/SAJH-D-19-00120.1. as: Cunha and Nascimento 1993	https://bioone.org/journals/south-american-journal-of-herpetology/volume-14/issue-sp1/SAJH-D-19-00120.1/Atlas-of-Brazilian-Snakes--Verified-Point-Locality-Maps-to/10.2994/SAJH-D-19-00120.1.short
Helicops angulatus	Brazil	Pará	Braganca		-1.07	-46.79	1°4'12.000"S	46°47'24.000"W	Referenced in Nogueira, C.C.; Argôlo, A.J.; Arzamendia, V.; Azevedo, J.A.; Barbo, F.E.; Bérnils, R.S.; Bolochio, B.E.; Borges-Martins, M. et al. (2019): Atlas of Brazilian Snakes: Verified Point-Locality Maps to Mitigate the Wallacean Shortfall in a Megadiverse Snake Fauna. In South American Journal of Herpetology 14 (sp1), p. 1. DOI: 10.2994/SAJH-D-19-00120.1. as: Cunha and Nascimento 1993	https://bioone.org/journals/south-american-journal-of-herpetology/volume-14/issue-sp1/SAJH-D-19-00120.1/Atlas-of-Brazilian-Snakes--Verified-Point-Locality-Maps-to/10.2994/SAJH-D-19-00120.1.short
Helicops angulatus	Brazil	Pará	Braganca		-1.07	-46.79	1°4'12.000"S	46°47'24.000"W	Referenced in Nogueira, C.C.; Argôlo, A.J.; Arzamendia, V.; Azevedo, J.A.; Barbo, F.E.; Bérnils, R.S.; Bolochio, B.E.; Borges-Martins, M. et al. (2019): Atlas of Brazilian Snakes: Verified Point-Locality Maps to Mitigate the Wallacean Shortfall in a Megadiverse Snake Fauna. In South American Journal of Herpetology 14 (sp1), p. 1. DOI: 10.2994/SAJH-D-19-00120.1. as: Cunha and Nascimento 1993	https://bioone.org/journals/south-american-journal-of-herpetology/volume-14/issue-sp1/SAJH-D-19-00120.1/Atlas-of-Brazilian-Snakes--Verified-Point-Locality-Maps-to/10.2994/SAJH-D-19-00120.1.short
Helicops angulatus	Brazil	Pará	Braganca		-1.07	-46.79	1°4'12.000"S	46°47'24.000"W	Referenced in Nogueira, C.C.; Argôlo, A.J.; Arzamendia, V.; Azevedo, J.A.; Barbo, F.E.; Bérnils, R.S.; Bolochio, B.E.; Borges-Martins, M. et al. (2019): Atlas of Brazilian Snakes: Verified Point-Locality Maps to Mitigate the Wallacean Shortfall in a Megadiverse Snake Fauna. In South American Journal of Herpetology 14 (sp1), p. 1. DOI: 10.2994/SAJH-D-19-00120.1. as: Cunha and Nascimento 1993	https://bioone.org/journals/south-american-journal-of-herpetology/volume-14/issue-sp1/SAJH-D-19-00120.1/Atlas-of-Brazilian-Snakes--Verified-Point-Locality-Maps-to/10.2994/SAJH-D-19-00120.1.short
Helicops angulatus	Brazil	Pará	Braganca		-1.07	-46.79	1°4'12.000"S	46°47'24.000"W	Referenced in Nogueira, C.C.; Argôlo, A.J.; Arzamendia, V.; Azevedo, J.A.; Barbo, F.E.; Bérnils, R.S.; Bolochio, B.E.; Borges-Martins, M. et al. (2019): Atlas of Brazilian Snakes: Verified Point-Locality Maps to Mitigate the Wallacean Shortfall in a Megadiverse Snake Fauna. In South American Journal of Herpetology 14 (sp1), p. 1. DOI: 10.2994/SAJH-D-19-00120.1. as: Cunha and Nascimento 1993	https://bioone.org/journals/south-american-journal-of-herpetology/volume-14/issue-sp1/SAJH-D-19-00120.1/Atlas-of-Brazilian-Snakes--Verified-Point-Locality-Maps-to/10.2994/SAJH-D-19-00120.1.short
Helicops angulatus	Brazil	Pará	Braganca		-1.07	-46.79	1°4'12.000"S	46°47'24.000"W	Referenced in Nogueira, C.C.; Argôlo, A.J.; Arzamendia, V.; Azevedo, J.A.; Barbo, F.E.; Bérnils, R.S.; Bolochio, B.E.; Borges-Martins, M. et al. (2019): Atlas of Brazilian Snakes: Verified Point-Locality Maps to Mitigate the Wallacean Shortfall in a Megadiverse Snake Fauna. In South American Journal of Herpetology 14 (sp1), p. 1. DOI: 10.2994/SAJH-D-19-00120.1. as: Cunha and Nascimento 1993	https://bioone.org/journals/south-american-journal-of-herpetology/volume-14/issue-sp1/SAJH-D-19-00120.1/Atlas-of-Brazilian-Snakes--Verified-Point-Locality-Maps-to/10.2994/SAJH-D-19-00120.1.short
Helicops angulatus	Brazil	Pará	Braganca		-1.07	-46.79	1°4'12.000"S	46°47'24.000"W	Referenced in Nogueira, C.C.; Argôlo, A.J.; Arzamendia, V.; Azevedo, J.A.; Barbo, F.E.; Bérnils, R.S.; Bolochio, B.E.; Borges-Martins, M. et al. (2019): Atlas of Brazilian Snakes: Verified Point-Locality Maps to Mitigate the Wallacean Shortfall in a Megadiverse Snake Fauna. In South American Journal of Herpetology 14 (sp1), p. 1. DOI: 10.2994/SAJH-D-19-00120.1. as: Cunha and Nascimento 1993	https://bioone.org/journals/south-american-journal-of-herpetology/volume-14/issue-sp1/SAJH-D-19-00120.1/Atlas-of-Brazilian-Snakes--Verified-Point-Locality-Maps-to/10.2994/SAJH-D-19-00120.1.short
Helicops angulatus	Brazil	Pará	Braganca		-1.07	-46.79	1°4'12.000"S	46°47'24.000"W	Referenced in Nogueira, C.C.; Argôlo, A.J.; Arzamendia, V.; Azevedo, J.A.; Barbo, F.E.; Bérnils, R.S.; Bolochio, B.E.; Borges-Martins, M. et al. (2019): Atlas of Brazilian Snakes: Verified Point-Locality Maps to Mitigate the Wallacean Shortfall in a Megadiverse Snake Fauna. In South American Journal of Herpetology 14 (sp1), p. 1. DOI: 10.2994/SAJH-D-19-00120.1. as: Cunha and Nascimento 1993	https://bioone.org/journals/south-american-journal-of-herpetology/volume-14/issue-sp1/SAJH-D-19-00120.1/Atlas-of-Brazilian-Snakes--Verified-Point-Locality-Maps-to/10.2994/SAJH-D-19-00120.1.short
Helicops angulatus	Brazil	Pará	Braganca		-1.07	-46.79	1°4'12.000"S	46°47'24.000"W	Referenced in Nogueira, C.C.; Argôlo, A.J.; Arzamendia, V.; Azevedo, J.A.; Barbo, F.E.; Bérnils, R.S.; Bolochio, B.E.; Borges-Martins, M. et al. (2019): Atlas of Brazilian Snakes: Verified Point-Locality Maps to Mitigate the Wallacean Shortfall in a Megadiverse Snake Fauna. In South American Journal of Herpetology 14 (sp1), p. 1. DOI: 10.2994/SAJH-D-19-00120.1. as: Cunha and Nascimento 1993	https://bioone.org/journals/south-american-journal-of-herpetology/volume-14/issue-sp1/SAJH-D-19-00120.1/Atlas-of-Brazilian-Snakes--Verified-Point-Locality-Maps-to/10.2994/SAJH-D-19-00120.1.short
Helicops angulatus	Brazil	Pará	Braganca		-1.07	-46.79	1°4'12.000"S	46°47'24.000"W	Referenced in Nogueira, C.C.; Argôlo, A.J.; Arzamendia, V.; Azevedo, J.A.; Barbo, F.E.; Bérnils, R.S.; Bolochio, B.E.; Borges-Martins, M. et al. (2019): Atlas of Brazilian Snakes: Verified Point-Locality Maps to Mitigate the Wallacean Shortfall in a Megadiverse Snake Fauna. In South American Journal of Herpetology 14 (sp1), p. 1. DOI: 10.2994/SAJH-D-19-00120.1. as: Cunha and Nascimento 1993	https://bioone.org/journals/south-american-journal-of-herpetology/volume-14/issue-sp1/SAJH-D-19-00120.1/Atlas-of-Brazilian-Snakes--Verified-Point-Locality-Maps-to/10.2994/SAJH-D-19-00120.1.short
Helicops angulatus	Brazil	Pará	Braganca		-1.07	-46.79	1°4'12.000"S	46°47'24.000"W	Referenced in Nogueira, C.C.; Argôlo, A.J.; Arzamendia, V.; Azevedo, J.A.; Barbo, F.E.; Bérnils, R.S.; Bolochio, B.E.; Borges-Martins, M. et al. (2019): Atlas of Brazilian Snakes: Verified Point-Locality Maps to Mitigate the Wallacean Shortfall in a Megadiverse Snake Fauna. In South American Journal of Herpetology 14 (sp1), p. 1. DOI: 10.2994/SAJH-D-19-00120.1. as: Cunha and Nascimento 1993	https://bioone.org/journals/south-american-journal-of-herpetology/volume-14/issue-sp1/SAJH-D-19-00120.1/Atlas-of-Brazilian-Snakes--Verified-Point-Locality-Maps-to/10.2994/SAJH-D-19-00120.1.short
Helicops angulatus	Brazil	Pará	Braganca		-1.07	-46.79	1°4'12.000"S	46°47'24.000"W	Referenced in Nogueira, C.C.; Argôlo, A.J.; Arzamendia, V.; Azevedo, J.A.; Barbo, F.E.; Bérnils, R.S.; Bolochio, B.E.; Borges-Martins, M. et al. (2019): Atlas of Brazilian Snakes: Verified Point-Locality Maps to Mitigate the Wallacean Shortfall in a Megadiverse Snake Fauna. In South American Journal of Herpetology 14 (sp1), p. 1. DOI: 10.2994/SAJH-D-19-00120.1. as: Cunha and Nascimento 1993	https://bioone.org/journals/south-american-journal-of-herpetology/volume-14/issue-sp1/SAJH-D-19-00120.1/Atlas-of-Brazilian-Snakes--Verified-Point-Locality-Maps-to/10.2994/SAJH-D-19-00120.1.short
Helicops angulatus	Brazil	Pará	Braganca		-1.07	-46.79	1°4'12.000"S	46°47'24.000"W	Referenced in Nogueira, C.C.; Argôlo, A.J.; Arzamendia, V.; Azevedo, J.A.; Barbo, F.E.; Bérnils, R.S.; Bolochio, B.E.; Borges-Martins, M. et al. (2019): Atlas of Brazilian Snakes: Verified Point-Locality Maps to Mitigate the Wallacean Shortfall in a Megadiverse Snake Fauna. In South American Journal of Herpetology 14 (sp1), p. 1. DOI: 10.2994/SAJH-D-19-00120.1. as: Cunha and Nascimento 1993	https://bioone.org/journals/south-american-journal-of-herpetology/volume-14/issue-sp1/SAJH-D-19-00120.1/Atlas-of-Brazilian-Snakes--Verified-Point-Locality-Maps-to/10.2994/SAJH-D-19-00120.1.short
Helicops angulatus	Brazil	Pará	Braganca		-1.07	-46.79	1°4'12.000"S	46°47'24.000"W	Referenced in Nogueira, C.C.; Argôlo, A.J.; Arzamendia, V.; Azevedo, J.A.; Barbo, F.E.; Bérnils, R.S.; Bolochio, B.E.; Borges-Martins, M. et al. (2019): Atlas of Brazilian Snakes: Verified Point-Locality Maps to Mitigate the Wallacean Shortfall in a Megadiverse Snake Fauna. In South American Journal of Herpetology 14 (sp1), p. 1. DOI: 10.2994/SAJH-D-19-00120.1. as: Cunha and Nascimento 1993	https://bioone.org/journals/south-american-journal-of-herpetology/volume-14/issue-sp1/SAJH-D-19-00120.1/Atlas-of-Brazilian-Snakes--Verified-Point-Locality-Maps-to/10.2994/SAJH-D-19-00120.1.short
Helicops angulatus	Brazil	Pará	Braganca		-1.07	-46.79	1°4'12.000"S	46°47'24.000"W	Referenced in Nogueira, C.C.; Argôlo, A.J.; Arzamendia, V.; Azevedo, J.A.; Barbo, F.E.; Bérnils, R.S.; Bolochio, B.E.; Borges-Martins, M. et al. (2019): Atlas of Brazilian Snakes: Verified Point-Locality Maps to Mitigate the Wallacean Shortfall in a Megadiverse Snake Fauna. In South American Journal of Herpetology 14 (sp1), p. 1. DOI: 10.2994/SAJH-D-19-00120.1. as: Cunha and Nascimento 1993	https://bioone.org/journals/south-american-journal-of-herpetology/volume-14/issue-sp1/SAJH-D-19-00120.1/Atlas-of-Brazilian-Snakes--Verified-Point-Locality-Maps-to/10.2994/SAJH-D-19-00120.1.short
Helicops angulatus	Brazil	Pará	Braganca		-1.07	-46.79	1°4'12.000"S	46°47'24.000"W	Referenced in Nogueira, C.C.; Argôlo, A.J.; Arzamendia, V.; Azevedo, J.A.; Barbo, F.E.; Bérnils, R.S.; Bolochio, B.E.; Borges-Martins, M. et al. (2019): Atlas of Brazilian Snakes: Verified Point-Locality Maps to Mitigate the Wallacean Shortfall in a Megadiverse Snake Fauna. In South American Journal of Herpetology 14 (sp1), p. 1. DOI: 10.2994/SAJH-D-19-00120.1. as: Cunha and Nascimento 1993	https://bioone.org/journals/south-american-journal-of-herpetology/volume-14/issue-sp1/SAJH-D-19-00120.1/Atlas-of-Brazilian-Snakes--Verified-Point-Locality-Maps-to/10.2994/SAJH-D-19-00120.1.short
Helicops angulatus	Brazil	Pará	Braganca		-1.07	-46.79	1°4'12.000"S	46°47'24.000"W	Referenced in Nogueira, C.C.; Argôlo, A.J.; Arzamendia, V.; Azevedo, J.A.; Barbo, F.E.; Bérnils, R.S.; Bolochio, B.E.; Borges-Martins, M. et al. (2019): Atlas of Brazilian Snakes: Verified Point-Locality Maps to Mitigate the Wallacean Shortfall in a Megadiverse Snake Fauna. In South American Journal of Herpetology 14 (sp1), p. 1. DOI: 10.2994/SAJH-D-19-00120.1. as: Cunha and Nascimento 1993	https://bioone.org/journals/south-american-journal-of-herpetology/volume-14/issue-sp1/SAJH-D-19-00120.1/Atlas-of-Brazilian-Snakes--Verified-Point-Locality-Maps-to/10.2994/SAJH-D-19-00120.1.short
Helicops angulatus	Brazil	Pará	Braganca		-1.07	-46.79	1°4'12.000"S	46°47'24.000"W	Referenced in Nogueira, C.C.; Argôlo, A.J.; Arzamendia, V.; Azevedo, J.A.; Barbo, F.E.; Bérnils, R.S.; Bolochio, B.E.; Borges-Martins, M. et al. (2019): Atlas of Brazilian Snakes: Verified Point-Locality Maps to Mitigate the Wallacean Shortfall in a Megadiverse Snake Fauna. In South American Journal of Herpetology 14 (sp1), p. 1. DOI: 10.2994/SAJH-D-19-00120.1. as: Cunha and Nascimento 1993	https://bioone.org/journals/south-american-journal-of-herpetology/volume-14/issue-sp1/SAJH-D-19-00120.1/Atlas-of-Brazilian-Snakes--Verified-Point-Locality-Maps-to/10.2994/SAJH-D-19-00120.1.short
Helicops angulatus	Brazil	Pará	Braganca		-1.07	-46.79	1°4'12.000"S	46°47'24.000"W	Referenced in Nogueira, C.C.; Argôlo, A.J.; Arzamendia, V.; Azevedo, J.A.; Barbo, F.E.; Bérnils, R.S.; Bolochio, B.E.; Borges-Martins, M. et al. (2019): Atlas of Brazilian Snakes: Verified Point-Locality Maps to Mitigate the Wallacean Shortfall in a Megadiverse Snake Fauna. In South American Journal of Herpetology 14 (sp1), p. 1. DOI: 10.2994/SAJH-D-19-00120.1. as: Cunha and Nascimento 1993	https://bioone.org/journals/south-american-journal-of-herpetology/volume-14/issue-sp1/SAJH-D-19-00120.1/Atlas-of-Brazilian-Snakes--Verified-Point-Locality-Maps-to/10.2994/SAJH-D-19-00120.1.short
Helicops angulatus	Brazil	Pará	Braganca		-1.07	-46.79	1°4'12.000"S	46°47'24.000"W	Referenced in Nogueira, C.C.; Argôlo, A.J.; Arzamendia, V.; Azevedo, J.A.; Barbo, F.E.; Bérnils, R.S.; Bolochio, B.E.; Borges-Martins, M. et al. (2019): Atlas of Brazilian Snakes: Verified Point-Locality Maps to Mitigate the Wallacean Shortfall in a Megadiverse Snake Fauna. In South American Journal of Herpetology 14 (sp1), p. 1. DOI: 10.2994/SAJH-D-19-00120.1. as: Cunha and Nascimento 1993	https://bioone.org/journals/south-american-journal-of-herpetology/volume-14/issue-sp1/SAJH-D-19-00120.1/Atlas-of-Brazilian-Snakes--Verified-Point-Locality-Maps-to/10.2994/SAJH-D-19-00120.1.short
Helicops angulatus	Brazil	Pará	Braganca		-1.07	-46.79	1°4'12.000"S	46°47'24.000"W	Referenced in Nogueira, C.C.; Argôlo, A.J.; Arzamendia, V.; Azevedo, J.A.; Barbo, F.E.; Bérnils, R.S.; Bolochio, B.E.; Borges-Martins, M. et al. (2019): Atlas of Brazilian Snakes: Verified Point-Locality Maps to Mitigate the Wallacean Shortfall in a Megadiverse Snake Fauna. In South American Journal of Herpetology 14 (sp1), p. 1. DOI: 10.2994/SAJH-D-19-00120.1. as: Cunha and Nascimento 1993	https://bioone.org/journals/south-american-journal-of-herpetology/volume-14/issue-sp1/SAJH-D-19-00120.1/Atlas-of-Brazilian-Snakes--Verified-Point-Locality-Maps-to/10.2994/SAJH-D-19-00120.1.short
Helicops angulatus	Brazil	Pará	Braganca		-1.07	-46.79	1°4'12.000"S	46°47'24.000"W	Referenced in Nogueira, C.C.; Argôlo, A.J.; Arzamendia, V.; Azevedo, J.A.; Barbo, F.E.; Bérnils, R.S.; Bolochio, B.E.; Borges-Martins, M. et al. (2019): Atlas of Brazilian Snakes: Verified Point-Locality Maps to Mitigate the Wallacean Shortfall in a Megadiverse Snake Fauna. In South American Journal of Herpetology 14 (sp1), p. 1. DOI: 10.2994/SAJH-D-19-00120.1. as: Cunha and Nascimento 1993	https://bioone.org/journals/south-american-journal-of-herpetology/volume-14/issue-sp1/SAJH-D-19-00120.1/Atlas-of-Brazilian-Snakes--Verified-Point-Locality-Maps-to/10.2994/SAJH-D-19-00120.1.short
Helicops angulatus	Brazil	Pará	Braganca		-1.07	-46.79	1°4'12.000"S	46°47'24.000"W	Referenced in Nogueira, C.C.; Argôlo, A.J.; Arzamendia, V.; Azevedo, J.A.; Barbo, F.E.; Bérnils, R.S.; Bolochio, B.E.; Borges-Martins, M. et al. (2019): Atlas of Brazilian Snakes: Verified Point-Locality Maps to Mitigate the Wallacean Shortfall in a Megadiverse Snake Fauna. In South American Journal of Herpetology 14 (sp1), p. 1. DOI: 10.2994/SAJH-D-19-00120.1. as: Cunha and Nascimento 1993	https://bioone.org/journals/south-american-journal-of-herpetology/volume-14/issue-sp1/SAJH-D-19-00120.1/Atlas-of-Brazilian-Snakes--Verified-Point-Locality-Maps-to/10.2994/SAJH-D-19-00120.1.short
Helicops angulatus	Brazil	Pará	Braganca		-1.07	-46.79	1°4'12.000"S	46°47'24.000"W	Referenced in Nogueira, C.C.; Argôlo, A.J.; Arzamendia, V.; Azevedo, J.A.; Barbo, F.E.; Bérnils, R.S.; Bolochio, B.E.; Borges-Martins, M. et al. (2019): Atlas of Brazilian Snakes: Verified Point-Locality Maps to Mitigate the Wallacean Shortfall in a Megadiverse Snake Fauna. In South American Journal of Herpetology 14 (sp1), p. 1. DOI: 10.2994/SAJH-D-19-00120.1. as: Cunha and Nascimento 1993	https://bioone.org/journals/south-american-journal-of-herpetology/volume-14/issue-sp1/SAJH-D-19-00120.1/Atlas-of-Brazilian-Snakes--Verified-Point-Locality-Maps-to/10.2994/SAJH-D-19-00120.1.short
Helicops angulatus	Brazil	Pará	Braganca		-1.07	-46.79	1°4'12.000"S	46°47'24.000"W	Referenced in Nogueira, C.C.; Argôlo, A.J.; Arzamendia, V.; Azevedo, J.A.; Barbo, F.E.; Bérnils, R.S.; Bolochio, B.E.; Borges-Martins, M. et al. (2019): Atlas of Brazilian Snakes: Verified Point-Locality Maps to Mitigate the Wallacean Shortfall in a Megadiverse Snake Fauna. In South American Journal of Herpetology 14 (sp1), p. 1. DOI: 10.2994/SAJH-D-19-00120.1. as: Cunha and Nascimento 1993	https://bioone.org/journals/south-american-journal-of-herpetology/volume-14/issue-sp1/SAJH-D-19-00120.1/Atlas-of-Brazilian-Snakes--Verified-Point-Locality-Maps-to/10.2994/SAJH-D-19-00120.1.short
Helicops angulatus	Brazil	Pará	Braganca		-1.07	-46.79	1°4'12.000"S	46°47'24.000"W	Referenced in Nogueira, C.C.; Argôlo, A.J.; Arzamendia, V.; Azevedo, J.A.; Barbo, F.E.; Bérnils, R.S.; Bolochio, B.E.; Borges-Martins, M. et al. (2019): Atlas of Brazilian Snakes: Verified Point-Locality Maps to Mitigate the Wallacean Shortfall in a Megadiverse Snake Fauna. In South American Journal of Herpetology 14 (sp1), p. 1. DOI: 10.2994/SAJH-D-19-00120.1. as: Cunha and Nascimento 1993	https://bioone.org/journals/south-american-journal-of-herpetology/volume-14/issue-sp1/SAJH-D-19-00120.1/Atlas-of-Brazilian-Snakes--Verified-Point-Locality-Maps-to/10.2994/SAJH-D-19-00120.1.short
Helicops angulatus	Brazil	Pará	Braganca		-1.07	-46.79	1°4'12.000"S	46°47'24.000"W	Referenced in Nogueira, C.C.; Argôlo, A.J.; Arzamendia, V.; Azevedo, J.A.; Barbo, F.E.; Bérnils, R.S.; Bolochio, B.E.; Borges-Martins, M. et al. (2019): Atlas of Brazilian Snakes: Verified Point-Locality Maps to Mitigate the Wallacean Shortfall in a Megadiverse Snake Fauna. In South American Journal of Herpetology 14 (sp1), p. 1. DOI: 10.2994/SAJH-D-19-00120.1. as: Cunha and Nascimento 1993	https://bioone.org/journals/south-american-journal-of-herpetology/volume-14/issue-sp1/SAJH-D-19-00120.1/Atlas-of-Brazilian-Snakes--Verified-Point-Locality-Maps-to/10.2994/SAJH-D-19-00120.1.short
Helicops angulatus	Brazil	Pará	Braganca		-1.07	-46.79	1°4'12.000"S	46°47'24.000"W	Referenced in Nogueira, C.C.; Argôlo, A.J.; Arzamendia, V.; Azevedo, J.A.; Barbo, F.E.; Bérnils, R.S.; Bolochio, B.E.; Borges-Martins, M. et al. (2019): Atlas of Brazilian Snakes: Verified Point-Locality Maps to Mitigate the Wallacean Shortfall in a Megadiverse Snake Fauna. In South American Journal of Herpetology 14 (sp1), p. 1. DOI: 10.2994/SAJH-D-19-00120.1. as: Cunha and Nascimento 1993	https://bioone.org/journals/south-american-journal-of-herpetology/volume-14/issue-sp1/SAJH-D-19-00120.1/Atlas-of-Brazilian-Snakes--Verified-Point-Locality-Maps-to/10.2994/SAJH-D-19-00120.1.short
Helicops angulatus	Brazil	Pará	Braganca		-1.07	-46.79	1°4'12.000"S	46°47'24.000"W	Referenced in Nogueira, C.C.; Argôlo, A.J.; Arzamendia, V.; Azevedo, J.A.; Barbo, F.E.; Bérnils, R.S.; Bolochio, B.E.; Borges-Martins, M. et al. (2019): Atlas of Brazilian Snakes: Verified Point-Locality Maps to Mitigate the Wallacean Shortfall in a Megadiverse Snake Fauna. In South American Journal of Herpetology 14 (sp1), p. 1. DOI: 10.2994/SAJH-D-19-00120.1. as: Cunha and Nascimento 1993	https://bioone.org/journals/south-american-journal-of-herpetology/volume-14/issue-sp1/SAJH-D-19-00120.1/Atlas-of-Brazilian-Snakes--Verified-Point-Locality-Maps-to/10.2994/SAJH-D-19-00120.1.short
Helicops angulatus	Brazil	Pará	Braganca		-1.07	-46.79	1°4'12.000"S	46°47'24.000"W	Referenced in Nogueira, C.C.; Argôlo, A.J.; Arzamendia, V.; Azevedo, J.A.; Barbo, F.E.; Bérnils, R.S.; Bolochio, B.E.; Borges-Martins, M. et al. (2019): Atlas of Brazilian Snakes: Verified Point-Locality Maps to Mitigate the Wallacean Shortfall in a Megadiverse Snake Fauna. In South American Journal of Herpetology 14 (sp1), p. 1. DOI: 10.2994/SAJH-D-19-00120.1. as: Cunha and Nascimento 1993	https://bioone.org/journals/south-american-journal-of-herpetology/volume-14/issue-sp1/SAJH-D-19-00120.1/Atlas-of-Brazilian-Snakes--Verified-Point-Locality-Maps-to/10.2994/SAJH-D-19-00120.1.short
Helicops angulatus	Brazil	Pará	Braganca		-1.07	-46.79	1°4'12.000"S	46°47'24.000"W	Referenced in Nogueira, C.C.; Argôlo, A.J.; Arzamendia, V.; Azevedo, J.A.; Barbo, F.E.; Bérnils, R.S.; Bolochio, B.E.; Borges-Martins, M. et al. (2019): Atlas of Brazilian Snakes: Verified Point-Locality Maps to Mitigate the Wallacean Shortfall in a Megadiverse Snake Fauna. In South American Journal of Herpetology 14 (sp1), p. 1. DOI: 10.2994/SAJH-D-19-00120.1. as: Cunha and Nascimento 1993	https://bioone.org/journals/south-american-journal-of-herpetology/volume-14/issue-sp1/SAJH-D-19-00120.1/Atlas-of-Brazilian-Snakes--Verified-Point-Locality-Maps-to/10.2994/SAJH-D-19-00120.1.short
Helicops angulatus	Brazil	Pará	Braganca		-1.07	-46.79	1°4'12.000"S	46°47'24.000"W	Referenced in Nogueira, C.C.; Argôlo, A.J.; Arzamendia, V.; Azevedo, J.A.; Barbo, F.E.; Bérnils, R.S.; Bolochio, B.E.; Borges-Martins, M. et al. (2019): Atlas of Brazilian Snakes: Verified Point-Locality Maps to Mitigate the Wallacean Shortfall in a Megadiverse Snake Fauna. In South American Journal of Herpetology 14 (sp1), p. 1. DOI: 10.2994/SAJH-D-19-00120.1. as: Cunha and Nascimento 1993	https://bioone.org/journals/south-american-journal-of-herpetology/volume-14/issue-sp1/SAJH-D-19-00120.1/Atlas-of-Brazilian-Snakes--Verified-Point-Locality-Maps-to/10.2994/SAJH-D-19-00120.1.short
Helicops angulatus	Brazil	Pará	Braganca		-1.07	-46.79	1°4'12.000"S	46°47'24.000"W	Referenced in Nogueira, C.C.; Argôlo, A.J.; Arzamendia, V.; Azevedo, J.A.; Barbo, F.E.; Bérnils, R.S.; Bolochio, B.E.; Borges-Martins, M. et al. (2019): Atlas of Brazilian Snakes: Verified Point-Locality Maps to Mitigate the Wallacean Shortfall in a Megadiverse Snake Fauna. In South American Journal of Herpetology 14 (sp1), p. 1. DOI: 10.2994/SAJH-D-19-00120.1. as: Cunha and Nascimento 1993	https://bioone.org/journals/south-american-journal-of-herpetology/volume-14/issue-sp1/SAJH-D-19-00120.1/Atlas-of-Brazilian-Snakes--Verified-Point-Locality-Maps-to/10.2994/SAJH-D-19-00120.1.short
Helicops angulatus	Brazil	Pará	Braganca		-1.07	-46.79	1°4'12.000"S	46°47'24.000"W	Referenced in Nogueira, C.C.; Argôlo, A.J.; Arzamendia, V.; Azevedo, J.A.; Barbo, F.E.; Bérnils, R.S.; Bolochio, B.E.; Borges-Martins, M. et al. (2019): Atlas of Brazilian Snakes: Verified Point-Locality Maps to Mitigate the Wallacean Shortfall in a Megadiverse Snake Fauna. In South American Journal of Herpetology 14 (sp1), p. 1. DOI: 10.2994/SAJH-D-19-00120.1. as: Cunha and Nascimento 1993	https://bioone.org/journals/south-american-journal-of-herpetology/volume-14/issue-sp1/SAJH-D-19-00120.1/Atlas-of-Brazilian-Snakes--Verified-Point-Locality-Maps-to/10.2994/SAJH-D-19-00120.1.short
Helicops angulatus	Brazil	Pará	Braganca		-1.07	-46.79	1°4'12.000"S	46°47'24.000"W	Referenced in Nogueira, C.C.; Argôlo, A.J.; Arzamendia, V.; Azevedo, J.A.; Barbo, F.E.; Bérnils, R.S.; Bolochio, B.E.; Borges-Martins, M. et al. (2019): Atlas of Brazilian Snakes: Verified Point-Locality Maps to Mitigate the Wallacean Shortfall in a Megadiverse Snake Fauna. In South American Journal of Herpetology 14 (sp1), p. 1. DOI: 10.2994/SAJH-D-19-00120.1. as: Cunha and Nascimento 1993	https://bioone.org/journals/south-american-journal-of-herpetology/volume-14/issue-sp1/SAJH-D-19-00120.1/Atlas-of-Brazilian-Snakes--Verified-Point-Locality-Maps-to/10.2994/SAJH-D-19-00120.1.short
Helicops angulatus	Brazil	Pará	Braganca		-1.07	-46.79	1°4'12.000"S	46°47'24.000"W	Referenced in Nogueira, C.C.; Argôlo, A.J.; Arzamendia, V.; Azevedo, J.A.; Barbo, F.E.; Bérnils, R.S.; Bolochio, B.E.; Borges-Martins, M. et al. (2019): Atlas of Brazilian Snakes: Verified Point-Locality Maps to Mitigate the Wallacean Shortfall in a Megadiverse Snake Fauna. In South American Journal of Herpetology 14 (sp1), p. 1. DOI: 10.2994/SAJH-D-19-00120.1. as: Cunha and Nascimento 1993	https://bioone.org/journals/south-american-journal-of-herpetology/volume-14/issue-sp1/SAJH-D-19-00120.1/Atlas-of-Brazilian-Snakes--Verified-Point-Locality-Maps-to/10.2994/SAJH-D-19-00120.1.short
Helicops angulatus	Brazil	Pará	Braganca		-1.07	-46.79	1°4'12.000"S	46°47'24.000"W	Referenced in Nogueira, C.C.; Argôlo, A.J.; Arzamendia, V.; Azevedo, J.A.; Barbo, F.E.; Bérnils, R.S.; Bolochio, B.E.; Borges-Martins, M. et al. (2019): Atlas of Brazilian Snakes: Verified Point-Locality Maps to Mitigate the Wallacean Shortfall in a Megadiverse Snake Fauna. In South American Journal of Herpetology 14 (sp1), p. 1. DOI: 10.2994/SAJH-D-19-00120.1. as: Cunha and Nascimento 1993	https://bioone.org/journals/south-american-journal-of-herpetology/volume-14/issue-sp1/SAJH-D-19-00120.1/Atlas-of-Brazilian-Snakes--Verified-Point-Locality-Maps-to/10.2994/SAJH-D-19-00120.1.short
Helicops angulatus	Brazil	Pará	Braganca		-1.07	-46.79	1°4'12.000"S	46°47'24.000"W	Referenced in Nogueira, C.C.; Argôlo, A.J.; Arzamendia, V.; Azevedo, J.A.; Barbo, F.E.; Bérnils, R.S.; Bolochio, B.E.; Borges-Martins, M. et al. (2019): Atlas of Brazilian Snakes: Verified Point-Locality Maps to Mitigate the Wallacean Shortfall in a Megadiverse Snake Fauna. In South American Journal of Herpetology 14 (sp1), p. 1. DOI: 10.2994/SAJH-D-19-00120.1. as: Cunha and Nascimento 1993	https://bioone.org/journals/south-american-journal-of-herpetology/volume-14/issue-sp1/SAJH-D-19-00120.1/Atlas-of-Brazilian-Snakes--Verified-Point-Locality-Maps-to/10.2994/SAJH-D-19-00120.1.short
Helicops angulatus	Brazil	Pará	Braganca		-1.07	-46.79	1°4'12.000"S	46°47'24.000"W	Referenced in Nogueira, C.C.; Argôlo, A.J.; Arzamendia, V.; Azevedo, J.A.; Barbo, F.E.; Bérnils, R.S.; Bolochio, B.E.; Borges-Martins, M. et al. (2019): Atlas of Brazilian Snakes: Verified Point-Locality Maps to Mitigate the Wallacean Shortfall in a Megadiverse Snake Fauna. In South American Journal of Herpetology 14 (sp1), p. 1. DOI: 10.2994/SAJH-D-19-00120.1. as: Cunha and Nascimento 1993	https://bioone.org/journals/south-american-journal-of-herpetology/volume-14/issue-sp1/SAJH-D-19-00120.1/Atlas-of-Brazilian-Snakes--Verified-Point-Locality-Maps-to/10.2994/SAJH-D-19-00120.1.short
Helicops angulatus	Brazil	Pará	Braganca		-1.07	-46.79	1°4'12.000"S	46°47'24.000"W	Referenced in Nogueira, C.C.; Argôlo, A.J.; Arzamendia, V.; Azevedo, J.A.; Barbo, F.E.; Bérnils, R.S.; Bolochio, B.E.; Borges-Martins, M. et al. (2019): Atlas of Brazilian Snakes: Verified Point-Locality Maps to Mitigate the Wallacean Shortfall in a Megadiverse Snake Fauna. In South American Journal of Herpetology 14 (sp1), p. 1. DOI: 10.2994/SAJH-D-19-00120.1. as: Cunha and Nascimento 1993	https://bioone.org/journals/south-american-journal-of-herpetology/volume-14/issue-sp1/SAJH-D-19-00120.1/Atlas-of-Brazilian-Snakes--Verified-Point-Locality-Maps-to/10.2994/SAJH-D-19-00120.1.short
Helicops angulatus	Brazil	Pará	Braganca		-1.07	-46.79	1°4'12.000"S	46°47'24.000"W	Referenced in Nogueira, C.C.; Argôlo, A.J.; Arzamendia, V.; Azevedo, J.A.; Barbo, F.E.; Bérnils, R.S.; Bolochio, B.E.; Borges-Martins, M. et al. (2019): Atlas of Brazilian Snakes: Verified Point-Locality Maps to Mitigate the Wallacean Shortfall in a Megadiverse Snake Fauna. In South American Journal of Herpetology 14 (sp1), p. 1. DOI: 10.2994/SAJH-D-19-00120.1. as: Cunha and Nascimento 1993	https://bioone.org/journals/south-american-journal-of-herpetology/volume-14/issue-sp1/SAJH-D-19-00120.1/Atlas-of-Brazilian-Snakes--Verified-Point-Locality-Maps-to/10.2994/SAJH-D-19-00120.1.short
Helicops angulatus	Brazil	Pará	Braganca		-1.07	-46.79	1°4'12.000"S	46°47'24.000"W	Referenced in Nogueira, C.C.; Argôlo, A.J.; Arzamendia, V.; Azevedo, J.A.; Barbo, F.E.; Bérnils, R.S.; Bolochio, B.E.; Borges-Martins, M. et al. (2019): Atlas of Brazilian Snakes: Verified Point-Locality Maps to Mitigate the Wallacean Shortfall in a Megadiverse Snake Fauna. In South American Journal of Herpetology 14 (sp1), p. 1. DOI: 10.2994/SAJH-D-19-00120.1. as: Cunha and Nascimento 1993	https://bioone.org/journals/south-american-journal-of-herpetology/volume-14/issue-sp1/SAJH-D-19-00120.1/Atlas-of-Brazilian-Snakes--Verified-Point-Locality-Maps-to/10.2994/SAJH-D-19-00120.1.short
Helicops angulatus	Brazil	Pará	Braganca		-1.07	-46.79	1°4'12.000"S	46°47'24.000"W	Referenced in Nogueira, C.C.; Argôlo, A.J.; Arzamendia, V.; Azevedo, J.A.; Barbo, F.E.; Bérnils, R.S.; Bolochio, B.E.; Borges-Martins, M. et al. (2019): Atlas of Brazilian Snakes: Verified Point-Locality Maps to Mitigate the Wallacean Shortfall in a Megadiverse Snake Fauna. In South American Journal of Herpetology 14 (sp1), p. 1. DOI: 10.2994/SAJH-D-19-00120.1. as: Cunha and Nascimento 1993	https://bioone.org/journals/south-american-journal-of-herpetology/volume-14/issue-sp1/SAJH-D-19-00120.1/Atlas-of-Brazilian-Snakes--Verified-Point-Locality-Maps-to/10.2994/SAJH-D-19-00120.1.short
Helicops angulatus	Brazil	Pará	Braganca		-1.07	-46.79	1°4'12.000"S	46°47'24.000"W	Referenced in Nogueira, C.C.; Argôlo, A.J.; Arzamendia, V.; Azevedo, J.A.; Barbo, F.E.; Bérnils, R.S.; Bolochio, B.E.; Borges-Martins, M. et al. (2019): Atlas of Brazilian Snakes: Verified Point-Locality Maps to Mitigate the Wallacean Shortfall in a Megadiverse Snake Fauna. In South American Journal of Herpetology 14 (sp1), p. 1. DOI: 10.2994/SAJH-D-19-00120.1. as: Cunha and Nascimento 1993	https://bioone.org/journals/south-american-journal-of-herpetology/volume-14/issue-sp1/SAJH-D-19-00120.1/Atlas-of-Brazilian-Snakes--Verified-Point-Locality-Maps-to/10.2994/SAJH-D-19-00120.1.short
Helicops angulatus	Brazil	Pará	Braganca		-1.07	-46.79	1°4'12.000"S	46°47'24.000"W	Referenced in Nogueira, C.C.; Argôlo, A.J.; Arzamendia, V.; Azevedo, J.A.; Barbo, F.E.; Bérnils, R.S.; Bolochio, B.E.; Borges-Martins, M. et al. (2019): Atlas of Brazilian Snakes: Verified Point-Locality Maps to Mitigate the Wallacean Shortfall in a Megadiverse Snake Fauna. In South American Journal of Herpetology 14 (sp1), p. 1. DOI: 10.2994/SAJH-D-19-00120.1. as: Cunha and Nascimento 1993	https://bioone.org/journals/south-american-journal-of-herpetology/volume-14/issue-sp1/SAJH-D-19-00120.1/Atlas-of-Brazilian-Snakes--Verified-Point-Locality-Maps-to/10.2994/SAJH-D-19-00120.1.short
Helicops angulatus	Brazil	Pará	Braganca		-1.07	-46.79	1°4'12.000"S	46°47'24.000"W	Referenced in Nogueira, C.C.; Argôlo, A.J.; Arzamendia, V.; Azevedo, J.A.; Barbo, F.E.; Bérnils, R.S.; Bolochio, B.E.; Borges-Martins, M. et al. (2019): Atlas of Brazilian Snakes: Verified Point-Locality Maps to Mitigate the Wallacean Shortfall in a Megadiverse Snake Fauna. In South American Journal of Herpetology 14 (sp1), p. 1. DOI: 10.2994/SAJH-D-19-00120.1. as: Cunha and Nascimento 1993	https://bioone.org/journals/south-american-journal-of-herpetology/volume-14/issue-sp1/SAJH-D-19-00120.1/Atlas-of-Brazilian-Snakes--Verified-Point-Locality-Maps-to/10.2994/SAJH-D-19-00120.1.short
Helicops angulatus	Brazil	Pará	Braganca		-1.07	-46.79	1°4'12.000"S	46°47'24.000"W	Referenced in Nogueira, C.C.; Argôlo, A.J.; Arzamendia, V.; Azevedo, J.A.; Barbo, F.E.; Bérnils, R.S.; Bolochio, B.E.; Borges-Martins, M. et al. (2019): Atlas of Brazilian Snakes: Verified Point-Locality Maps to Mitigate the Wallacean Shortfall in a Megadiverse Snake Fauna. In South American Journal of Herpetology 14 (sp1), p. 1. DOI: 10.2994/SAJH-D-19-00120.1. as: Cunha and Nascimento 1993	https://bioone.org/journals/south-american-journal-of-herpetology/volume-14/issue-sp1/SAJH-D-19-00120.1/Atlas-of-Brazilian-Snakes--Verified-Point-Locality-Maps-to/10.2994/SAJH-D-19-00120.1.short
Helicops angulatus	Brazil	Pará	Braganca		-1.07	-46.79	1°4'12.000"S	46°47'24.000"W	Referenced in Nogueira, C.C.; Argôlo, A.J.; Arzamendia, V.; Azevedo, J.A.; Barbo, F.E.; Bérnils, R.S.; Bolochio, B.E.; Borges-Martins, M. et al. (2019): Atlas of Brazilian Snakes: Verified Point-Locality Maps to Mitigate the Wallacean Shortfall in a Megadiverse Snake Fauna. In South American Journal of Herpetology 14 (sp1), p. 1. DOI: 10.2994/SAJH-D-19-00120.1. as: Cunha and Nascimento 1993	https://bioone.org/journals/south-american-journal-of-herpetology/volume-14/issue-sp1/SAJH-D-19-00120.1/Atlas-of-Brazilian-Snakes--Verified-Point-Locality-Maps-to/10.2994/SAJH-D-19-00120.1.short
Helicops angulatus	Brazil	Pará	Braganca		-1.07	-46.79	1°4'12.000"S	46°47'24.000"W	Referenced in Nogueira, C.C.; Argôlo, A.J.; Arzamendia, V.; Azevedo, J.A.; Barbo, F.E.; Bérnils, R.S.; Bolochio, B.E.; Borges-Martins, M. et al. (2019): Atlas of Brazilian Snakes: Verified Point-Locality Maps to Mitigate the Wallacean Shortfall in a Megadiverse Snake Fauna. In South American Journal of Herpetology 14 (sp1), p. 1. DOI: 10.2994/SAJH-D-19-00120.1. as: Cunha and Nascimento 1993	https://bioone.org/journals/south-american-journal-of-herpetology/volume-14/issue-sp1/SAJH-D-19-00120.1/Atlas-of-Brazilian-Snakes--Verified-Point-Locality-Maps-to/10.2994/SAJH-D-19-00120.1.short
Helicops angulatus	Brazil	Pará	Braganca		-1.07	-46.79	1°4'12.000"S	46°47'24.000"W	Referenced in Nogueira, C.C.; Argôlo, A.J.; Arzamendia, V.; Azevedo, J.A.; Barbo, F.E.; Bérnils, R.S.; Bolochio, B.E.; Borges-Martins, M. et al. (2019): Atlas of Brazilian Snakes: Verified Point-Locality Maps to Mitigate the Wallacean Shortfall in a Megadiverse Snake Fauna. In South American Journal of Herpetology 14 (sp1), p. 1. DOI: 10.2994/SAJH-D-19-00120.1. as: Cunha and Nascimento 1993	https://bioone.org/journals/south-american-journal-of-herpetology/volume-14/issue-sp1/SAJH-D-19-00120.1/Atlas-of-Brazilian-Snakes--Verified-Point-Locality-Maps-to/10.2994/SAJH-D-19-00120.1.short
Helicops angulatus	Brazil	Pará	Braganca		-1.07	-46.79	1°4'12.000"S	46°47'24.000"W	Referenced in Nogueira, C.C.; Argôlo, A.J.; Arzamendia, V.; Azevedo, J.A.; Barbo, F.E.; Bérnils, R.S.; Bolochio, B.E.; Borges-Martins, M. et al. (2019): Atlas of Brazilian Snakes: Verified Point-Locality Maps to Mitigate the Wallacean Shortfall in a Megadiverse Snake Fauna. In South American Journal of Herpetology 14 (sp1), p. 1. DOI: 10.2994/SAJH-D-19-00120.1. as: Cunha and Nascimento 1993	https://bioone.org/journals/south-american-journal-of-herpetology/volume-14/issue-sp1/SAJH-D-19-00120.1/Atlas-of-Brazilian-Snakes--Verified-Point-Locality-Maps-to/10.2994/SAJH-D-19-00120.1.short
Helicops angulatus	Brazil	Pará	Braganca		-1.07	-46.79	1°4'12.000"S	46°47'24.000"W	Referenced in Nogueira, C.C.; Argôlo, A.J.; Arzamendia, V.; Azevedo, J.A.; Barbo, F.E.; Bérnils, R.S.; Bolochio, B.E.; Borges-Martins, M. et al. (2019): Atlas of Brazilian Snakes: Verified Point-Locality Maps to Mitigate the Wallacean Shortfall in a Megadiverse Snake Fauna. In South American Journal of Herpetology 14 (sp1), p. 1. DOI: 10.2994/SAJH-D-19-00120.1. as: Cunha and Nascimento 1993	https://bioone.org/journals/south-american-journal-of-herpetology/volume-14/issue-sp1/SAJH-D-19-00120.1/Atlas-of-Brazilian-Snakes--Verified-Point-Locality-Maps-to/10.2994/SAJH-D-19-00120.1.short
Helicops angulatus	Brazil	Pará	Braganca		-1.07	-46.79	1°4'12.000"S	46°47'24.000"W	Referenced in Nogueira, C.C.; Argôlo, A.J.; Arzamendia, V.; Azevedo, J.A.; Barbo, F.E.; Bérnils, R.S.; Bolochio, B.E.; Borges-Martins, M. et al. (2019): Atlas of Brazilian Snakes: Verified Point-Locality Maps to Mitigate the Wallacean Shortfall in a Megadiverse Snake Fauna. In South American Journal of Herpetology 14 (sp1), p. 1. DOI: 10.2994/SAJH-D-19-00120.1. as: Cunha and Nascimento 1993	https://bioone.org/journals/south-american-journal-of-herpetology/volume-14/issue-sp1/SAJH-D-19-00120.1/Atlas-of-Brazilian-Snakes--Verified-Point-Locality-Maps-to/10.2994/SAJH-D-19-00120.1.short
Helicops angulatus	Brazil	Pará	Braganca		-1.07	-46.79	1°4'12.000"S	46°47'24.000"W	Referenced in Nogueira, C.C.; Argôlo, A.J.; Arzamendia, V.; Azevedo, J.A.; Barbo, F.E.; Bérnils, R.S.; Bolochio, B.E.; Borges-Martins, M. et al. (2019): Atlas of Brazilian Snakes: Verified Point-Locality Maps to Mitigate the Wallacean Shortfall in a Megadiverse Snake Fauna. In South American Journal of Herpetology 14 (sp1), p. 1. DOI: 10.2994/SAJH-D-19-00120.1. as: Cunha and Nascimento 1993	https://bioone.org/journals/south-american-journal-of-herpetology/volume-14/issue-sp1/SAJH-D-19-00120.1/Atlas-of-Brazilian-Snakes--Verified-Point-Locality-Maps-to/10.2994/SAJH-D-19-00120.1.short
Helicops angulatus	Brazil	Pará	Braganca		-1.07	-46.79	1°4'12.000"S	46°47'24.000"W	Referenced in Nogueira, C.C.; Argôlo, A.J.; Arzamendia, V.; Azevedo, J.A.; Barbo, F.E.; Bérnils, R.S.; Bolochio, B.E.; Borges-Martins, M. et al. (2019): Atlas of Brazilian Snakes: Verified Point-Locality Maps to Mitigate the Wallacean Shortfall in a Megadiverse Snake Fauna. In South American Journal of Herpetology 14 (sp1), p. 1. DOI: 10.2994/SAJH-D-19-00120.1. as: Cunha and Nascimento 1993	https://bioone.org/journals/south-american-journal-of-herpetology/volume-14/issue-sp1/SAJH-D-19-00120.1/Atlas-of-Brazilian-Snakes--Verified-Point-Locality-Maps-to/10.2994/SAJH-D-19-00120.1.short
Helicops angulatus	Brazil	Pará	Braganca		-1.07	-46.79	1°4'12.000"S	46°47'24.000"W	Referenced in Nogueira, C.C.; Argôlo, A.J.; Arzamendia, V.; Azevedo, J.A.; Barbo, F.E.; Bérnils, R.S.; Bolochio, B.E.; Borges-Martins, M. et al. (2019): Atlas of Brazilian Snakes: Verified Point-Locality Maps to Mitigate the Wallacean Shortfall in a Megadiverse Snake Fauna. In South American Journal of Herpetology 14 (sp1), p. 1. DOI: 10.2994/SAJH-D-19-00120.1. as: Cunha and Nascimento 1993	https://bioone.org/journals/south-american-journal-of-herpetology/volume-14/issue-sp1/SAJH-D-19-00120.1/Atlas-of-Brazilian-Snakes--Verified-Point-Locality-Maps-to/10.2994/SAJH-D-19-00120.1.short
Helicops angulatus	Brazil	Pará	Braganca		-1.07	-46.79	1°4'12.000"S	46°47'24.000"W	Referenced in Nogueira, C.C.; Argôlo, A.J.; Arzamendia, V.; Azevedo, J.A.; Barbo, F.E.; Bérnils, R.S.; Bolochio, B.E.; Borges-Martins, M. et al. (2019): Atlas of Brazilian Snakes: Verified Point-Locality Maps to Mitigate the Wallacean Shortfall in a Megadiverse Snake Fauna. In South American Journal of Herpetology 14 (sp1), p. 1. DOI: 10.2994/SAJH-D-19-00120.1. as: Cunha and Nascimento 1993	https://bioone.org/journals/south-american-journal-of-herpetology/volume-14/issue-sp1/SAJH-D-19-00120.1/Atlas-of-Brazilian-Snakes--Verified-Point-Locality-Maps-to/10.2994/SAJH-D-19-00120.1.short
Helicops angulatus	Brazil	Pará	Braganca		-1.07	-46.79	1°4'12.000"S	46°47'24.000"W	Referenced in Nogueira, C.C.; Argôlo, A.J.; Arzamendia, V.; Azevedo, J.A.; Barbo, F.E.; Bérnils, R.S.; Bolochio, B.E.; Borges-Martins, M. et al. (2019): Atlas of Brazilian Snakes: Verified Point-Locality Maps to Mitigate the Wallacean Shortfall in a Megadiverse Snake Fauna. In South American Journal of Herpetology 14 (sp1), p. 1. DOI: 10.2994/SAJH-D-19-00120.1. as: Cunha and Nascimento 1993	https://bioone.org/journals/south-american-journal-of-herpetology/volume-14/issue-sp1/SAJH-D-19-00120.1/Atlas-of-Brazilian-Snakes--Verified-Point-Locality-Maps-to/10.2994/SAJH-D-19-00120.1.short
Helicops angulatus	Brazil	Pará	Braganca		-1.07	-46.79	1°4'12.000"S	46°47'24.000"W	Referenced in Nogueira, C.C.; Argôlo, A.J.; Arzamendia, V.; Azevedo, J.A.; Barbo, F.E.; Bérnils, R.S.; Bolochio, B.E.; Borges-Martins, M. et al. (2019): Atlas of Brazilian Snakes: Verified Point-Locality Maps to Mitigate the Wallacean Shortfall in a Megadiverse Snake Fauna. In South American Journal of Herpetology 14 (sp1), p. 1. DOI: 10.2994/SAJH-D-19-00120.1. as: Cunha and Nascimento 1993	https://bioone.org/journals/south-american-journal-of-herpetology/volume-14/issue-sp1/SAJH-D-19-00120.1/Atlas-of-Brazilian-Snakes--Verified-Point-Locality-Maps-to/10.2994/SAJH-D-19-00120.1.short
Helicops angulatus	Brazil	Pará	Braganca		-1.07	-46.79	1°4'12.000"S	46°47'24.000"W	Referenced in Nogueira, C.C.; Argôlo, A.J.; Arzamendia, V.; Azevedo, J.A.; Barbo, F.E.; Bérnils, R.S.; Bolochio, B.E.; Borges-Martins, M. et al. (2019): Atlas of Brazilian Snakes: Verified Point-Locality Maps to Mitigate the Wallacean Shortfall in a Megadiverse Snake Fauna. In South American Journal of Herpetology 14 (sp1), p. 1. DOI: 10.2994/SAJH-D-19-00120.1. as: Cunha and Nascimento 1993	https://bioone.org/journals/south-american-journal-of-herpetology/volume-14/issue-sp1/SAJH-D-19-00120.1/Atlas-of-Brazilian-Snakes--Verified-Point-Locality-Maps-to/10.2994/SAJH-D-19-00120.1.short
Helicops angulatus	Brazil	Pará	Braganca		-1.07	-46.79	1°4'12.000"S	46°47'24.000"W	Referenced in Nogueira, C.C.; Argôlo, A.J.; Arzamendia, V.; Azevedo, J.A.; Barbo, F.E.; Bérnils, R.S.; Bolochio, B.E.; Borges-Martins, M. et al. (2019): Atlas of Brazilian Snakes: Verified Point-Locality Maps to Mitigate the Wallacean Shortfall in a Megadiverse Snake Fauna. In South American Journal of Herpetology 14 (sp1), p. 1. DOI: 10.2994/SAJH-D-19-00120.1. as: Cunha and Nascimento 1993	https://bioone.org/journals/south-american-journal-of-herpetology/volume-14/issue-sp1/SAJH-D-19-00120.1/Atlas-of-Brazilian-Snakes--Verified-Point-Locality-Maps-to/10.2994/SAJH-D-19-00120.1.short
Helicops angulatus	Brazil	Pará	Braganca		-1.07	-46.79	1°4'12.000"S	46°47'24.000"W	Referenced in Nogueira, C.C.; Argôlo, A.J.; Arzamendia, V.; Azevedo, J.A.; Barbo, F.E.; Bérnils, R.S.; Bolochio, B.E.; Borges-Martins, M. et al. (2019): Atlas of Brazilian Snakes: Verified Point-Locality Maps to Mitigate the Wallacean Shortfall in a Megadiverse Snake Fauna. In South American Journal of Herpetology 14 (sp1), p. 1. DOI: 10.2994/SAJH-D-19-00120.1. as: Cunha and Nascimento 1993	https://bioone.org/journals/south-american-journal-of-herpetology/volume-14/issue-sp1/SAJH-D-19-00120.1/Atlas-of-Brazilian-Snakes--Verified-Point-Locality-Maps-to/10.2994/SAJH-D-19-00120.1.short
Helicops angulatus	Brazil	Pará	Braganca		-1.07	-46.79	1°4'12.000"S	46°47'24.000"W	Referenced in Nogueira, C.C.; Argôlo, A.J.; Arzamendia, V.; Azevedo, J.A.; Barbo, F.E.; Bérnils, R.S.; Bolochio, B.E.; Borges-Martins, M. et al. (2019): Atlas of Brazilian Snakes: Verified Point-Locality Maps to Mitigate the Wallacean Shortfall in a Megadiverse Snake Fauna. In South American Journal of Herpetology 14 (sp1), p. 1. DOI: 10.2994/SAJH-D-19-00120.1. as: Cunha and Nascimento 1993	https://bioone.org/journals/south-american-journal-of-herpetology/volume-14/issue-sp1/SAJH-D-19-00120.1/Atlas-of-Brazilian-Snakes--Verified-Point-Locality-Maps-to/10.2994/SAJH-D-19-00120.1.short
Helicops angulatus	Brazil	Pará	Braganca		-1.07	-46.79	1°4'12.000"S	46°47'24.000"W	Referenced in Nogueira, C.C.; Argôlo, A.J.; Arzamendia, V.; Azevedo, J.A.; Barbo, F.E.; Bérnils, R.S.; Bolochio, B.E.; Borges-Martins, M. et al. (2019): Atlas of Brazilian Snakes: Verified Point-Locality Maps to Mitigate the Wallacean Shortfall in a Megadiverse Snake Fauna. In South American Journal of Herpetology 14 (sp1), p. 1. DOI: 10.2994/SAJH-D-19-00120.1. as: Cunha and Nascimento 1993	https://bioone.org/journals/south-american-journal-of-herpetology/volume-14/issue-sp1/SAJH-D-19-00120.1/Atlas-of-Brazilian-Snakes--Verified-Point-Locality-Maps-to/10.2994/SAJH-D-19-00120.1.short
Helicops angulatus	Brazil	Pará	Braganca		-1.07	-46.79	1°4'12.000"S	46°47'24.000"W	Referenced in Nogueira, C.C.; Argôlo, A.J.; Arzamendia, V.; Azevedo, J.A.; Barbo, F.E.; Bérnils, R.S.; Bolochio, B.E.; Borges-Martins, M. et al. (2019): Atlas of Brazilian Snakes: Verified Point-Locality Maps to Mitigate the Wallacean Shortfall in a Megadiverse Snake Fauna. In South American Journal of Herpetology 14 (sp1), p. 1. DOI: 10.2994/SAJH-D-19-00120.1. as: Cunha and Nascimento 1993	https://bioone.org/journals/south-american-journal-of-herpetology/volume-14/issue-sp1/SAJH-D-19-00120.1/Atlas-of-Brazilian-Snakes--Verified-Point-Locality-Maps-to/10.2994/SAJH-D-19-00120.1.short
Helicops angulatus	Brazil	Pará	Braganca		-1.07	-46.79	1°4'12.000"S	46°47'24.000"W	Referenced in Nogueira, C.C.; Argôlo, A.J.; Arzamendia, V.; Azevedo, J.A.; Barbo, F.E.; Bérnils, R.S.; Bolochio, B.E.; Borges-Martins, M. et al. (2019): Atlas of Brazilian Snakes: Verified Point-Locality Maps to Mitigate the Wallacean Shortfall in a Megadiverse Snake Fauna. In South American Journal of Herpetology 14 (sp1), p. 1. DOI: 10.2994/SAJH-D-19-00120.1. as: Cunha and Nascimento 1993	https://bioone.org/journals/south-american-journal-of-herpetology/volume-14/issue-sp1/SAJH-D-19-00120.1/Atlas-of-Brazilian-Snakes--Verified-Point-Locality-Maps-to/10.2994/SAJH-D-19-00120.1.short
Helicops angulatus	Brazil	Pará	Braganca		-1.07	-46.79	1°4'12.000"S	46°47'24.000"W	Referenced in Nogueira, C.C.; Argôlo, A.J.; Arzamendia, V.; Azevedo, J.A.; Barbo, F.E.; Bérnils, R.S.; Bolochio, B.E.; Borges-Martins, M. et al. (2019): Atlas of Brazilian Snakes: Verified Point-Locality Maps to Mitigate the Wallacean Shortfall in a Megadiverse Snake Fauna. In South American Journal of Herpetology 14 (sp1), p. 1. DOI: 10.2994/SAJH-D-19-00120.1. as: Cunha and Nascimento 1993	https://bioone.org/journals/south-american-journal-of-herpetology/volume-14/issue-sp1/SAJH-D-19-00120.1/Atlas-of-Brazilian-Snakes--Verified-Point-Locality-Maps-to/10.2994/SAJH-D-19-00120.1.short
Helicops angulatus	Brazil	Pará	Braganca		-1.07	-46.79	1°4'12.000"S	46°47'24.000"W	Referenced in Nogueira, C.C.; Argôlo, A.J.; Arzamendia, V.; Azevedo, J.A.; Barbo, F.E.; Bérnils, R.S.; Bolochio, B.E.; Borges-Martins, M. et al. (2019): Atlas of Brazilian Snakes: Verified Point-Locality Maps to Mitigate the Wallacean Shortfall in a Megadiverse Snake Fauna. In South American Journal of Herpetology 14 (sp1), p. 1. DOI: 10.2994/SAJH-D-19-00120.1. as: Cunha and Nascimento 1993	https://bioone.org/journals/south-american-journal-of-herpetology/volume-14/issue-sp1/SAJH-D-19-00120.1/Atlas-of-Brazilian-Snakes--Verified-Point-Locality-Maps-to/10.2994/SAJH-D-19-00120.1.short
Helicops angulatus	Brazil	Pará	Braganca		-1.07	-46.79	1°4'12.000"S	46°47'24.000"W	Referenced in Nogueira, C.C.; Argôlo, A.J.; Arzamendia, V.; Azevedo, J.A.; Barbo, F.E.; Bérnils, R.S.; Bolochio, B.E.; Borges-Martins, M. et al. (2019): Atlas of Brazilian Snakes: Verified Point-Locality Maps to Mitigate the Wallacean Shortfall in a Megadiverse Snake Fauna. In South American Journal of Herpetology 14 (sp1), p. 1. DOI: 10.2994/SAJH-D-19-00120.1. as: Cunha and Nascimento 1993	https://bioone.org/journals/south-american-journal-of-herpetology/volume-14/issue-sp1/SAJH-D-19-00120.1/Atlas-of-Brazilian-Snakes--Verified-Point-Locality-Maps-to/10.2994/SAJH-D-19-00120.1.short
Helicops angulatus	Brazil	Pará	Braganca		-1.07	-46.79	1°4'12.000"S	46°47'24.000"W	Referenced in Nogueira, C.C.; Argôlo, A.J.; Arzamendia, V.; Azevedo, J.A.; Barbo, F.E.; Bérnils, R.S.; Bolochio, B.E.; Borges-Martins, M. et al. (2019): Atlas of Brazilian Snakes: Verified Point-Locality Maps to Mitigate the Wallacean Shortfall in a Megadiverse Snake Fauna. In South American Journal of Herpetology 14 (sp1), p. 1. DOI: 10.2994/SAJH-D-19-00120.1. as: Cunha and Nascimento 1993	https://bioone.org/journals/south-american-journal-of-herpetology/volume-14/issue-sp1/SAJH-D-19-00120.1/Atlas-of-Brazilian-Snakes--Verified-Point-Locality-Maps-to/10.2994/SAJH-D-19-00120.1.short
Helicops angulatus	Brazil	Pará	Braganca		-1.07	-46.79	1°4'12.000"S	46°47'24.000"W	Referenced in Nogueira, C.C.; Argôlo, A.J.; Arzamendia, V.; Azevedo, J.A.; Barbo, F.E.; Bérnils, R.S.; Bolochio, B.E.; Borges-Martins, M. et al. (2019): Atlas of Brazilian Snakes: Verified Point-Locality Maps to Mitigate the Wallacean Shortfall in a Megadiverse Snake Fauna. In South American Journal of Herpetology 14 (sp1), p. 1. DOI: 10.2994/SAJH-D-19-00120.1. as: Cunha and Nascimento 1993	https://bioone.org/journals/south-american-journal-of-herpetology/volume-14/issue-sp1/SAJH-D-19-00120.1/Atlas-of-Brazilian-Snakes--Verified-Point-Locality-Maps-to/10.2994/SAJH-D-19-00120.1.short
Helicops angulatus	Brazil	Pará	Braganca		-1.07	-46.79	1°4'12.000"S	46°47'24.000"W	Referenced in Nogueira, C.C.; Argôlo, A.J.; Arzamendia, V.; Azevedo, J.A.; Barbo, F.E.; Bérnils, R.S.; Bolochio, B.E.; Borges-Martins, M. et al. (2019): Atlas of Brazilian Snakes: Verified Point-Locality Maps to Mitigate the Wallacean Shortfall in a Megadiverse Snake Fauna. In South American Journal of Herpetology 14 (sp1), p. 1. DOI: 10.2994/SAJH-D-19-00120.1. as: Cunha and Nascimento 1993	https://bioone.org/journals/south-american-journal-of-herpetology/volume-14/issue-sp1/SAJH-D-19-00120.1/Atlas-of-Brazilian-Snakes--Verified-Point-Locality-Maps-to/10.2994/SAJH-D-19-00120.1.short
Helicops angulatus	Brazil	Pará	Braganca		-1.07	-46.79	1°4'12.000"S	46°47'24.000"W	Referenced in Nogueira, C.C.; Argôlo, A.J.; Arzamendia, V.; Azevedo, J.A.; Barbo, F.E.; Bérnils, R.S.; Bolochio, B.E.; Borges-Martins, M. et al. (2019): Atlas of Brazilian Snakes: Verified Point-Locality Maps to Mitigate the Wallacean Shortfall in a Megadiverse Snake Fauna. In South American Journal of Herpetology 14 (sp1), p. 1. DOI: 10.2994/SAJH-D-19-00120.1. as: Cunha and Nascimento 1993	https://bioone.org/journals/south-american-journal-of-herpetology/volume-14/issue-sp1/SAJH-D-19-00120.1/Atlas-of-Brazilian-Snakes--Verified-Point-Locality-Maps-to/10.2994/SAJH-D-19-00120.1.short
Helicops angulatus	Brazil	Pará	Braganca		-1.07	-46.79	1°4'12.000"S	46°47'24.000"W	Referenced in Nogueira, C.C.; Argôlo, A.J.; Arzamendia, V.; Azevedo, J.A.; Barbo, F.E.; Bérnils, R.S.; Bolochio, B.E.; Borges-Martins, M. et al. (2019): Atlas of Brazilian Snakes: Verified Point-Locality Maps to Mitigate the Wallacean Shortfall in a Megadiverse Snake Fauna. In South American Journal of Herpetology 14 (sp1), p. 1. DOI: 10.2994/SAJH-D-19-00120.1. as: Cunha and Nascimento 1993	https://bioone.org/journals/south-american-journal-of-herpetology/volume-14/issue-sp1/SAJH-D-19-00120.1/Atlas-of-Brazilian-Snakes--Verified-Point-Locality-Maps-to/10.2994/SAJH-D-19-00120.1.short
Helicops angulatus	Brazil	Pará	Braganca		-1.07	-46.79	1°4'12.000"S	46°47'24.000"W	Referenced in Nogueira, C.C.; Argôlo, A.J.; Arzamendia, V.; Azevedo, J.A.; Barbo, F.E.; Bérnils, R.S.; Bolochio, B.E.; Borges-Martins, M. et al. (2019): Atlas of Brazilian Snakes: Verified Point-Locality Maps to Mitigate the Wallacean Shortfall in a Megadiverse Snake Fauna. In South American Journal of Herpetology 14 (sp1), p. 1. DOI: 10.2994/SAJH-D-19-00120.1. as: Cunha and Nascimento 1993	https://bioone.org/journals/south-american-journal-of-herpetology/volume-14/issue-sp1/SAJH-D-19-00120.1/Atlas-of-Brazilian-Snakes--Verified-Point-Locality-Maps-to/10.2994/SAJH-D-19-00120.1.short
Helicops angulatus	Brazil	Pará	Braganca		-1.07	-46.79	1°4'12.000"S	46°47'24.000"W	Referenced in Nogueira, C.C.; Argôlo, A.J.; Arzamendia, V.; Azevedo, J.A.; Barbo, F.E.; Bérnils, R.S.; Bolochio, B.E.; Borges-Martins, M. et al. (2019): Atlas of Brazilian Snakes: Verified Point-Locality Maps to Mitigate the Wallacean Shortfall in a Megadiverse Snake Fauna. In South American Journal of Herpetology 14 (sp1), p. 1. DOI: 10.2994/SAJH-D-19-00120.1. as: Cunha and Nascimento 1993	https://bioone.org/journals/south-american-journal-of-herpetology/volume-14/issue-sp1/SAJH-D-19-00120.1/Atlas-of-Brazilian-Snakes--Verified-Point-Locality-Maps-to/10.2994/SAJH-D-19-00120.1.short
Helicops angulatus	Brazil	Pará	Braganca		-1.07	-46.79	1°4'12.000"S	46°47'24.000"W	Referenced in Nogueira, C.C.; Argôlo, A.J.; Arzamendia, V.; Azevedo, J.A.; Barbo, F.E.; Bérnils, R.S.; Bolochio, B.E.; Borges-Martins, M. et al. (2019): Atlas of Brazilian Snakes: Verified Point-Locality Maps to Mitigate the Wallacean Shortfall in a Megadiverse Snake Fauna. In South American Journal of Herpetology 14 (sp1), p. 1. DOI: 10.2994/SAJH-D-19-00120.1. as: Cunha and Nascimento 1993	https://bioone.org/journals/south-american-journal-of-herpetology/volume-14/issue-sp1/SAJH-D-19-00120.1/Atlas-of-Brazilian-Snakes--Verified-Point-Locality-Maps-to/10.2994/SAJH-D-19-00120.1.short
Helicops angulatus	Brazil	Pará	Braganca		-1.07	-46.79	1°4'12.000"S	46°47'24.000"W	Referenced in Nogueira, C.C.; Argôlo, A.J.; Arzamendia, V.; Azevedo, J.A.; Barbo, F.E.; Bérnils, R.S.; Bolochio, B.E.; Borges-Martins, M. et al. (2019): Atlas of Brazilian Snakes: Verified Point-Locality Maps to Mitigate the Wallacean Shortfall in a Megadiverse Snake Fauna. In South American Journal of Herpetology 14 (sp1), p. 1. DOI: 10.2994/SAJH-D-19-00120.1. as: Cunha and Nascimento 1993	https://bioone.org/journals/south-american-journal-of-herpetology/volume-14/issue-sp1/SAJH-D-19-00120.1/Atlas-of-Brazilian-Snakes--Verified-Point-Locality-Maps-to/10.2994/SAJH-D-19-00120.1.short
Helicops angulatus	Brazil	Pará	Braganca		-1.07	-46.79	1°4'12.000"S	46°47'24.000"W	Referenced in Nogueira, C.C.; Argôlo, A.J.; Arzamendia, V.; Azevedo, J.A.; Barbo, F.E.; Bérnils, R.S.; Bolochio, B.E.; Borges-Martins, M. et al. (2019): Atlas of Brazilian Snakes: Verified Point-Locality Maps to Mitigate the Wallacean Shortfall in a Megadiverse Snake Fauna. In South American Journal of Herpetology 14 (sp1), p. 1. DOI: 10.2994/SAJH-D-19-00120.1. as: Cunha and Nascimento 1993	https://bioone.org/journals/south-american-journal-of-herpetology/volume-14/issue-sp1/SAJH-D-19-00120.1/Atlas-of-Brazilian-Snakes--Verified-Point-Locality-Maps-to/10.2994/SAJH-D-19-00120.1.short
Helicops angulatus	Brazil	Pará	Braganca		-1.07	-46.79	1°4'12.000"S	46°47'24.000"W	Referenced in Nogueira, C.C.; Argôlo, A.J.; Arzamendia, V.; Azevedo, J.A.; Barbo, F.E.; Bérnils, R.S.; Bolochio, B.E.; Borges-Martins, M. et al. (2019): Atlas of Brazilian Snakes: Verified Point-Locality Maps to Mitigate the Wallacean Shortfall in a Megadiverse Snake Fauna. In South American Journal of Herpetology 14 (sp1), p. 1. DOI: 10.2994/SAJH-D-19-00120.1. as: Cunha and Nascimento 1993	https://bioone.org/journals/south-american-journal-of-herpetology/volume-14/issue-sp1/SAJH-D-19-00120.1/Atlas-of-Brazilian-Snakes--Verified-Point-Locality-Maps-to/10.2994/SAJH-D-19-00120.1.short
Helicops angulatus	Brazil	Pará	Braganca		-1.07	-46.79	1°4'12.000"S	46°47'24.000"W	Referenced in Nogueira, C.C.; Argôlo, A.J.; Arzamendia, V.; Azevedo, J.A.; Barbo, F.E.; Bérnils, R.S.; Bolochio, B.E.; Borges-Martins, M. et al. (2019): Atlas of Brazilian Snakes: Verified Point-Locality Maps to Mitigate the Wallacean Shortfall in a Megadiverse Snake Fauna. In South American Journal of Herpetology 14 (sp1), p. 1. DOI: 10.2994/SAJH-D-19-00120.1. as: Cunha and Nascimento 1993	https://bioone.org/journals/south-american-journal-of-herpetology/volume-14/issue-sp1/SAJH-D-19-00120.1/Atlas-of-Brazilian-Snakes--Verified-Point-Locality-Maps-to/10.2994/SAJH-D-19-00120.1.short
Helicops angulatus	Brazil	Pará	Braganca		-1.07	-46.79	1°4'12.000"S	46°47'24.000"W	Referenced in Nogueira, C.C.; Argôlo, A.J.; Arzamendia, V.; Azevedo, J.A.; Barbo, F.E.; Bérnils, R.S.; Bolochio, B.E.; Borges-Martins, M. et al. (2019): Atlas of Brazilian Snakes: Verified Point-Locality Maps to Mitigate the Wallacean Shortfall in a Megadiverse Snake Fauna. In South American Journal of Herpetology 14 (sp1), p. 1. DOI: 10.2994/SAJH-D-19-00120.1. as: Cunha and Nascimento 1993	https://bioone.org/journals/south-american-journal-of-herpetology/volume-14/issue-sp1/SAJH-D-19-00120.1/Atlas-of-Brazilian-Snakes--Verified-Point-Locality-Maps-to/10.2994/SAJH-D-19-00120.1.short
Helicops angulatus	Brazil	Pará	Braganca		-1.07	-46.79	1°4'12.000"S	46°47'24.000"W	Referenced in Nogueira, C.C.; Argôlo, A.J.; Arzamendia, V.; Azevedo, J.A.; Barbo, F.E.; Bérnils, R.S.; Bolochio, B.E.; Borges-Martins, M. et al. (2019): Atlas of Brazilian Snakes: Verified Point-Locality Maps to Mitigate the Wallacean Shortfall in a Megadiverse Snake Fauna. In South American Journal of Herpetology 14 (sp1), p. 1. DOI: 10.2994/SAJH-D-19-00120.1. as: Cunha and Nascimento 1993	https://bioone.org/journals/south-american-journal-of-herpetology/volume-14/issue-sp1/SAJH-D-19-00120.1/Atlas-of-Brazilian-Snakes--Verified-Point-Locality-Maps-to/10.2994/SAJH-D-19-00120.1.short
Helicops angulatus	Brazil	Pará	Capitao Poco		-1.75	-47.07	1°45'0.000"S	47°4'12.000"W	Referenced in Nogueira, C.C.; Argôlo, A.J.; Arzamendia, V.; Azevedo, J.A.; Barbo, F.E.; Bérnils, R.S.; Bolochio, B.E.; Borges-Martins, M. et al. (2019): Atlas of Brazilian Snakes: Verified Point-Locality Maps to Mitigate the Wallacean Shortfall in a Megadiverse Snake Fauna. In South American Journal of Herpetology 14 (sp1), p. 1. DOI: 10.2994/SAJH-D-19-00120.1. as: Cunha and Nascimento 1993	https://bioone.org/journals/south-american-journal-of-herpetology/volume-14/issue-sp1/SAJH-D-19-00120.1/Atlas-of-Brazilian-Snakes--Verified-Point-Locality-Maps-to/10.2994/SAJH-D-19-00120.1.short
Helicops angulatus	Brazil	Pará	Capitao Poco		-1.75	-47.07	1°45'0.000"S	47°4'12.000"W	Referenced in Nogueira, C.C.; Argôlo, A.J.; Arzamendia, V.; Azevedo, J.A.; Barbo, F.E.; Bérnils, R.S.; Bolochio, B.E.; Borges-Martins, M. et al. (2019): Atlas of Brazilian Snakes: Verified Point-Locality Maps to Mitigate the Wallacean Shortfall in a Megadiverse Snake Fauna. In South American Journal of Herpetology 14 (sp1), p. 1. DOI: 10.2994/SAJH-D-19-00120.1. as: Cunha and Nascimento 1993	https://bioone.org/journals/south-american-journal-of-herpetology/volume-14/issue-sp1/SAJH-D-19-00120.1/Atlas-of-Brazilian-Snakes--Verified-Point-Locality-Maps-to/10.2994/SAJH-D-19-00120.1.short
Helicops angulatus	Brazil	Pará	Capitao Poco		-1.75	-47.07	1°45'0.000"S	47°4'12.000"W	Referenced in Nogueira, C.C.; Argôlo, A.J.; Arzamendia, V.; Azevedo, J.A.; Barbo, F.E.; Bérnils, R.S.; Bolochio, B.E.; Borges-Martins, M. et al. (2019): Atlas of Brazilian Snakes: Verified Point-Locality Maps to Mitigate the Wallacean Shortfall in a Megadiverse Snake Fauna. In South American Journal of Herpetology 14 (sp1), p. 1. DOI: 10.2994/SAJH-D-19-00120.1. as: Cunha and Nascimento 1993	https://bioone.org/journals/south-american-journal-of-herpetology/volume-14/issue-sp1/SAJH-D-19-00120.1/Atlas-of-Brazilian-Snakes--Verified-Point-Locality-Maps-to/10.2994/SAJH-D-19-00120.1.short
Helicops angulatus	Brazil	Pará	Capitao Poco		-1.75	-47.07	1°45'0.000"S	47°4'12.000"W	Referenced in Nogueira, C.C.; Argôlo, A.J.; Arzamendia, V.; Azevedo, J.A.; Barbo, F.E.; Bérnils, R.S.; Bolochio, B.E.; Borges-Martins, M. et al. (2019): Atlas of Brazilian Snakes: Verified Point-Locality Maps to Mitigate the Wallacean Shortfall in a Megadiverse Snake Fauna. In South American Journal of Herpetology 14 (sp1), p. 1. DOI: 10.2994/SAJH-D-19-00120.1. as: Cunha and Nascimento 1993	https://bioone.org/journals/south-american-journal-of-herpetology/volume-14/issue-sp1/SAJH-D-19-00120.1/Atlas-of-Brazilian-Snakes--Verified-Point-Locality-Maps-to/10.2994/SAJH-D-19-00120.1.short
Helicops angulatus	Brazil	Pará	Capitao Poco		-1.75	-47.07	1°45'0.000"S	47°4'12.000"W	Referenced in Nogueira, C.C.; Argôlo, A.J.; Arzamendia, V.; Azevedo, J.A.; Barbo, F.E.; Bérnils, R.S.; Bolochio, B.E.; Borges-Martins, M. et al. (2019): Atlas of Brazilian Snakes: Verified Point-Locality Maps to Mitigate the Wallacean Shortfall in a Megadiverse Snake Fauna. In South American Journal of Herpetology 14 (sp1), p. 1. DOI: 10.2994/SAJH-D-19-00120.1. as: Cunha and Nascimento 1993	https://bioone.org/journals/south-american-journal-of-herpetology/volume-14/issue-sp1/SAJH-D-19-00120.1/Atlas-of-Brazilian-Snakes--Verified-Point-Locality-Maps-to/10.2994/SAJH-D-19-00120.1.short
Helicops angulatus	Brazil	Pará	Capitao Poco		-1.75	-47.07	1°45'0.000"S	47°4'12.000"W	Referenced in Nogueira, C.C.; Argôlo, A.J.; Arzamendia, V.; Azevedo, J.A.; Barbo, F.E.; Bérnils, R.S.; Bolochio, B.E.; Borges-Martins, M. et al. (2019): Atlas of Brazilian Snakes: Verified Point-Locality Maps to Mitigate the Wallacean Shortfall in a Megadiverse Snake Fauna. In South American Journal of Herpetology 14 (sp1), p. 1. DOI: 10.2994/SAJH-D-19-00120.1. as: Cunha and Nascimento 1993	https://bioone.org/journals/south-american-journal-of-herpetology/volume-14/issue-sp1/SAJH-D-19-00120.1/Atlas-of-Brazilian-Snakes--Verified-Point-Locality-Maps-to/10.2994/SAJH-D-19-00120.1.short
Helicops angulatus	Brazil	Pará	Capitao Poco		-1.75	-47.07	1°45'0.000"S	47°4'12.000"W	Referenced in Nogueira, C.C.; Argôlo, A.J.; Arzamendia, V.; Azevedo, J.A.; Barbo, F.E.; Bérnils, R.S.; Bolochio, B.E.; Borges-Martins, M. et al. (2019): Atlas of Brazilian Snakes: Verified Point-Locality Maps to Mitigate the Wallacean Shortfall in a Megadiverse Snake Fauna. In South American Journal of Herpetology 14 (sp1), p. 1. DOI: 10.2994/SAJH-D-19-00120.1. as: Cunha and Nascimento 1993	https://bioone.org/journals/south-american-journal-of-herpetology/volume-14/issue-sp1/SAJH-D-19-00120.1/Atlas-of-Brazilian-Snakes--Verified-Point-Locality-Maps-to/10.2994/SAJH-D-19-00120.1.short
Helicops angulatus	Brazil	Pará	Capitao Poco		-1.75	-47.07	1°45'0.000"S	47°4'12.000"W	Referenced in Nogueira, C.C.; Argôlo, A.J.; Arzamendia, V.; Azevedo, J.A.; Barbo, F.E.; Bérnils, R.S.; Bolochio, B.E.; Borges-Martins, M. et al. (2019): Atlas of Brazilian Snakes: Verified Point-Locality Maps to Mitigate the Wallacean Shortfall in a Megadiverse Snake Fauna. In South American Journal of Herpetology 14 (sp1), p. 1. DOI: 10.2994/SAJH-D-19-00120.1. as: Cunha and Nascimento 1993	https://bioone.org/journals/south-american-journal-of-herpetology/volume-14/issue-sp1/SAJH-D-19-00120.1/Atlas-of-Brazilian-Snakes--Verified-Point-Locality-Maps-to/10.2994/SAJH-D-19-00120.1.short
Helicops angulatus	Brazil	Pará	Capitao Poco		-1.75	-47.07	1°45'0.000"S	47°4'12.000"W	Referenced in Nogueira, C.C.; Argôlo, A.J.; Arzamendia, V.; Azevedo, J.A.; Barbo, F.E.; Bérnils, R.S.; Bolochio, B.E.; Borges-Martins, M. et al. (2019): Atlas of Brazilian Snakes: Verified Point-Locality Maps to Mitigate the Wallacean Shortfall in a Megadiverse Snake Fauna. In South American Journal of Herpetology 14 (sp1), p. 1. DOI: 10.2994/SAJH-D-19-00120.1. as: Cunha and Nascimento 1993	https://bioone.org/journals/south-american-journal-of-herpetology/volume-14/issue-sp1/SAJH-D-19-00120.1/Atlas-of-Brazilian-Snakes--Verified-Point-Locality-Maps-to/10.2994/SAJH-D-19-00120.1.short
Helicops angulatus	Brazil	Pará	Capitao Poco		-1.75	-47.07	1°45'0.000"S	47°4'12.000"W	Referenced in Nogueira, C.C.; Argôlo, A.J.; Arzamendia, V.; Azevedo, J.A.; Barbo, F.E.; Bérnils, R.S.; Bolochio, B.E.; Borges-Martins, M. et al. (2019): Atlas of Brazilian Snakes: Verified Point-Locality Maps to Mitigate the Wallacean Shortfall in a Megadiverse Snake Fauna. In South American Journal of Herpetology 14 (sp1), p. 1. DOI: 10.2994/SAJH-D-19-00120.1. as: Cunha and Nascimento 1993	https://bioone.org/journals/south-american-journal-of-herpetology/volume-14/issue-sp1/SAJH-D-19-00120.1/Atlas-of-Brazilian-Snakes--Verified-Point-Locality-Maps-to/10.2994/SAJH-D-19-00120.1.short
Helicops angulatus	Brazil	Pará	Capitao Poco		-1.75	-47.07	1°45'0.000"S	47°4'12.000"W	Referenced in Nogueira, C.C.; Argôlo, A.J.; Arzamendia, V.; Azevedo, J.A.; Barbo, F.E.; Bérnils, R.S.; Bolochio, B.E.; Borges-Martins, M. et al. (2019): Atlas of Brazilian Snakes: Verified Point-Locality Maps to Mitigate the Wallacean Shortfall in a Megadiverse Snake Fauna. In South American Journal of Herpetology 14 (sp1), p. 1. DOI: 10.2994/SAJH-D-19-00120.1. as: Cunha and Nascimento 1993	https://bioone.org/journals/south-american-journal-of-herpetology/volume-14/issue-sp1/SAJH-D-19-00120.1/Atlas-of-Brazilian-Snakes--Verified-Point-Locality-Maps-to/10.2994/SAJH-D-19-00120.1.short
Helicops angulatus	Brazil	Pará	Capitao Poco		-1.75	-47.07	1°45'0.000"S	47°4'12.000"W	Referenced in Nogueira, C.C.; Argôlo, A.J.; Arzamendia, V.; Azevedo, J.A.; Barbo, F.E.; Bérnils, R.S.; Bolochio, B.E.; Borges-Martins, M. et al. (2019): Atlas of Brazilian Snakes: Verified Point-Locality Maps to Mitigate the Wallacean Shortfall in a Megadiverse Snake Fauna. In South American Journal of Herpetology 14 (sp1), p. 1. DOI: 10.2994/SAJH-D-19-00120.1. as: Cunha and Nascimento 1993	https://bioone.org/journals/south-american-journal-of-herpetology/volume-14/issue-sp1/SAJH-D-19-00120.1/Atlas-of-Brazilian-Snakes--Verified-Point-Locality-Maps-to/10.2994/SAJH-D-19-00120.1.short
Helicops angulatus	Brazil	Pará	Capitao Poco		-1.75	-47.07	1°45'0.000"S	47°4'12.000"W	Referenced in Nogueira, C.C.; Argôlo, A.J.; Arzamendia, V.; Azevedo, J.A.; Barbo, F.E.; Bérnils, R.S.; Bolochio, B.E.; Borges-Martins, M. et al. (2019): Atlas of Brazilian Snakes: Verified Point-Locality Maps to Mitigate the Wallacean Shortfall in a Megadiverse Snake Fauna. In South American Journal of Herpetology 14 (sp1), p. 1. DOI: 10.2994/SAJH-D-19-00120.1. as: Cunha and Nascimento 1993	https://bioone.org/journals/south-american-journal-of-herpetology/volume-14/issue-sp1/SAJH-D-19-00120.1/Atlas-of-Brazilian-Snakes--Verified-Point-Locality-Maps-to/10.2994/SAJH-D-19-00120.1.short
Helicops angulatus	Brazil	Pará	Capitao Poco		-1.75	-47.07	1°45'0.000"S	47°4'12.000"W	Referenced in Nogueira, C.C.; Argôlo, A.J.; Arzamendia, V.; Azevedo, J.A.; Barbo, F.E.; Bérnils, R.S.; Bolochio, B.E.; Borges-Martins, M. et al. (2019): Atlas of Brazilian Snakes: Verified Point-Locality Maps to Mitigate the Wallacean Shortfall in a Megadiverse Snake Fauna. In South American Journal of Herpetology 14 (sp1), p. 1. DOI: 10.2994/SAJH-D-19-00120.1. as: Cunha and Nascimento 1993	https://bioone.org/journals/south-american-journal-of-herpetology/volume-14/issue-sp1/SAJH-D-19-00120.1/Atlas-of-Brazilian-Snakes--Verified-Point-Locality-Maps-to/10.2994/SAJH-D-19-00120.1.short
Helicops angulatus	Brazil	Pará	Capitao Poco		-1.75	-47.07	1°45'0.000"S	47°4'12.000"W	Referenced in Nogueira, C.C.; Argôlo, A.J.; Arzamendia, V.; Azevedo, J.A.; Barbo, F.E.; Bérnils, R.S.; Bolochio, B.E.; Borges-Martins, M. et al. (2019): Atlas of Brazilian Snakes: Verified Point-Locality Maps to Mitigate the Wallacean Shortfall in a Megadiverse Snake Fauna. In South American Journal of Herpetology 14 (sp1), p. 1. DOI: 10.2994/SAJH-D-19-00120.1. as: Cunha and Nascimento 1993	https://bioone.org/journals/south-american-journal-of-herpetology/volume-14/issue-sp1/SAJH-D-19-00120.1/Atlas-of-Brazilian-Snakes--Verified-Point-Locality-Maps-to/10.2994/SAJH-D-19-00120.1.short
Helicops angulatus	Brazil	Pará	Capitao Poco		-1.75	-47.07	1°45'0.000"S	47°4'12.000"W	Referenced in Nogueira, C.C.; Argôlo, A.J.; Arzamendia, V.; Azevedo, J.A.; Barbo, F.E.; Bérnils, R.S.; Bolochio, B.E.; Borges-Martins, M. et al. (2019): Atlas of Brazilian Snakes: Verified Point-Locality Maps to Mitigate the Wallacean Shortfall in a Megadiverse Snake Fauna. In South American Journal of Herpetology 14 (sp1), p. 1. DOI: 10.2994/SAJH-D-19-00120.1. as: Cunha and Nascimento 1993	https://bioone.org/journals/south-american-journal-of-herpetology/volume-14/issue-sp1/SAJH-D-19-00120.1/Atlas-of-Brazilian-Snakes--Verified-Point-Locality-Maps-to/10.2994/SAJH-D-19-00120.1.short
Helicops angulatus	Brazil	Pará	Capitao Poco		-1.75	-47.07	1°45'0.000"S	47°4'12.000"W	Referenced in Nogueira, C.C.; Argôlo, A.J.; Arzamendia, V.; Azevedo, J.A.; Barbo, F.E.; Bérnils, R.S.; Bolochio, B.E.; Borges-Martins, M. et al. (2019): Atlas of Brazilian Snakes: Verified Point-Locality Maps to Mitigate the Wallacean Shortfall in a Megadiverse Snake Fauna. In South American Journal of Herpetology 14 (sp1), p. 1. DOI: 10.2994/SAJH-D-19-00120.1. as: Cunha and Nascimento 1993	https://bioone.org/journals/south-american-journal-of-herpetology/volume-14/issue-sp1/SAJH-D-19-00120.1/Atlas-of-Brazilian-Snakes--Verified-Point-Locality-Maps-to/10.2994/SAJH-D-19-00120.1.short
Helicops angulatus	Brazil	Pará	Capitao Poco		-1.75	-47.07	1°45'0.000"S	47°4'12.000"W	Referenced in Nogueira, C.C.; Argôlo, A.J.; Arzamendia, V.; Azevedo, J.A.; Barbo, F.E.; Bérnils, R.S.; Bolochio, B.E.; Borges-Martins, M. et al. (2019): Atlas of Brazilian Snakes: Verified Point-Locality Maps to Mitigate the Wallacean Shortfall in a Megadiverse Snake Fauna. In South American Journal of Herpetology 14 (sp1), p. 1. DOI: 10.2994/SAJH-D-19-00120.1. as: Cunha and Nascimento 1993	https://bioone.org/journals/south-american-journal-of-herpetology/volume-14/issue-sp1/SAJH-D-19-00120.1/Atlas-of-Brazilian-Snakes--Verified-Point-Locality-Maps-to/10.2994/SAJH-D-19-00120.1.short
Helicops angulatus	Brazil	Pará	Capitao Poco		-1.75	-47.07	1°45'0.000"S	47°4'12.000"W	Referenced in Nogueira, C.C.; Argôlo, A.J.; Arzamendia, V.; Azevedo, J.A.; Barbo, F.E.; Bérnils, R.S.; Bolochio, B.E.; Borges-Martins, M. et al. (2019): Atlas of Brazilian Snakes: Verified Point-Locality Maps to Mitigate the Wallacean Shortfall in a Megadiverse Snake Fauna. In South American Journal of Herpetology 14 (sp1), p. 1. DOI: 10.2994/SAJH-D-19-00120.1. as: Cunha and Nascimento 1993	https://bioone.org/journals/south-american-journal-of-herpetology/volume-14/issue-sp1/SAJH-D-19-00120.1/Atlas-of-Brazilian-Snakes--Verified-Point-Locality-Maps-to/10.2994/SAJH-D-19-00120.1.short
Helicops angulatus	Brazil	Pará	Capitao Poco		-1.75	-47.07	1°45'0.000"S	47°4'12.000"W	Referenced in Nogueira, C.C.; Argôlo, A.J.; Arzamendia, V.; Azevedo, J.A.; Barbo, F.E.; Bérnils, R.S.; Bolochio, B.E.; Borges-Martins, M. et al. (2019): Atlas of Brazilian Snakes: Verified Point-Locality Maps to Mitigate the Wallacean Shortfall in a Megadiverse Snake Fauna. In South American Journal of Herpetology 14 (sp1), p. 1. DOI: 10.2994/SAJH-D-19-00120.1. as: Cunha and Nascimento 1993	https://bioone.org/journals/south-american-journal-of-herpetology/volume-14/issue-sp1/SAJH-D-19-00120.1/Atlas-of-Brazilian-Snakes--Verified-Point-Locality-Maps-to/10.2994/SAJH-D-19-00120.1.short
Helicops angulatus	Brazil	Pará	Capitao Poco		-1.75	-47.07	1°45'0.000"S	47°4'12.000"W	Referenced in Nogueira, C.C.; Argôlo, A.J.; Arzamendia, V.; Azevedo, J.A.; Barbo, F.E.; Bérnils, R.S.; Bolochio, B.E.; Borges-Martins, M. et al. (2019): Atlas of Brazilian Snakes: Verified Point-Locality Maps to Mitigate the Wallacean Shortfall in a Megadiverse Snake Fauna. In South American Journal of Herpetology 14 (sp1), p. 1. DOI: 10.2994/SAJH-D-19-00120.1. as: Cunha and Nascimento 1993	https://bioone.org/journals/south-american-journal-of-herpetology/volume-14/issue-sp1/SAJH-D-19-00120.1/Atlas-of-Brazilian-Snakes--Verified-Point-Locality-Maps-to/10.2994/SAJH-D-19-00120.1.short
Helicops angulatus	Brazil	Pará	Capitao Poco		-1.75	-47.07	1°45'0.000"S	47°4'12.000"W	Referenced in Nogueira, C.C.; Argôlo, A.J.; Arzamendia, V.; Azevedo, J.A.; Barbo, F.E.; Bérnils, R.S.; Bolochio, B.E.; Borges-Martins, M. et al. (2019): Atlas of Brazilian Snakes: Verified Point-Locality Maps to Mitigate the Wallacean Shortfall in a Megadiverse Snake Fauna. In South American Journal of Herpetology 14 (sp1), p. 1. DOI: 10.2994/SAJH-D-19-00120.1. as: Cunha and Nascimento 1993	https://bioone.org/journals/south-american-journal-of-herpetology/volume-14/issue-sp1/SAJH-D-19-00120.1/Atlas-of-Brazilian-Snakes--Verified-Point-Locality-Maps-to/10.2994/SAJH-D-19-00120.1.short
Helicops angulatus	Brazil	Pará	Capitao Poco		-1.75	-47.07	1°45'0.000"S	47°4'12.000"W	Referenced in Nogueira, C.C.; Argôlo, A.J.; Arzamendia, V.; Azevedo, J.A.; Barbo, F.E.; Bérnils, R.S.; Bolochio, B.E.; Borges-Martins, M. et al. (2019): Atlas of Brazilian Snakes: Verified Point-Locality Maps to Mitigate the Wallacean Shortfall in a Megadiverse Snake Fauna. In South American Journal of Herpetology 14 (sp1), p. 1. DOI: 10.2994/SAJH-D-19-00120.1. as: Cunha and Nascimento 1993	https://bioone.org/journals/south-american-journal-of-herpetology/volume-14/issue-sp1/SAJH-D-19-00120.1/Atlas-of-Brazilian-Snakes--Verified-Point-Locality-Maps-to/10.2994/SAJH-D-19-00120.1.short
Helicops angulatus	Brazil	Pará	Capitao Poco		-1.75	-47.07	1°45'0.000"S	47°4'12.000"W	Referenced in Nogueira, C.C.; Argôlo, A.J.; Arzamendia, V.; Azevedo, J.A.; Barbo, F.E.; Bérnils, R.S.; Bolochio, B.E.; Borges-Martins, M. et al. (2019): Atlas of Brazilian Snakes: Verified Point-Locality Maps to Mitigate the Wallacean Shortfall in a Megadiverse Snake Fauna. In South American Journal of Herpetology 14 (sp1), p. 1. DOI: 10.2994/SAJH-D-19-00120.1. as: Cunha and Nascimento 1993	https://bioone.org/journals/south-american-journal-of-herpetology/volume-14/issue-sp1/SAJH-D-19-00120.1/Atlas-of-Brazilian-Snakes--Verified-Point-Locality-Maps-to/10.2994/SAJH-D-19-00120.1.short
Helicops angulatus	Brazil	Pará	Capitao Poco		-1.75	-47.07	1°45'0.000"S	47°4'12.000"W	Referenced in Nogueira, C.C.; Argôlo, A.J.; Arzamendia, V.; Azevedo, J.A.; Barbo, F.E.; Bérnils, R.S.; Bolochio, B.E.; Borges-Martins, M. et al. (2019): Atlas of Brazilian Snakes: Verified Point-Locality Maps to Mitigate the Wallacean Shortfall in a Megadiverse Snake Fauna. In South American Journal of Herpetology 14 (sp1), p. 1. DOI: 10.2994/SAJH-D-19-00120.1. as: Cunha and Nascimento 1993	https://bioone.org/journals/south-american-journal-of-herpetology/volume-14/issue-sp1/SAJH-D-19-00120.1/Atlas-of-Brazilian-Snakes--Verified-Point-Locality-Maps-to/10.2994/SAJH-D-19-00120.1.short
Helicops angulatus	Brazil	Pará	Capitao Poco		-1.75	-47.07	1°45'0.000"S	47°4'12.000"W	Referenced in Nogueira, C.C.; Argôlo, A.J.; Arzamendia, V.; Azevedo, J.A.; Barbo, F.E.; Bérnils, R.S.; Bolochio, B.E.; Borges-Martins, M. et al. (2019): Atlas of Brazilian Snakes: Verified Point-Locality Maps to Mitigate the Wallacean Shortfall in a Megadiverse Snake Fauna. In South American Journal of Herpetology 14 (sp1), p. 1. DOI: 10.2994/SAJH-D-19-00120.1. as: Cunha and Nascimento 1993	https://bioone.org/journals/south-american-journal-of-herpetology/volume-14/issue-sp1/SAJH-D-19-00120.1/Atlas-of-Brazilian-Snakes--Verified-Point-Locality-Maps-to/10.2994/SAJH-D-19-00120.1.short
Helicops angulatus	Brazil	Pará	Capitao Poco		-1.75	-47.07	1°45'0.000"S	47°4'12.000"W	Referenced in Nogueira, C.C.; Argôlo, A.J.; Arzamendia, V.; Azevedo, J.A.; Barbo, F.E.; Bérnils, R.S.; Bolochio, B.E.; Borges-Martins, M. et al. (2019): Atlas of Brazilian Snakes: Verified Point-Locality Maps to Mitigate the Wallacean Shortfall in a Megadiverse Snake Fauna. In South American Journal of Herpetology 14 (sp1), p. 1. DOI: 10.2994/SAJH-D-19-00120.1. as: Cunha and Nascimento 1993	https://bioone.org/journals/south-american-journal-of-herpetology/volume-14/issue-sp1/SAJH-D-19-00120.1/Atlas-of-Brazilian-Snakes--Verified-Point-Locality-Maps-to/10.2994/SAJH-D-19-00120.1.short
Helicops angulatus	Brazil	Pará	Capitao Poco		-1.75	-47.07	1°45'0.000"S	47°4'12.000"W	Referenced in Nogueira, C.C.; Argôlo, A.J.; Arzamendia, V.; Azevedo, J.A.; Barbo, F.E.; Bérnils, R.S.; Bolochio, B.E.; Borges-Martins, M. et al. (2019): Atlas of Brazilian Snakes: Verified Point-Locality Maps to Mitigate the Wallacean Shortfall in a Megadiverse Snake Fauna. In South American Journal of Herpetology 14 (sp1), p. 1. DOI: 10.2994/SAJH-D-19-00120.1. as: Cunha and Nascimento 1993	https://bioone.org/journals/south-american-journal-of-herpetology/volume-14/issue-sp1/SAJH-D-19-00120.1/Atlas-of-Brazilian-Snakes--Verified-Point-Locality-Maps-to/10.2994/SAJH-D-19-00120.1.short
Helicops angulatus	Brazil	Pará	Capitao Poco		-1.75	-47.07	1°45'0.000"S	47°4'12.000"W	Referenced in Nogueira, C.C.; Argôlo, A.J.; Arzamendia, V.; Azevedo, J.A.; Barbo, F.E.; Bérnils, R.S.; Bolochio, B.E.; Borges-Martins, M. et al. (2019): Atlas of Brazilian Snakes: Verified Point-Locality Maps to Mitigate the Wallacean Shortfall in a Megadiverse Snake Fauna. In South American Journal of Herpetology 14 (sp1), p. 1. DOI: 10.2994/SAJH-D-19-00120.1. as: Cunha and Nascimento 1993	https://bioone.org/journals/south-american-journal-of-herpetology/volume-14/issue-sp1/SAJH-D-19-00120.1/Atlas-of-Brazilian-Snakes--Verified-Point-Locality-Maps-to/10.2994/SAJH-D-19-00120.1.short
Helicops angulatus	Brazil	Pará	Capitao Poco		-1.75	-47.07	1°45'0.000"S	47°4'12.000"W	Referenced in Nogueira, C.C.; Argôlo, A.J.; Arzamendia, V.; Azevedo, J.A.; Barbo, F.E.; Bérnils, R.S.; Bolochio, B.E.; Borges-Martins, M. et al. (2019): Atlas of Brazilian Snakes: Verified Point-Locality Maps to Mitigate the Wallacean Shortfall in a Megadiverse Snake Fauna. In South American Journal of Herpetology 14 (sp1), p. 1. DOI: 10.2994/SAJH-D-19-00120.1. as: Cunha and Nascimento 1993	https://bioone.org/journals/south-american-journal-of-herpetology/volume-14/issue-sp1/SAJH-D-19-00120.1/Atlas-of-Brazilian-Snakes--Verified-Point-Locality-Maps-to/10.2994/SAJH-D-19-00120.1.short
Helicops angulatus	Brazil	Pará	Capitao Poco		-1.75	-47.07	1°45'0.000"S	47°4'12.000"W	Referenced in Nogueira, C.C.; Argôlo, A.J.; Arzamendia, V.; Azevedo, J.A.; Barbo, F.E.; Bérnils, R.S.; Bolochio, B.E.; Borges-Martins, M. et al. (2019): Atlas of Brazilian Snakes: Verified Point-Locality Maps to Mitigate the Wallacean Shortfall in a Megadiverse Snake Fauna. In South American Journal of Herpetology 14 (sp1), p. 1. DOI: 10.2994/SAJH-D-19-00120.1. as: Cunha and Nascimento 1993	https://bioone.org/journals/south-american-journal-of-herpetology/volume-14/issue-sp1/SAJH-D-19-00120.1/Atlas-of-Brazilian-Snakes--Verified-Point-Locality-Maps-to/10.2994/SAJH-D-19-00120.1.short
Helicops angulatus	Brazil	Pará	Capitao Poco		-1.75	-47.07	1°45'0.000"S	47°4'12.000"W	Referenced in Nogueira, C.C.; Argôlo, A.J.; Arzamendia, V.; Azevedo, J.A.; Barbo, F.E.; Bérnils, R.S.; Bolochio, B.E.; Borges-Martins, M. et al. (2019): Atlas of Brazilian Snakes: Verified Point-Locality Maps to Mitigate the Wallacean Shortfall in a Megadiverse Snake Fauna. In South American Journal of Herpetology 14 (sp1), p. 1. DOI: 10.2994/SAJH-D-19-00120.1. as: Cunha and Nascimento 1993	https://bioone.org/journals/south-american-journal-of-herpetology/volume-14/issue-sp1/SAJH-D-19-00120.1/Atlas-of-Brazilian-Snakes--Verified-Point-Locality-Maps-to/10.2994/SAJH-D-19-00120.1.short
Helicops angulatus	Brazil	Pará	Capitao Poco		-1.75	-47.07	1°45'0.000"S	47°4'12.000"W	Referenced in Nogueira, C.C.; Argôlo, A.J.; Arzamendia, V.; Azevedo, J.A.; Barbo, F.E.; Bérnils, R.S.; Bolochio, B.E.; Borges-Martins, M. et al. (2019): Atlas of Brazilian Snakes: Verified Point-Locality Maps to Mitigate the Wallacean Shortfall in a Megadiverse Snake Fauna. In South American Journal of Herpetology 14 (sp1), p. 1. DOI: 10.2994/SAJH-D-19-00120.1. as: Cunha and Nascimento 1993	https://bioone.org/journals/south-american-journal-of-herpetology/volume-14/issue-sp1/SAJH-D-19-00120.1/Atlas-of-Brazilian-Snakes--Verified-Point-Locality-Maps-to/10.2994/SAJH-D-19-00120.1.short
Helicops angulatus	Brazil	Pará	Capitao Poco		-1.75	-47.07	1°45'0.000"S	47°4'12.000"W	Referenced in Nogueira, C.C.; Argôlo, A.J.; Arzamendia, V.; Azevedo, J.A.; Barbo, F.E.; Bérnils, R.S.; Bolochio, B.E.; Borges-Martins, M. et al. (2019): Atlas of Brazilian Snakes: Verified Point-Locality Maps to Mitigate the Wallacean Shortfall in a Megadiverse Snake Fauna. In South American Journal of Herpetology 14 (sp1), p. 1. DOI: 10.2994/SAJH-D-19-00120.1. as: Cunha and Nascimento 1993	https://bioone.org/journals/south-american-journal-of-herpetology/volume-14/issue-sp1/SAJH-D-19-00120.1/Atlas-of-Brazilian-Snakes--Verified-Point-Locality-Maps-to/10.2994/SAJH-D-19-00120.1.short
Helicops angulatus	Brazil	Pará	Capitao Poco		-1.75	-47.07	1°45'0.000"S	47°4'12.000"W	Referenced in Nogueira, C.C.; Argôlo, A.J.; Arzamendia, V.; Azevedo, J.A.; Barbo, F.E.; Bérnils, R.S.; Bolochio, B.E.; Borges-Martins, M. et al. (2019): Atlas of Brazilian Snakes: Verified Point-Locality Maps to Mitigate the Wallacean Shortfall in a Megadiverse Snake Fauna. In South American Journal of Herpetology 14 (sp1), p. 1. DOI: 10.2994/SAJH-D-19-00120.1. as: Cunha and Nascimento 1993	https://bioone.org/journals/south-american-journal-of-herpetology/volume-14/issue-sp1/SAJH-D-19-00120.1/Atlas-of-Brazilian-Snakes--Verified-Point-Locality-Maps-to/10.2994/SAJH-D-19-00120.1.short
Helicops angulatus	Brazil	Pará	Capitao Poco		-1.75	-47.07	1°45'0.000"S	47°4'12.000"W	Referenced in Nogueira, C.C.; Argôlo, A.J.; Arzamendia, V.; Azevedo, J.A.; Barbo, F.E.; Bérnils, R.S.; Bolochio, B.E.; Borges-Martins, M. et al. (2019): Atlas of Brazilian Snakes: Verified Point-Locality Maps to Mitigate the Wallacean Shortfall in a Megadiverse Snake Fauna. In South American Journal of Herpetology 14 (sp1), p. 1. DOI: 10.2994/SAJH-D-19-00120.1. as: Cunha and Nascimento 1993	https://bioone.org/journals/south-american-journal-of-herpetology/volume-14/issue-sp1/SAJH-D-19-00120.1/Atlas-of-Brazilian-Snakes--Verified-Point-Locality-Maps-to/10.2994/SAJH-D-19-00120.1.short
Helicops angulatus	Brazil	Pará	Capitao Poco		-1.75	-47.07	1°45'0.000"S	47°4'12.000"W	Referenced in Nogueira, C.C.; Argôlo, A.J.; Arzamendia, V.; Azevedo, J.A.; Barbo, F.E.; Bérnils, R.S.; Bolochio, B.E.; Borges-Martins, M. et al. (2019): Atlas of Brazilian Snakes: Verified Point-Locality Maps to Mitigate the Wallacean Shortfall in a Megadiverse Snake Fauna. In South American Journal of Herpetology 14 (sp1), p. 1. DOI: 10.2994/SAJH-D-19-00120.1. as: Cunha and Nascimento 1993	https://bioone.org/journals/south-american-journal-of-herpetology/volume-14/issue-sp1/SAJH-D-19-00120.1/Atlas-of-Brazilian-Snakes--Verified-Point-Locality-Maps-to/10.2994/SAJH-D-19-00120.1.short
Helicops angulatus	Brazil	Pará	Capitao Poco		-1.75	-47.07	1°45'0.000"S	47°4'12.000"W	Referenced in Nogueira, C.C.; Argôlo, A.J.; Arzamendia, V.; Azevedo, J.A.; Barbo, F.E.; Bérnils, R.S.; Bolochio, B.E.; Borges-Martins, M. et al. (2019): Atlas of Brazilian Snakes: Verified Point-Locality Maps to Mitigate the Wallacean Shortfall in a Megadiverse Snake Fauna. In South American Journal of Herpetology 14 (sp1), p. 1. DOI: 10.2994/SAJH-D-19-00120.1. as: Cunha and Nascimento 1993	https://bioone.org/journals/south-american-journal-of-herpetology/volume-14/issue-sp1/SAJH-D-19-00120.1/Atlas-of-Brazilian-Snakes--Verified-Point-Locality-Maps-to/10.2994/SAJH-D-19-00120.1.short
Helicops angulatus	Brazil	Pará	Capitao Poco		-1.75	-47.07	1°45'0.000"S	47°4'12.000"W	Referenced in Nogueira, C.C.; Argôlo, A.J.; Arzamendia, V.; Azevedo, J.A.; Barbo, F.E.; Bérnils, R.S.; Bolochio, B.E.; Borges-Martins, M. et al. (2019): Atlas of Brazilian Snakes: Verified Point-Locality Maps to Mitigate the Wallacean Shortfall in a Megadiverse Snake Fauna. In South American Journal of Herpetology 14 (sp1), p. 1. DOI: 10.2994/SAJH-D-19-00120.1. as: Cunha and Nascimento 1993	https://bioone.org/journals/south-american-journal-of-herpetology/volume-14/issue-sp1/SAJH-D-19-00120.1/Atlas-of-Brazilian-Snakes--Verified-Point-Locality-Maps-to/10.2994/SAJH-D-19-00120.1.short
Helicops angulatus	Brazil	Pará	Capitao Poco		-1.75	-47.07	1°45'0.000"S	47°4'12.000"W	Referenced in Nogueira, C.C.; Argôlo, A.J.; Arzamendia, V.; Azevedo, J.A.; Barbo, F.E.; Bérnils, R.S.; Bolochio, B.E.; Borges-Martins, M. et al. (2019): Atlas of Brazilian Snakes: Verified Point-Locality Maps to Mitigate the Wallacean Shortfall in a Megadiverse Snake Fauna. In South American Journal of Herpetology 14 (sp1), p. 1. DOI: 10.2994/SAJH-D-19-00120.1. as: Cunha and Nascimento 1993	https://bioone.org/journals/south-american-journal-of-herpetology/volume-14/issue-sp1/SAJH-D-19-00120.1/Atlas-of-Brazilian-Snakes--Verified-Point-Locality-Maps-to/10.2994/SAJH-D-19-00120.1.short
Helicops angulatus	Brazil	Pará	Capitao Poco		-1.75	-47.07	1°45'0.000"S	47°4'12.000"W	Referenced in Nogueira, C.C.; Argôlo, A.J.; Arzamendia, V.; Azevedo, J.A.; Barbo, F.E.; Bérnils, R.S.; Bolochio, B.E.; Borges-Martins, M. et al. (2019): Atlas of Brazilian Snakes: Verified Point-Locality Maps to Mitigate the Wallacean Shortfall in a Megadiverse Snake Fauna. In South American Journal of Herpetology 14 (sp1), p. 1. DOI: 10.2994/SAJH-D-19-00120.1. as: Cunha and Nascimento 1993	https://bioone.org/journals/south-american-journal-of-herpetology/volume-14/issue-sp1/SAJH-D-19-00120.1/Atlas-of-Brazilian-Snakes--Verified-Point-Locality-Maps-to/10.2994/SAJH-D-19-00120.1.short
Helicops angulatus	Brazil	Pará	Capitao Poco		-1.75	-47.07	1°45'0.000"S	47°4'12.000"W	Referenced in Nogueira, C.C.; Argôlo, A.J.; Arzamendia, V.; Azevedo, J.A.; Barbo, F.E.; Bérnils, R.S.; Bolochio, B.E.; Borges-Martins, M. et al. (2019): Atlas of Brazilian Snakes: Verified Point-Locality Maps to Mitigate the Wallacean Shortfall in a Megadiverse Snake Fauna. In South American Journal of Herpetology 14 (sp1), p. 1. DOI: 10.2994/SAJH-D-19-00120.1. as: Cunha and Nascimento 1993	https://bioone.org/journals/south-american-journal-of-herpetology/volume-14/issue-sp1/SAJH-D-19-00120.1/Atlas-of-Brazilian-Snakes--Verified-Point-Locality-Maps-to/10.2994/SAJH-D-19-00120.1.short
Helicops angulatus	Brazil	Pará	Capitao Poco		-1.75	-47.07	1°45'0.000"S	47°4'12.000"W	Referenced in Nogueira, C.C.; Argôlo, A.J.; Arzamendia, V.; Azevedo, J.A.; Barbo, F.E.; Bérnils, R.S.; Bolochio, B.E.; Borges-Martins, M. et al. (2019): Atlas of Brazilian Snakes: Verified Point-Locality Maps to Mitigate the Wallacean Shortfall in a Megadiverse Snake Fauna. In South American Journal of Herpetology 14 (sp1), p. 1. DOI: 10.2994/SAJH-D-19-00120.1. as: Cunha and Nascimento 1993	https://bioone.org/journals/south-american-journal-of-herpetology/volume-14/issue-sp1/SAJH-D-19-00120.1/Atlas-of-Brazilian-Snakes--Verified-Point-Locality-Maps-to/10.2994/SAJH-D-19-00120.1.short
Helicops angulatus	Brazil	Pará	Capitao Poco		-1.75	-47.07	1°45'0.000"S	47°4'12.000"W	Referenced in Nogueira, C.C.; Argôlo, A.J.; Arzamendia, V.; Azevedo, J.A.; Barbo, F.E.; Bérnils, R.S.; Bolochio, B.E.; Borges-Martins, M. et al. (2019): Atlas of Brazilian Snakes: Verified Point-Locality Maps to Mitigate the Wallacean Shortfall in a Megadiverse Snake Fauna. In South American Journal of Herpetology 14 (sp1), p. 1. DOI: 10.2994/SAJH-D-19-00120.1. as: Cunha and Nascimento 1993	https://bioone.org/journals/south-american-journal-of-herpetology/volume-14/issue-sp1/SAJH-D-19-00120.1/Atlas-of-Brazilian-Snakes--Verified-Point-Locality-Maps-to/10.2994/SAJH-D-19-00120.1.short
Helicops angulatus	Brazil	Pará	Capitao Poco		-1.75	-47.07	1°45'0.000"S	47°4'12.000"W	Referenced in Nogueira, C.C.; Argôlo, A.J.; Arzamendia, V.; Azevedo, J.A.; Barbo, F.E.; Bérnils, R.S.; Bolochio, B.E.; Borges-Martins, M. et al. (2019): Atlas of Brazilian Snakes: Verified Point-Locality Maps to Mitigate the Wallacean Shortfall in a Megadiverse Snake Fauna. In South American Journal of Herpetology 14 (sp1), p. 1. DOI: 10.2994/SAJH-D-19-00120.1. as: Cunha and Nascimento 1993	https://bioone.org/journals/south-american-journal-of-herpetology/volume-14/issue-sp1/SAJH-D-19-00120.1/Atlas-of-Brazilian-Snakes--Verified-Point-Locality-Maps-to/10.2994/SAJH-D-19-00120.1.short
Helicops angulatus	Brazil	Pará	Capitao Poco		-1.75	-47.07	1°45'0.000"S	47°4'12.000"W	Referenced in Nogueira, C.C.; Argôlo, A.J.; Arzamendia, V.; Azevedo, J.A.; Barbo, F.E.; Bérnils, R.S.; Bolochio, B.E.; Borges-Martins, M. et al. (2019): Atlas of Brazilian Snakes: Verified Point-Locality Maps to Mitigate the Wallacean Shortfall in a Megadiverse Snake Fauna. In South American Journal of Herpetology 14 (sp1), p. 1. DOI: 10.2994/SAJH-D-19-00120.1. as: Cunha and Nascimento 1993	https://bioone.org/journals/south-american-journal-of-herpetology/volume-14/issue-sp1/SAJH-D-19-00120.1/Atlas-of-Brazilian-Snakes--Verified-Point-Locality-Maps-to/10.2994/SAJH-D-19-00120.1.short
Helicops angulatus	Brazil	Pará	Capitao Poco		-1.75	-47.07	1°45'0.000"S	47°4'12.000"W	Referenced in Nogueira, C.C.; Argôlo, A.J.; Arzamendia, V.; Azevedo, J.A.; Barbo, F.E.; Bérnils, R.S.; Bolochio, B.E.; Borges-Martins, M. et al. (2019): Atlas of Brazilian Snakes: Verified Point-Locality Maps to Mitigate the Wallacean Shortfall in a Megadiverse Snake Fauna. In South American Journal of Herpetology 14 (sp1), p. 1. DOI: 10.2994/SAJH-D-19-00120.1. as: Cunha and Nascimento 1993	https://bioone.org/journals/south-american-journal-of-herpetology/volume-14/issue-sp1/SAJH-D-19-00120.1/Atlas-of-Brazilian-Snakes--Verified-Point-Locality-Maps-to/10.2994/SAJH-D-19-00120.1.short
Helicops angulatus	Brazil	Pará	Capitao Poco		-1.75	-47.07	1°45'0.000"S	47°4'12.000"W	Referenced in Nogueira, C.C.; Argôlo, A.J.; Arzamendia, V.; Azevedo, J.A.; Barbo, F.E.; Bérnils, R.S.; Bolochio, B.E.; Borges-Martins, M. et al. (2019): Atlas of Brazilian Snakes: Verified Point-Locality Maps to Mitigate the Wallacean Shortfall in a Megadiverse Snake Fauna. In South American Journal of Herpetology 14 (sp1), p. 1. DOI: 10.2994/SAJH-D-19-00120.1. as: Cunha and Nascimento 1993	https://bioone.org/journals/south-american-journal-of-herpetology/volume-14/issue-sp1/SAJH-D-19-00120.1/Atlas-of-Brazilian-Snakes--Verified-Point-Locality-Maps-to/10.2994/SAJH-D-19-00120.1.short
Helicops angulatus	Brazil	Pará	Capitao Poco		-1.75	-47.07	1°45'0.000"S	47°4'12.000"W	Referenced in Nogueira, C.C.; Argôlo, A.J.; Arzamendia, V.; Azevedo, J.A.; Barbo, F.E.; Bérnils, R.S.; Bolochio, B.E.; Borges-Martins, M. et al. (2019): Atlas of Brazilian Snakes: Verified Point-Locality Maps to Mitigate the Wallacean Shortfall in a Megadiverse Snake Fauna. In South American Journal of Herpetology 14 (sp1), p. 1. DOI: 10.2994/SAJH-D-19-00120.1. as: Cunha and Nascimento 1993	https://bioone.org/journals/south-american-journal-of-herpetology/volume-14/issue-sp1/SAJH-D-19-00120.1/Atlas-of-Brazilian-Snakes--Verified-Point-Locality-Maps-to/10.2994/SAJH-D-19-00120.1.short
Helicops angulatus	Brazil	Pará	Capitao Poco		-1.75	-47.07	1°45'0.000"S	47°4'12.000"W	Referenced in Nogueira, C.C.; Argôlo, A.J.; Arzamendia, V.; Azevedo, J.A.; Barbo, F.E.; Bérnils, R.S.; Bolochio, B.E.; Borges-Martins, M. et al. (2019): Atlas of Brazilian Snakes: Verified Point-Locality Maps to Mitigate the Wallacean Shortfall in a Megadiverse Snake Fauna. In South American Journal of Herpetology 14 (sp1), p. 1. DOI: 10.2994/SAJH-D-19-00120.1. as: Cunha and Nascimento 1993	https://bioone.org/journals/south-american-journal-of-herpetology/volume-14/issue-sp1/SAJH-D-19-00120.1/Atlas-of-Brazilian-Snakes--Verified-Point-Locality-Maps-to/10.2994/SAJH-D-19-00120.1.short
Helicops angulatus	Brazil	Pará	Capitao Poco		-1.75	-47.07	1°45'0.000"S	47°4'12.000"W	Referenced in Nogueira, C.C.; Argôlo, A.J.; Arzamendia, V.; Azevedo, J.A.; Barbo, F.E.; Bérnils, R.S.; Bolochio, B.E.; Borges-Martins, M. et al. (2019): Atlas of Brazilian Snakes: Verified Point-Locality Maps to Mitigate the Wallacean Shortfall in a Megadiverse Snake Fauna. In South American Journal of Herpetology 14 (sp1), p. 1. DOI: 10.2994/SAJH-D-19-00120.1. as: Cunha and Nascimento 1993	https://bioone.org/journals/south-american-journal-of-herpetology/volume-14/issue-sp1/SAJH-D-19-00120.1/Atlas-of-Brazilian-Snakes--Verified-Point-Locality-Maps-to/10.2994/SAJH-D-19-00120.1.short
Helicops angulatus	Brazil	Pará	Capitao Poco		-1.75	-47.07	1°45'0.000"S	47°4'12.000"W	Referenced in Nogueira, C.C.; Argôlo, A.J.; Arzamendia, V.; Azevedo, J.A.; Barbo, F.E.; Bérnils, R.S.; Bolochio, B.E.; Borges-Martins, M. et al. (2019): Atlas of Brazilian Snakes: Verified Point-Locality Maps to Mitigate the Wallacean Shortfall in a Megadiverse Snake Fauna. In South American Journal of Herpetology 14 (sp1), p. 1. DOI: 10.2994/SAJH-D-19-00120.1. as: Cunha and Nascimento 1993	https://bioone.org/journals/south-american-journal-of-herpetology/volume-14/issue-sp1/SAJH-D-19-00120.1/Atlas-of-Brazilian-Snakes--Verified-Point-Locality-Maps-to/10.2994/SAJH-D-19-00120.1.short
Helicops angulatus	Brazil	Pará	Capitao Poco		-1.75	-47.07	1°45'0.000"S	47°4'12.000"W	Referenced in Nogueira, C.C.; Argôlo, A.J.; Arzamendia, V.; Azevedo, J.A.; Barbo, F.E.; Bérnils, R.S.; Bolochio, B.E.; Borges-Martins, M. et al. (2019): Atlas of Brazilian Snakes: Verified Point-Locality Maps to Mitigate the Wallacean Shortfall in a Megadiverse Snake Fauna. In South American Journal of Herpetology 14 (sp1), p. 1. DOI: 10.2994/SAJH-D-19-00120.1. as: Cunha and Nascimento 1993	https://bioone.org/journals/south-american-journal-of-herpetology/volume-14/issue-sp1/SAJH-D-19-00120.1/Atlas-of-Brazilian-Snakes--Verified-Point-Locality-Maps-to/10.2994/SAJH-D-19-00120.1.short
Helicops angulatus	Brazil	Pará	Capitao Poco		-1.75	-47.07	1°45'0.000"S	47°4'12.000"W	Referenced in Nogueira, C.C.; Argôlo, A.J.; Arzamendia, V.; Azevedo, J.A.; Barbo, F.E.; Bérnils, R.S.; Bolochio, B.E.; Borges-Martins, M. et al. (2019): Atlas of Brazilian Snakes: Verified Point-Locality Maps to Mitigate the Wallacean Shortfall in a Megadiverse Snake Fauna. In South American Journal of Herpetology 14 (sp1), p. 1. DOI: 10.2994/SAJH-D-19-00120.1. as: Cunha and Nascimento 1993	https://bioone.org/journals/south-american-journal-of-herpetology/volume-14/issue-sp1/SAJH-D-19-00120.1/Atlas-of-Brazilian-Snakes--Verified-Point-Locality-Maps-to/10.2994/SAJH-D-19-00120.1.short
Helicops angulatus	Brazil	Pará	Capitao Poco		-1.75	-47.07	1°45'0.000"S	47°4'12.000"W	Referenced in Nogueira, C.C.; Argôlo, A.J.; Arzamendia, V.; Azevedo, J.A.; Barbo, F.E.; Bérnils, R.S.; Bolochio, B.E.; Borges-Martins, M. et al. (2019): Atlas of Brazilian Snakes: Verified Point-Locality Maps to Mitigate the Wallacean Shortfall in a Megadiverse Snake Fauna. In South American Journal of Herpetology 14 (sp1), p. 1. DOI: 10.2994/SAJH-D-19-00120.1. as: Cunha and Nascimento 1993	https://bioone.org/journals/south-american-journal-of-herpetology/volume-14/issue-sp1/SAJH-D-19-00120.1/Atlas-of-Brazilian-Snakes--Verified-Point-Locality-Maps-to/10.2994/SAJH-D-19-00120.1.short
Helicops angulatus	Brazil	Pará	Capitao Poco		-1.75	-47.07	1°45'0.000"S	47°4'12.000"W	Referenced in Nogueira, C.C.; Argôlo, A.J.; Arzamendia, V.; Azevedo, J.A.; Barbo, F.E.; Bérnils, R.S.; Bolochio, B.E.; Borges-Martins, M. et al. (2019): Atlas of Brazilian Snakes: Verified Point-Locality Maps to Mitigate the Wallacean Shortfall in a Megadiverse Snake Fauna. In South American Journal of Herpetology 14 (sp1), p. 1. DOI: 10.2994/SAJH-D-19-00120.1. as: Cunha and Nascimento 1993	https://bioone.org/journals/south-american-journal-of-herpetology/volume-14/issue-sp1/SAJH-D-19-00120.1/Atlas-of-Brazilian-Snakes--Verified-Point-Locality-Maps-to/10.2994/SAJH-D-19-00120.1.short
Helicops angulatus	Brazil	Pará	Capitao Poco		-1.75	-47.07	1°45'0.000"S	47°4'12.000"W	Referenced in Nogueira, C.C.; Argôlo, A.J.; Arzamendia, V.; Azevedo, J.A.; Barbo, F.E.; Bérnils, R.S.; Bolochio, B.E.; Borges-Martins, M. et al. (2019): Atlas of Brazilian Snakes: Verified Point-Locality Maps to Mitigate the Wallacean Shortfall in a Megadiverse Snake Fauna. In South American Journal of Herpetology 14 (sp1), p. 1. DOI: 10.2994/SAJH-D-19-00120.1. as: Cunha and Nascimento 1993	https://bioone.org/journals/south-american-journal-of-herpetology/volume-14/issue-sp1/SAJH-D-19-00120.1/Atlas-of-Brazilian-Snakes--Verified-Point-Locality-Maps-to/10.2994/SAJH-D-19-00120.1.short
Helicops angulatus	Brazil	Pará	Capitao Poco		-1.75	-47.07	1°45'0.000"S	47°4'12.000"W	Referenced in Nogueira, C.C.; Argôlo, A.J.; Arzamendia, V.; Azevedo, J.A.; Barbo, F.E.; Bérnils, R.S.; Bolochio, B.E.; Borges-Martins, M. et al. (2019): Atlas of Brazilian Snakes: Verified Point-Locality Maps to Mitigate the Wallacean Shortfall in a Megadiverse Snake Fauna. In South American Journal of Herpetology 14 (sp1), p. 1. DOI: 10.2994/SAJH-D-19-00120.1. as: Cunha and Nascimento 1993	https://bioone.org/journals/south-american-journal-of-herpetology/volume-14/issue-sp1/SAJH-D-19-00120.1/Atlas-of-Brazilian-Snakes--Verified-Point-Locality-Maps-to/10.2994/SAJH-D-19-00120.1.short
Helicops angulatus	Brazil	Pará	Capitao Poco		-1.75	-47.07	1°45'0.000"S	47°4'12.000"W	Referenced in Nogueira, C.C.; Argôlo, A.J.; Arzamendia, V.; Azevedo, J.A.; Barbo, F.E.; Bérnils, R.S.; Bolochio, B.E.; Borges-Martins, M. et al. (2019): Atlas of Brazilian Snakes: Verified Point-Locality Maps to Mitigate the Wallacean Shortfall in a Megadiverse Snake Fauna. In South American Journal of Herpetology 14 (sp1), p. 1. DOI: 10.2994/SAJH-D-19-00120.1. as: Cunha and Nascimento 1993	https://bioone.org/journals/south-american-journal-of-herpetology/volume-14/issue-sp1/SAJH-D-19-00120.1/Atlas-of-Brazilian-Snakes--Verified-Point-Locality-Maps-to/10.2994/SAJH-D-19-00120.1.short
Helicops angulatus	Brazil	Pará	Capitao Poco		-1.75	-47.07	1°45'0.000"S	47°4'12.000"W	Referenced in Nogueira, C.C.; Argôlo, A.J.; Arzamendia, V.; Azevedo, J.A.; Barbo, F.E.; Bérnils, R.S.; Bolochio, B.E.; Borges-Martins, M. et al. (2019): Atlas of Brazilian Snakes: Verified Point-Locality Maps to Mitigate the Wallacean Shortfall in a Megadiverse Snake Fauna. In South American Journal of Herpetology 14 (sp1), p. 1. DOI: 10.2994/SAJH-D-19-00120.1. as: Cunha and Nascimento 1993	https://bioone.org/journals/south-american-journal-of-herpetology/volume-14/issue-sp1/SAJH-D-19-00120.1/Atlas-of-Brazilian-Snakes--Verified-Point-Locality-Maps-to/10.2994/SAJH-D-19-00120.1.short
Helicops angulatus	Brazil	Pará	Capitao Poco		-1.75	-47.07	1°45'0.000"S	47°4'12.000"W	Referenced in Nogueira, C.C.; Argôlo, A.J.; Arzamendia, V.; Azevedo, J.A.; Barbo, F.E.; Bérnils, R.S.; Bolochio, B.E.; Borges-Martins, M. et al. (2019): Atlas of Brazilian Snakes: Verified Point-Locality Maps to Mitigate the Wallacean Shortfall in a Megadiverse Snake Fauna. In South American Journal of Herpetology 14 (sp1), p. 1. DOI: 10.2994/SAJH-D-19-00120.1. as: Cunha and Nascimento 1993	https://bioone.org/journals/south-american-journal-of-herpetology/volume-14/issue-sp1/SAJH-D-19-00120.1/Atlas-of-Brazilian-Snakes--Verified-Point-Locality-Maps-to/10.2994/SAJH-D-19-00120.1.short
Helicops angulatus	Brazil	Pará	Capitao Poco		-1.75	-47.07	1°45'0.000"S	47°4'12.000"W	Referenced in Nogueira, C.C.; Argôlo, A.J.; Arzamendia, V.; Azevedo, J.A.; Barbo, F.E.; Bérnils, R.S.; Bolochio, B.E.; Borges-Martins, M. et al. (2019): Atlas of Brazilian Snakes: Verified Point-Locality Maps to Mitigate the Wallacean Shortfall in a Megadiverse Snake Fauna. In South American Journal of Herpetology 14 (sp1), p. 1. DOI: 10.2994/SAJH-D-19-00120.1. as: Cunha and Nascimento 1993	https://bioone.org/journals/south-american-journal-of-herpetology/volume-14/issue-sp1/SAJH-D-19-00120.1/Atlas-of-Brazilian-Snakes--Verified-Point-Locality-Maps-to/10.2994/SAJH-D-19-00120.1.short
Helicops angulatus	Brazil	Pará	Capitao Poco		-1.75	-47.07	1°45'0.000"S	47°4'12.000"W	Referenced in Nogueira, C.C.; Argôlo, A.J.; Arzamendia, V.; Azevedo, J.A.; Barbo, F.E.; Bérnils, R.S.; Bolochio, B.E.; Borges-Martins, M. et al. (2019): Atlas of Brazilian Snakes: Verified Point-Locality Maps to Mitigate the Wallacean Shortfall in a Megadiverse Snake Fauna. In South American Journal of Herpetology 14 (sp1), p. 1. DOI: 10.2994/SAJH-D-19-00120.1. as: Cunha and Nascimento 1993	https://bioone.org/journals/south-american-journal-of-herpetology/volume-14/issue-sp1/SAJH-D-19-00120.1/Atlas-of-Brazilian-Snakes--Verified-Point-Locality-Maps-to/10.2994/SAJH-D-19-00120.1.short
Helicops angulatus	Brazil	Pará	Capitao Poco		-1.75	-47.07	1°45'0.000"S	47°4'12.000"W	Referenced in Nogueira, C.C.; Argôlo, A.J.; Arzamendia, V.; Azevedo, J.A.; Barbo, F.E.; Bérnils, R.S.; Bolochio, B.E.; Borges-Martins, M. et al. (2019): Atlas of Brazilian Snakes: Verified Point-Locality Maps to Mitigate the Wallacean Shortfall in a Megadiverse Snake Fauna. In South American Journal of Herpetology 14 (sp1), p. 1. DOI: 10.2994/SAJH-D-19-00120.1. as: Cunha and Nascimento 1993	https://bioone.org/journals/south-american-journal-of-herpetology/volume-14/issue-sp1/SAJH-D-19-00120.1/Atlas-of-Brazilian-Snakes--Verified-Point-Locality-Maps-to/10.2994/SAJH-D-19-00120.1.short
Helicops angulatus	Brazil	Pará	Capitao Poco		-1.75	-47.07	1°45'0.000"S	47°4'12.000"W	Referenced in Nogueira, C.C.; Argôlo, A.J.; Arzamendia, V.; Azevedo, J.A.; Barbo, F.E.; Bérnils, R.S.; Bolochio, B.E.; Borges-Martins, M. et al. (2019): Atlas of Brazilian Snakes: Verified Point-Locality Maps to Mitigate the Wallacean Shortfall in a Megadiverse Snake Fauna. In South American Journal of Herpetology 14 (sp1), p. 1. DOI: 10.2994/SAJH-D-19-00120.1. as: Cunha and Nascimento 1993	https://bioone.org/journals/south-american-journal-of-herpetology/volume-14/issue-sp1/SAJH-D-19-00120.1/Atlas-of-Brazilian-Snakes--Verified-Point-Locality-Maps-to/10.2994/SAJH-D-19-00120.1.short
Helicops angulatus	Brazil	Pará	Capitao Poco		-1.75	-47.07	1°45'0.000"S	47°4'12.000"W	Referenced in Nogueira, C.C.; Argôlo, A.J.; Arzamendia, V.; Azevedo, J.A.; Barbo, F.E.; Bérnils, R.S.; Bolochio, B.E.; Borges-Martins, M. et al. (2019): Atlas of Brazilian Snakes: Verified Point-Locality Maps to Mitigate the Wallacean Shortfall in a Megadiverse Snake Fauna. In South American Journal of Herpetology 14 (sp1), p. 1. DOI: 10.2994/SAJH-D-19-00120.1. as: Cunha and Nascimento 1993	https://bioone.org/journals/south-american-journal-of-herpetology/volume-14/issue-sp1/SAJH-D-19-00120.1/Atlas-of-Brazilian-Snakes--Verified-Point-Locality-Maps-to/10.2994/SAJH-D-19-00120.1.short
Helicops angulatus	Brazil	Pará	Capitao Poco		-1.75	-47.07	1°45'0.000"S	47°4'12.000"W	Referenced in Nogueira, C.C.; Argôlo, A.J.; Arzamendia, V.; Azevedo, J.A.; Barbo, F.E.; Bérnils, R.S.; Bolochio, B.E.; Borges-Martins, M. et al. (2019): Atlas of Brazilian Snakes: Verified Point-Locality Maps to Mitigate the Wallacean Shortfall in a Megadiverse Snake Fauna. In South American Journal of Herpetology 14 (sp1), p. 1. DOI: 10.2994/SAJH-D-19-00120.1. as: Cunha and Nascimento 1993	https://bioone.org/journals/south-american-journal-of-herpetology/volume-14/issue-sp1/SAJH-D-19-00120.1/Atlas-of-Brazilian-Snakes--Verified-Point-Locality-Maps-to/10.2994/SAJH-D-19-00120.1.short
Helicops angulatus	Brazil	Pará	Capitao Poco		-1.75	-47.07	1°45'0.000"S	47°4'12.000"W	Referenced in Nogueira, C.C.; Argôlo, A.J.; Arzamendia, V.; Azevedo, J.A.; Barbo, F.E.; Bérnils, R.S.; Bolochio, B.E.; Borges-Martins, M. et al. (2019): Atlas of Brazilian Snakes: Verified Point-Locality Maps to Mitigate the Wallacean Shortfall in a Megadiverse Snake Fauna. In South American Journal of Herpetology 14 (sp1), p. 1. DOI: 10.2994/SAJH-D-19-00120.1. as: Cunha and Nascimento 1993	https://bioone.org/journals/south-american-journal-of-herpetology/volume-14/issue-sp1/SAJH-D-19-00120.1/Atlas-of-Brazilian-Snakes--Verified-Point-Locality-Maps-to/10.2994/SAJH-D-19-00120.1.short
Helicops angulatus	Brazil	Pará	Capitao Poco		-1.75	-47.07	1°45'0.000"S	47°4'12.000"W	Referenced in Nogueira, C.C.; Argôlo, A.J.; Arzamendia, V.; Azevedo, J.A.; Barbo, F.E.; Bérnils, R.S.; Bolochio, B.E.; Borges-Martins, M. et al. (2019): Atlas of Brazilian Snakes: Verified Point-Locality Maps to Mitigate the Wallacean Shortfall in a Megadiverse Snake Fauna. In South American Journal of Herpetology 14 (sp1), p. 1. DOI: 10.2994/SAJH-D-19-00120.1. as: Cunha and Nascimento 1993	https://bioone.org/journals/south-american-journal-of-herpetology/volume-14/issue-sp1/SAJH-D-19-00120.1/Atlas-of-Brazilian-Snakes--Verified-Point-Locality-Maps-to/10.2994/SAJH-D-19-00120.1.short
Helicops angulatus	Brazil	Pará	Capitao Poco		-1.75	-47.07	1°45'0.000"S	47°4'12.000"W	Referenced in Nogueira, C.C.; Argôlo, A.J.; Arzamendia, V.; Azevedo, J.A.; Barbo, F.E.; Bérnils, R.S.; Bolochio, B.E.; Borges-Martins, M. et al. (2019): Atlas of Brazilian Snakes: Verified Point-Locality Maps to Mitigate the Wallacean Shortfall in a Megadiverse Snake Fauna. In South American Journal of Herpetology 14 (sp1), p. 1. DOI: 10.2994/SAJH-D-19-00120.1. as: Cunha and Nascimento 1993	https://bioone.org/journals/south-american-journal-of-herpetology/volume-14/issue-sp1/SAJH-D-19-00120.1/Atlas-of-Brazilian-Snakes--Verified-Point-Locality-Maps-to/10.2994/SAJH-D-19-00120.1.short
Helicops angulatus	Brazil	Pará	Capitao Poco		-1.75	-47.07	1°45'0.000"S	47°4'12.000"W	Referenced in Nogueira, C.C.; Argôlo, A.J.; Arzamendia, V.; Azevedo, J.A.; Barbo, F.E.; Bérnils, R.S.; Bolochio, B.E.; Borges-Martins, M. et al. (2019): Atlas of Brazilian Snakes: Verified Point-Locality Maps to Mitigate the Wallacean Shortfall in a Megadiverse Snake Fauna. In South American Journal of Herpetology 14 (sp1), p. 1. DOI: 10.2994/SAJH-D-19-00120.1. as: Cunha and Nascimento 1993	https://bioone.org/journals/south-american-journal-of-herpetology/volume-14/issue-sp1/SAJH-D-19-00120.1/Atlas-of-Brazilian-Snakes--Verified-Point-Locality-Maps-to/10.2994/SAJH-D-19-00120.1.short
Helicops angulatus	Brazil	Pará	Capitao Poco		-1.75	-47.07	1°45'0.000"S	47°4'12.000"W	Referenced in Nogueira, C.C.; Argôlo, A.J.; Arzamendia, V.; Azevedo, J.A.; Barbo, F.E.; Bérnils, R.S.; Bolochio, B.E.; Borges-Martins, M. et al. (2019): Atlas of Brazilian Snakes: Verified Point-Locality Maps to Mitigate the Wallacean Shortfall in a Megadiverse Snake Fauna. In South American Journal of Herpetology 14 (sp1), p. 1. DOI: 10.2994/SAJH-D-19-00120.1. as: Cunha and Nascimento 1993	https://bioone.org/journals/south-american-journal-of-herpetology/volume-14/issue-sp1/SAJH-D-19-00120.1/Atlas-of-Brazilian-Snakes--Verified-Point-Locality-Maps-to/10.2994/SAJH-D-19-00120.1.short
Helicops angulatus	Brazil	Pará	Capitao Poco		-1.75	-47.07	1°45'0.000"S	47°4'12.000"W	Referenced in Nogueira, C.C.; Argôlo, A.J.; Arzamendia, V.; Azevedo, J.A.; Barbo, F.E.; Bérnils, R.S.; Bolochio, B.E.; Borges-Martins, M. et al. (2019): Atlas of Brazilian Snakes: Verified Point-Locality Maps to Mitigate the Wallacean Shortfall in a Megadiverse Snake Fauna. In South American Journal of Herpetology 14 (sp1), p. 1. DOI: 10.2994/SAJH-D-19-00120.1. as: Cunha and Nascimento 1993	https://bioone.org/journals/south-american-journal-of-herpetology/volume-14/issue-sp1/SAJH-D-19-00120.1/Atlas-of-Brazilian-Snakes--Verified-Point-Locality-Maps-to/10.2994/SAJH-D-19-00120.1.short
Helicops angulatus	Brazil	Pará	Capitao Poco		-1.75	-47.07	1°45'0.000"S	47°4'12.000"W	Referenced in Nogueira, C.C.; Argôlo, A.J.; Arzamendia, V.; Azevedo, J.A.; Barbo, F.E.; Bérnils, R.S.; Bolochio, B.E.; Borges-Martins, M. et al. (2019): Atlas of Brazilian Snakes: Verified Point-Locality Maps to Mitigate the Wallacean Shortfall in a Megadiverse Snake Fauna. In South American Journal of Herpetology 14 (sp1), p. 1. DOI: 10.2994/SAJH-D-19-00120.1. as: Cunha and Nascimento 1993	https://bioone.org/journals/south-american-journal-of-herpetology/volume-14/issue-sp1/SAJH-D-19-00120.1/Atlas-of-Brazilian-Snakes--Verified-Point-Locality-Maps-to/10.2994/SAJH-D-19-00120.1.short
Helicops angulatus	Brazil	Pará	Capitao Poco		-1.75	-47.07	1°45'0.000"S	47°4'12.000"W	Referenced in Nogueira, C.C.; Argôlo, A.J.; Arzamendia, V.; Azevedo, J.A.; Barbo, F.E.; Bérnils, R.S.; Bolochio, B.E.; Borges-Martins, M. et al. (2019): Atlas of Brazilian Snakes: Verified Point-Locality Maps to Mitigate the Wallacean Shortfall in a Megadiverse Snake Fauna. In South American Journal of Herpetology 14 (sp1), p. 1. DOI: 10.2994/SAJH-D-19-00120.1. as: Cunha and Nascimento 1993	https://bioone.org/journals/south-american-journal-of-herpetology/volume-14/issue-sp1/SAJH-D-19-00120.1/Atlas-of-Brazilian-Snakes--Verified-Point-Locality-Maps-to/10.2994/SAJH-D-19-00120.1.short
Helicops angulatus	Brazil	Pará	Capitao Poco		-1.75	-47.07	1°45'0.000"S	47°4'12.000"W	Referenced in Nogueira, C.C.; Argôlo, A.J.; Arzamendia, V.; Azevedo, J.A.; Barbo, F.E.; Bérnils, R.S.; Bolochio, B.E.; Borges-Martins, M. et al. (2019): Atlas of Brazilian Snakes: Verified Point-Locality Maps to Mitigate the Wallacean Shortfall in a Megadiverse Snake Fauna. In South American Journal of Herpetology 14 (sp1), p. 1. DOI: 10.2994/SAJH-D-19-00120.1. as: Cunha and Nascimento 1993	https://bioone.org/journals/south-american-journal-of-herpetology/volume-14/issue-sp1/SAJH-D-19-00120.1/Atlas-of-Brazilian-Snakes--Verified-Point-Locality-Maps-to/10.2994/SAJH-D-19-00120.1.short
Helicops angulatus	Brazil	Pará	Castanhal		-1.4833	-47.3473	1°28'59.880"S	47°20'50.280"W	Referenced in Nogueira, C.C.; Argôlo, A.J.; Arzamendia, V.; Azevedo, J.A.; Barbo, F.E.; Bérnils, R.S.; Bolochio, B.E.; Borges-Martins, M. et al. (2019): Atlas of Brazilian Snakes: Verified Point-Locality Maps to Mitigate the Wallacean Shortfall in a Megadiverse Snake Fauna. In South American Journal of Herpetology 14 (sp1), p. 1. DOI: 10.2994/SAJH-D-19-00120.1. as: Cunha and Nascimento 1993	https://bioone.org/journals/south-american-journal-of-herpetology/volume-14/issue-sp1/SAJH-D-19-00120.1/Atlas-of-Brazilian-Snakes--Verified-Point-Locality-Maps-to/10.2994/SAJH-D-19-00120.1.short
Helicops angulatus	Brazil	Pará	Castanhal		-1.4833	-47.3473	1°28'59.880"S	47°20'50.280"W	Referenced in Nogueira, C.C.; Argôlo, A.J.; Arzamendia, V.; Azevedo, J.A.; Barbo, F.E.; Bérnils, R.S.; Bolochio, B.E.; Borges-Martins, M. et al. (2019): Atlas of Brazilian Snakes: Verified Point-Locality Maps to Mitigate the Wallacean Shortfall in a Megadiverse Snake Fauna. In South American Journal of Herpetology 14 (sp1), p. 1. DOI: 10.2994/SAJH-D-19-00120.1. as: Cunha and Nascimento 1993	https://bioone.org/journals/south-american-journal-of-herpetology/volume-14/issue-sp1/SAJH-D-19-00120.1/Atlas-of-Brazilian-Snakes--Verified-Point-Locality-Maps-to/10.2994/SAJH-D-19-00120.1.short
Helicops angulatus	Brazil	Pará	Castanhal		-1.4833	-47.3473	1°28'59.880"S	47°20'50.280"W	Referenced in Nogueira, C.C.; Argôlo, A.J.; Arzamendia, V.; Azevedo, J.A.; Barbo, F.E.; Bérnils, R.S.; Bolochio, B.E.; Borges-Martins, M. et al. (2019): Atlas of Brazilian Snakes: Verified Point-Locality Maps to Mitigate the Wallacean Shortfall in a Megadiverse Snake Fauna. In South American Journal of Herpetology 14 (sp1), p. 1. DOI: 10.2994/SAJH-D-19-00120.1. as: Cunha and Nascimento 1993	https://bioone.org/journals/south-american-journal-of-herpetology/volume-14/issue-sp1/SAJH-D-19-00120.1/Atlas-of-Brazilian-Snakes--Verified-Point-Locality-Maps-to/10.2994/SAJH-D-19-00120.1.short
Helicops angulatus	Brazil	Pará	Castanhal		-1.4833	-47.3473	1°28'59.880"S	47°20'50.280"W	Referenced in Nogueira, C.C.; Argôlo, A.J.; Arzamendia, V.; Azevedo, J.A.; Barbo, F.E.; Bérnils, R.S.; Bolochio, B.E.; Borges-Martins, M. et al. (2019): Atlas of Brazilian Snakes: Verified Point-Locality Maps to Mitigate the Wallacean Shortfall in a Megadiverse Snake Fauna. In South American Journal of Herpetology 14 (sp1), p. 1. DOI: 10.2994/SAJH-D-19-00120.1. as: Cunha and Nascimento 1993	https://bioone.org/journals/south-american-journal-of-herpetology/volume-14/issue-sp1/SAJH-D-19-00120.1/Atlas-of-Brazilian-Snakes--Verified-Point-Locality-Maps-to/10.2994/SAJH-D-19-00120.1.short
Helicops angulatus	Brazil	Pará	Castanhal		-1.4833	-47.3473	1°28'59.880"S	47°20'50.280"W	Referenced in Nogueira, C.C.; Argôlo, A.J.; Arzamendia, V.; Azevedo, J.A.; Barbo, F.E.; Bérnils, R.S.; Bolochio, B.E.; Borges-Martins, M. et al. (2019): Atlas of Brazilian Snakes: Verified Point-Locality Maps to Mitigate the Wallacean Shortfall in a Megadiverse Snake Fauna. In South American Journal of Herpetology 14 (sp1), p. 1. DOI: 10.2994/SAJH-D-19-00120.1. as: Cunha and Nascimento 1993	https://bioone.org/journals/south-american-journal-of-herpetology/volume-14/issue-sp1/SAJH-D-19-00120.1/Atlas-of-Brazilian-Snakes--Verified-Point-Locality-Maps-to/10.2994/SAJH-D-19-00120.1.short
Helicops angulatus	Brazil	Pará	Castanhal		-1.4833	-47.3473	1°28'59.880"S	47°20'50.280"W	Referenced in Nogueira, C.C.; Argôlo, A.J.; Arzamendia, V.; Azevedo, J.A.; Barbo, F.E.; Bérnils, R.S.; Bolochio, B.E.; Borges-Martins, M. et al. (2019): Atlas of Brazilian Snakes: Verified Point-Locality Maps to Mitigate the Wallacean Shortfall in a Megadiverse Snake Fauna. In South American Journal of Herpetology 14 (sp1), p. 1. DOI: 10.2994/SAJH-D-19-00120.1. as: Cunha and Nascimento 1993	https://bioone.org/journals/south-american-journal-of-herpetology/volume-14/issue-sp1/SAJH-D-19-00120.1/Atlas-of-Brazilian-Snakes--Verified-Point-Locality-Maps-to/10.2994/SAJH-D-19-00120.1.short
Helicops angulatus	Brazil	Pará	Castanhal		-1.4833	-47.3473	1°28'59.880"S	47°20'50.280"W	Referenced in Nogueira, C.C.; Argôlo, A.J.; Arzamendia, V.; Azevedo, J.A.; Barbo, F.E.; Bérnils, R.S.; Bolochio, B.E.; Borges-Martins, M. et al. (2019): Atlas of Brazilian Snakes: Verified Point-Locality Maps to Mitigate the Wallacean Shortfall in a Megadiverse Snake Fauna. In South American Journal of Herpetology 14 (sp1), p. 1. DOI: 10.2994/SAJH-D-19-00120.1. as: Cunha and Nascimento 1993	https://bioone.org/journals/south-american-journal-of-herpetology/volume-14/issue-sp1/SAJH-D-19-00120.1/Atlas-of-Brazilian-Snakes--Verified-Point-Locality-Maps-to/10.2994/SAJH-D-19-00120.1.short
Helicops angulatus	Brazil	Pará	Castanhal		-1.4833	-47.3473	1°28'59.880"S	47°20'50.280"W	Referenced in Nogueira, C.C.; Argôlo, A.J.; Arzamendia, V.; Azevedo, J.A.; Barbo, F.E.; Bérnils, R.S.; Bolochio, B.E.; Borges-Martins, M. et al. (2019): Atlas of Brazilian Snakes: Verified Point-Locality Maps to Mitigate the Wallacean Shortfall in a Megadiverse Snake Fauna. In South American Journal of Herpetology 14 (sp1), p. 1. DOI: 10.2994/SAJH-D-19-00120.1. as: Cunha and Nascimento 1993	https://bioone.org/journals/south-american-journal-of-herpetology/volume-14/issue-sp1/SAJH-D-19-00120.1/Atlas-of-Brazilian-Snakes--Verified-Point-Locality-Maps-to/10.2994/SAJH-D-19-00120.1.short
Helicops angulatus	Brazil	Pará	Castanhal		-1.4833	-47.3473	1°28'59.880"S	47°20'50.280"W	Referenced in Nogueira, C.C.; Argôlo, A.J.; Arzamendia, V.; Azevedo, J.A.; Barbo, F.E.; Bérnils, R.S.; Bolochio, B.E.; Borges-Martins, M. et al. (2019): Atlas of Brazilian Snakes: Verified Point-Locality Maps to Mitigate the Wallacean Shortfall in a Megadiverse Snake Fauna. In South American Journal of Herpetology 14 (sp1), p. 1. DOI: 10.2994/SAJH-D-19-00120.1. as: Cunha and Nascimento 1993	https://bioone.org/journals/south-american-journal-of-herpetology/volume-14/issue-sp1/SAJH-D-19-00120.1/Atlas-of-Brazilian-Snakes--Verified-Point-Locality-Maps-to/10.2994/SAJH-D-19-00120.1.short
Helicops angulatus	Brazil	Pará	Castanhal		-1.4833	-47.3473	1°28'59.880"S	47°20'50.280"W	Referenced in Nogueira, C.C.; Argôlo, A.J.; Arzamendia, V.; Azevedo, J.A.; Barbo, F.E.; Bérnils, R.S.; Bolochio, B.E.; Borges-Martins, M. et al. (2019): Atlas of Brazilian Snakes: Verified Point-Locality Maps to Mitigate the Wallacean Shortfall in a Megadiverse Snake Fauna. In South American Journal of Herpetology 14 (sp1), p. 1. DOI: 10.2994/SAJH-D-19-00120.1. as: Cunha and Nascimento 1993	https://bioone.org/journals/south-american-journal-of-herpetology/volume-14/issue-sp1/SAJH-D-19-00120.1/Atlas-of-Brazilian-Snakes--Verified-Point-Locality-Maps-to/10.2994/SAJH-D-19-00120.1.short
Helicops angulatus	Brazil	Pará	Castanhal		-1.4833	-47.3473	1°28'59.880"S	47°20'50.280"W	Referenced in Nogueira, C.C.; Argôlo, A.J.; Arzamendia, V.; Azevedo, J.A.; Barbo, F.E.; Bérnils, R.S.; Bolochio, B.E.; Borges-Martins, M. et al. (2019): Atlas of Brazilian Snakes: Verified Point-Locality Maps to Mitigate the Wallacean Shortfall in a Megadiverse Snake Fauna. In South American Journal of Herpetology 14 (sp1), p. 1. DOI: 10.2994/SAJH-D-19-00120.1. as: Cunha and Nascimento 1993	https://bioone.org/journals/south-american-journal-of-herpetology/volume-14/issue-sp1/SAJH-D-19-00120.1/Atlas-of-Brazilian-Snakes--Verified-Point-Locality-Maps-to/10.2994/SAJH-D-19-00120.1.short
Helicops angulatus	Brazil	Pará	Castanhal		-1.4833	-47.3473	1°28'59.880"S	47°20'50.280"W	Referenced in Nogueira, C.C.; Argôlo, A.J.; Arzamendia, V.; Azevedo, J.A.; Barbo, F.E.; Bérnils, R.S.; Bolochio, B.E.; Borges-Martins, M. et al. (2019): Atlas of Brazilian Snakes: Verified Point-Locality Maps to Mitigate the Wallacean Shortfall in a Megadiverse Snake Fauna. In South American Journal of Herpetology 14 (sp1), p. 1. DOI: 10.2994/SAJH-D-19-00120.1. as: Cunha and Nascimento 1993	https://bioone.org/journals/south-american-journal-of-herpetology/volume-14/issue-sp1/SAJH-D-19-00120.1/Atlas-of-Brazilian-Snakes--Verified-Point-Locality-Maps-to/10.2994/SAJH-D-19-00120.1.short
Helicops angulatus	Brazil	Pará	Castanhal		-1.4833	-47.3473	1°28'59.880"S	47°20'50.280"W	Referenced in Nogueira, C.C.; Argôlo, A.J.; Arzamendia, V.; Azevedo, J.A.; Barbo, F.E.; Bérnils, R.S.; Bolochio, B.E.; Borges-Martins, M. et al. (2019): Atlas of Brazilian Snakes: Verified Point-Locality Maps to Mitigate the Wallacean Shortfall in a Megadiverse Snake Fauna. In South American Journal of Herpetology 14 (sp1), p. 1. DOI: 10.2994/SAJH-D-19-00120.1. as: Cunha and Nascimento 1993	https://bioone.org/journals/south-american-journal-of-herpetology/volume-14/issue-sp1/SAJH-D-19-00120.1/Atlas-of-Brazilian-Snakes--Verified-Point-Locality-Maps-to/10.2994/SAJH-D-19-00120.1.short
Helicops angulatus	Brazil	Pará	Castanhal		-1.4833	-47.3473	1°28'59.880"S	47°20'50.280"W	Referenced in Nogueira, C.C.; Argôlo, A.J.; Arzamendia, V.; Azevedo, J.A.; Barbo, F.E.; Bérnils, R.S.; Bolochio, B.E.; Borges-Martins, M. et al. (2019): Atlas of Brazilian Snakes: Verified Point-Locality Maps to Mitigate the Wallacean Shortfall in a Megadiverse Snake Fauna. In South American Journal of Herpetology 14 (sp1), p. 1. DOI: 10.2994/SAJH-D-19-00120.1. as: Cunha and Nascimento 1993	https://bioone.org/journals/south-american-journal-of-herpetology/volume-14/issue-sp1/SAJH-D-19-00120.1/Atlas-of-Brazilian-Snakes--Verified-Point-Locality-Maps-to/10.2994/SAJH-D-19-00120.1.short
Helicops angulatus	Brazil	Pará	Castanhal		-1.4833	-47.3473	1°28'59.880"S	47°20'50.280"W	Referenced in Nogueira, C.C.; Argôlo, A.J.; Arzamendia, V.; Azevedo, J.A.; Barbo, F.E.; Bérnils, R.S.; Bolochio, B.E.; Borges-Martins, M. et al. (2019): Atlas of Brazilian Snakes: Verified Point-Locality Maps to Mitigate the Wallacean Shortfall in a Megadiverse Snake Fauna. In South American Journal of Herpetology 14 (sp1), p. 1. DOI: 10.2994/SAJH-D-19-00120.1. as: Cunha and Nascimento 1993	https://bioone.org/journals/south-american-journal-of-herpetology/volume-14/issue-sp1/SAJH-D-19-00120.1/Atlas-of-Brazilian-Snakes--Verified-Point-Locality-Maps-to/10.2994/SAJH-D-19-00120.1.short
Helicops angulatus	Brazil	Pará	Castanhal		-1.4833	-47.3473	1°28'59.880"S	47°20'50.280"W	Referenced in Nogueira, C.C.; Argôlo, A.J.; Arzamendia, V.; Azevedo, J.A.; Barbo, F.E.; Bérnils, R.S.; Bolochio, B.E.; Borges-Martins, M. et al. (2019): Atlas of Brazilian Snakes: Verified Point-Locality Maps to Mitigate the Wallacean Shortfall in a Megadiverse Snake Fauna. In South American Journal of Herpetology 14 (sp1), p. 1. DOI: 10.2994/SAJH-D-19-00120.1. as: Cunha and Nascimento 1993	https://bioone.org/journals/south-american-journal-of-herpetology/volume-14/issue-sp1/SAJH-D-19-00120.1/Atlas-of-Brazilian-Snakes--Verified-Point-Locality-Maps-to/10.2994/SAJH-D-19-00120.1.short
Helicops angulatus	Brazil	Pará	Castanhal		-1.4833	-47.3473	1°28'59.880"S	47°20'50.280"W	Referenced in Nogueira, C.C.; Argôlo, A.J.; Arzamendia, V.; Azevedo, J.A.; Barbo, F.E.; Bérnils, R.S.; Bolochio, B.E.; Borges-Martins, M. et al. (2019): Atlas of Brazilian Snakes: Verified Point-Locality Maps to Mitigate the Wallacean Shortfall in a Megadiverse Snake Fauna. In South American Journal of Herpetology 14 (sp1), p. 1. DOI: 10.2994/SAJH-D-19-00120.1. as: Cunha and Nascimento 1993	https://bioone.org/journals/south-american-journal-of-herpetology/volume-14/issue-sp1/SAJH-D-19-00120.1/Atlas-of-Brazilian-Snakes--Verified-Point-Locality-Maps-to/10.2994/SAJH-D-19-00120.1.short
Helicops angulatus	Brazil	Pará	Castanhal		-1.4833	-47.3473	1°28'59.880"S	47°20'50.280"W	Referenced in Nogueira, C.C.; Argôlo, A.J.; Arzamendia, V.; Azevedo, J.A.; Barbo, F.E.; Bérnils, R.S.; Bolochio, B.E.; Borges-Martins, M. et al. (2019): Atlas of Brazilian Snakes: Verified Point-Locality Maps to Mitigate the Wallacean Shortfall in a Megadiverse Snake Fauna. In South American Journal of Herpetology 14 (sp1), p. 1. DOI: 10.2994/SAJH-D-19-00120.1. as: Cunha and Nascimento 1993	https://bioone.org/journals/south-american-journal-of-herpetology/volume-14/issue-sp1/SAJH-D-19-00120.1/Atlas-of-Brazilian-Snakes--Verified-Point-Locality-Maps-to/10.2994/SAJH-D-19-00120.1.short
Helicops angulatus	Brazil	Pará	Castanhal		-1.4833	-47.3473	1°28'59.880"S	47°20'50.280"W	Referenced in Nogueira, C.C.; Argôlo, A.J.; Arzamendia, V.; Azevedo, J.A.; Barbo, F.E.; Bérnils, R.S.; Bolochio, B.E.; Borges-Martins, M. et al. (2019): Atlas of Brazilian Snakes: Verified Point-Locality Maps to Mitigate the Wallacean Shortfall in a Megadiverse Snake Fauna. In South American Journal of Herpetology 14 (sp1), p. 1. DOI: 10.2994/SAJH-D-19-00120.1. as: Cunha and Nascimento 1993	https://bioone.org/journals/south-american-journal-of-herpetology/volume-14/issue-sp1/SAJH-D-19-00120.1/Atlas-of-Brazilian-Snakes--Verified-Point-Locality-Maps-to/10.2994/SAJH-D-19-00120.1.short
Helicops angulatus	Brazil	Pará	Castanhal		-1.4833	-47.3473	1°28'59.880"S	47°20'50.280"W	Referenced in Nogueira, C.C.; Argôlo, A.J.; Arzamendia, V.; Azevedo, J.A.; Barbo, F.E.; Bérnils, R.S.; Bolochio, B.E.; Borges-Martins, M. et al. (2019): Atlas of Brazilian Snakes: Verified Point-Locality Maps to Mitigate the Wallacean Shortfall in a Megadiverse Snake Fauna. In South American Journal of Herpetology 14 (sp1), p. 1. DOI: 10.2994/SAJH-D-19-00120.1. as: Cunha and Nascimento 1993	https://bioone.org/journals/south-american-journal-of-herpetology/volume-14/issue-sp1/SAJH-D-19-00120.1/Atlas-of-Brazilian-Snakes--Verified-Point-Locality-Maps-to/10.2994/SAJH-D-19-00120.1.short
Helicops angulatus	Brazil	Pará	Castanhal		-1.4833	-47.3473	1°28'59.880"S	47°20'50.280"W	Referenced in Nogueira, C.C.; Argôlo, A.J.; Arzamendia, V.; Azevedo, J.A.; Barbo, F.E.; Bérnils, R.S.; Bolochio, B.E.; Borges-Martins, M. et al. (2019): Atlas of Brazilian Snakes: Verified Point-Locality Maps to Mitigate the Wallacean Shortfall in a Megadiverse Snake Fauna. In South American Journal of Herpetology 14 (sp1), p. 1. DOI: 10.2994/SAJH-D-19-00120.1. as: Cunha and Nascimento 1993	https://bioone.org/journals/south-american-journal-of-herpetology/volume-14/issue-sp1/SAJH-D-19-00120.1/Atlas-of-Brazilian-Snakes--Verified-Point-Locality-Maps-to/10.2994/SAJH-D-19-00120.1.short
Helicops angulatus	Brazil	Pará	Castanhal		-1.4833	-47.3473	1°28'59.880"S	47°20'50.280"W	Referenced in Nogueira, C.C.; Argôlo, A.J.; Arzamendia, V.; Azevedo, J.A.; Barbo, F.E.; Bérnils, R.S.; Bolochio, B.E.; Borges-Martins, M. et al. (2019): Atlas of Brazilian Snakes: Verified Point-Locality Maps to Mitigate the Wallacean Shortfall in a Megadiverse Snake Fauna. In South American Journal of Herpetology 14 (sp1), p. 1. DOI: 10.2994/SAJH-D-19-00120.1. as: Cunha and Nascimento 1993	https://bioone.org/journals/south-american-journal-of-herpetology/volume-14/issue-sp1/SAJH-D-19-00120.1/Atlas-of-Brazilian-Snakes--Verified-Point-Locality-Maps-to/10.2994/SAJH-D-19-00120.1.short
Helicops angulatus	Brazil	Pará	Castanhal		-1.4833	-47.3473	1°28'59.880"S	47°20'50.280"W	Referenced in Nogueira, C.C.; Argôlo, A.J.; Arzamendia, V.; Azevedo, J.A.; Barbo, F.E.; Bérnils, R.S.; Bolochio, B.E.; Borges-Martins, M. et al. (2019): Atlas of Brazilian Snakes: Verified Point-Locality Maps to Mitigate the Wallacean Shortfall in a Megadiverse Snake Fauna. In South American Journal of Herpetology 14 (sp1), p. 1. DOI: 10.2994/SAJH-D-19-00120.1. as: Cunha and Nascimento 1993	https://bioone.org/journals/south-american-journal-of-herpetology/volume-14/issue-sp1/SAJH-D-19-00120.1/Atlas-of-Brazilian-Snakes--Verified-Point-Locality-Maps-to/10.2994/SAJH-D-19-00120.1.short
Helicops angulatus	Brazil	Pará	Castanhal		-1.4833	-47.3473	1°28'59.880"S	47°20'50.280"W	Referenced in Nogueira, C.C.; Argôlo, A.J.; Arzamendia, V.; Azevedo, J.A.; Barbo, F.E.; Bérnils, R.S.; Bolochio, B.E.; Borges-Martins, M. et al. (2019): Atlas of Brazilian Snakes: Verified Point-Locality Maps to Mitigate the Wallacean Shortfall in a Megadiverse Snake Fauna. In South American Journal of Herpetology 14 (sp1), p. 1. DOI: 10.2994/SAJH-D-19-00120.1. as: Cunha and Nascimento 1993	https://bioone.org/journals/south-american-journal-of-herpetology/volume-14/issue-sp1/SAJH-D-19-00120.1/Atlas-of-Brazilian-Snakes--Verified-Point-Locality-Maps-to/10.2994/SAJH-D-19-00120.1.short
Helicops angulatus	Brazil	Pará	Castanhal		-1.4833	-47.3473	1°28'59.880"S	47°20'50.280"W	Referenced in Nogueira, C.C.; Argôlo, A.J.; Arzamendia, V.; Azevedo, J.A.; Barbo, F.E.; Bérnils, R.S.; Bolochio, B.E.; Borges-Martins, M. et al. (2019): Atlas of Brazilian Snakes: Verified Point-Locality Maps to Mitigate the Wallacean Shortfall in a Megadiverse Snake Fauna. In South American Journal of Herpetology 14 (sp1), p. 1. DOI: 10.2994/SAJH-D-19-00120.1. as: Cunha and Nascimento 1993	https://bioone.org/journals/south-american-journal-of-herpetology/volume-14/issue-sp1/SAJH-D-19-00120.1/Atlas-of-Brazilian-Snakes--Verified-Point-Locality-Maps-to/10.2994/SAJH-D-19-00120.1.short
Helicops angulatus	Brazil	Pará	Castanhal		-1.4833	-47.3473	1°28'59.880"S	47°20'50.280"W	Referenced in Nogueira, C.C.; Argôlo, A.J.; Arzamendia, V.; Azevedo, J.A.; Barbo, F.E.; Bérnils, R.S.; Bolochio, B.E.; Borges-Martins, M. et al. (2019): Atlas of Brazilian Snakes: Verified Point-Locality Maps to Mitigate the Wallacean Shortfall in a Megadiverse Snake Fauna. In South American Journal of Herpetology 14 (sp1), p. 1. DOI: 10.2994/SAJH-D-19-00120.1. as: Cunha and Nascimento 1993	https://bioone.org/journals/south-american-journal-of-herpetology/volume-14/issue-sp1/SAJH-D-19-00120.1/Atlas-of-Brazilian-Snakes--Verified-Point-Locality-Maps-to/10.2994/SAJH-D-19-00120.1.short
Helicops angulatus	Brazil	Pará	Castanhal		-1.4833	-47.3473	1°28'59.880"S	47°20'50.280"W	Referenced in Nogueira, C.C.; Argôlo, A.J.; Arzamendia, V.; Azevedo, J.A.; Barbo, F.E.; Bérnils, R.S.; Bolochio, B.E.; Borges-Martins, M. et al. (2019): Atlas of Brazilian Snakes: Verified Point-Locality Maps to Mitigate the Wallacean Shortfall in a Megadiverse Snake Fauna. In South American Journal of Herpetology 14 (sp1), p. 1. DOI: 10.2994/SAJH-D-19-00120.1. as: Cunha and Nascimento 1993	https://bioone.org/journals/south-american-journal-of-herpetology/volume-14/issue-sp1/SAJH-D-19-00120.1/Atlas-of-Brazilian-Snakes--Verified-Point-Locality-Maps-to/10.2994/SAJH-D-19-00120.1.short
Helicops angulatus	Brazil	Pará	Castanhal		-1.4833	-47.3473	1°28'59.880"S	47°20'50.280"W	Referenced in Nogueira, C.C.; Argôlo, A.J.; Arzamendia, V.; Azevedo, J.A.; Barbo, F.E.; Bérnils, R.S.; Bolochio, B.E.; Borges-Martins, M. et al. (2019): Atlas of Brazilian Snakes: Verified Point-Locality Maps to Mitigate the Wallacean Shortfall in a Megadiverse Snake Fauna. In South American Journal of Herpetology 14 (sp1), p. 1. DOI: 10.2994/SAJH-D-19-00120.1. as: Cunha and Nascimento 1993	https://bioone.org/journals/south-american-journal-of-herpetology/volume-14/issue-sp1/SAJH-D-19-00120.1/Atlas-of-Brazilian-Snakes--Verified-Point-Locality-Maps-to/10.2994/SAJH-D-19-00120.1.short
Helicops angulatus	Brazil	Pará	Castanhal		-1.4833	-47.3473	1°28'59.880"S	47°20'50.280"W	Referenced in Nogueira, C.C.; Argôlo, A.J.; Arzamendia, V.; Azevedo, J.A.; Barbo, F.E.; Bérnils, R.S.; Bolochio, B.E.; Borges-Martins, M. et al. (2019): Atlas of Brazilian Snakes: Verified Point-Locality Maps to Mitigate the Wallacean Shortfall in a Megadiverse Snake Fauna. In South American Journal of Herpetology 14 (sp1), p. 1. DOI: 10.2994/SAJH-D-19-00120.1. as: Cunha and Nascimento 1993	https://bioone.org/journals/south-american-journal-of-herpetology/volume-14/issue-sp1/SAJH-D-19-00120.1/Atlas-of-Brazilian-Snakes--Verified-Point-Locality-Maps-to/10.2994/SAJH-D-19-00120.1.short
Helicops angulatus	Brazil	Pará	Castanhal		-1.4833	-47.3473	1°28'59.880"S	47°20'50.280"W	Referenced in Nogueira, C.C.; Argôlo, A.J.; Arzamendia, V.; Azevedo, J.A.; Barbo, F.E.; Bérnils, R.S.; Bolochio, B.E.; Borges-Martins, M. et al. (2019): Atlas of Brazilian Snakes: Verified Point-Locality Maps to Mitigate the Wallacean Shortfall in a Megadiverse Snake Fauna. In South American Journal of Herpetology 14 (sp1), p. 1. DOI: 10.2994/SAJH-D-19-00120.1. as: Cunha and Nascimento 1993	https://bioone.org/journals/south-american-journal-of-herpetology/volume-14/issue-sp1/SAJH-D-19-00120.1/Atlas-of-Brazilian-Snakes--Verified-Point-Locality-Maps-to/10.2994/SAJH-D-19-00120.1.short
Helicops angulatus	Brazil	Pará	Castanhal		-1.4833	-47.3473	1°28'59.880"S	47°20'50.280"W	Referenced in Nogueira, C.C.; Argôlo, A.J.; Arzamendia, V.; Azevedo, J.A.; Barbo, F.E.; Bérnils, R.S.; Bolochio, B.E.; Borges-Martins, M. et al. (2019): Atlas of Brazilian Snakes: Verified Point-Locality Maps to Mitigate the Wallacean Shortfall in a Megadiverse Snake Fauna. In South American Journal of Herpetology 14 (sp1), p. 1. DOI: 10.2994/SAJH-D-19-00120.1. as: Cunha and Nascimento 1993	https://bioone.org/journals/south-american-journal-of-herpetology/volume-14/issue-sp1/SAJH-D-19-00120.1/Atlas-of-Brazilian-Snakes--Verified-Point-Locality-Maps-to/10.2994/SAJH-D-19-00120.1.short
Helicops angulatus	Brazil	Pará	Castanhal		-1.4833	-47.3473	1°28'59.880"S	47°20'50.280"W	Referenced in Nogueira, C.C.; Argôlo, A.J.; Arzamendia, V.; Azevedo, J.A.; Barbo, F.E.; Bérnils, R.S.; Bolochio, B.E.; Borges-Martins, M. et al. (2019): Atlas of Brazilian Snakes: Verified Point-Locality Maps to Mitigate the Wallacean Shortfall in a Megadiverse Snake Fauna. In South American Journal of Herpetology 14 (sp1), p. 1. DOI: 10.2994/SAJH-D-19-00120.1. as: Cunha and Nascimento 1993	https://bioone.org/journals/south-american-journal-of-herpetology/volume-14/issue-sp1/SAJH-D-19-00120.1/Atlas-of-Brazilian-Snakes--Verified-Point-Locality-Maps-to/10.2994/SAJH-D-19-00120.1.short
Helicops angulatus	Brazil	Pará	Castanhal		-1.4833	-47.3473	1°28'59.880"S	47°20'50.280"W	Referenced in Nogueira, C.C.; Argôlo, A.J.; Arzamendia, V.; Azevedo, J.A.; Barbo, F.E.; Bérnils, R.S.; Bolochio, B.E.; Borges-Martins, M. et al. (2019): Atlas of Brazilian Snakes: Verified Point-Locality Maps to Mitigate the Wallacean Shortfall in a Megadiverse Snake Fauna. In South American Journal of Herpetology 14 (sp1), p. 1. DOI: 10.2994/SAJH-D-19-00120.1. as: Cunha and Nascimento 1993	https://bioone.org/journals/south-american-journal-of-herpetology/volume-14/issue-sp1/SAJH-D-19-00120.1/Atlas-of-Brazilian-Snakes--Verified-Point-Locality-Maps-to/10.2994/SAJH-D-19-00120.1.short
Helicops angulatus	Brazil	Pará	Castanhal		-1.4833	-47.3473	1°28'59.880"S	47°20'50.280"W	Referenced in Nogueira, C.C.; Argôlo, A.J.; Arzamendia, V.; Azevedo, J.A.; Barbo, F.E.; Bérnils, R.S.; Bolochio, B.E.; Borges-Martins, M. et al. (2019): Atlas of Brazilian Snakes: Verified Point-Locality Maps to Mitigate the Wallacean Shortfall in a Megadiverse Snake Fauna. In South American Journal of Herpetology 14 (sp1), p. 1. DOI: 10.2994/SAJH-D-19-00120.1. as: Cunha and Nascimento 1993	https://bioone.org/journals/south-american-journal-of-herpetology/volume-14/issue-sp1/SAJH-D-19-00120.1/Atlas-of-Brazilian-Snakes--Verified-Point-Locality-Maps-to/10.2994/SAJH-D-19-00120.1.short
Helicops angulatus	Brazil	Pará	Castanhal		-1.4833	-47.3473	1°28'59.880"S	47°20'50.280"W	Referenced in Nogueira, C.C.; Argôlo, A.J.; Arzamendia, V.; Azevedo, J.A.; Barbo, F.E.; Bérnils, R.S.; Bolochio, B.E.; Borges-Martins, M. et al. (2019): Atlas of Brazilian Snakes: Verified Point-Locality Maps to Mitigate the Wallacean Shortfall in a Megadiverse Snake Fauna. In South American Journal of Herpetology 14 (sp1), p. 1. DOI: 10.2994/SAJH-D-19-00120.1. as: Cunha and Nascimento 1993	https://bioone.org/journals/south-american-journal-of-herpetology/volume-14/issue-sp1/SAJH-D-19-00120.1/Atlas-of-Brazilian-Snakes--Verified-Point-Locality-Maps-to/10.2994/SAJH-D-19-00120.1.short
Helicops angulatus	Brazil	Pará	Castanhal		-1.4833	-47.3473	1°28'59.880"S	47°20'50.280"W	Referenced in Nogueira, C.C.; Argôlo, A.J.; Arzamendia, V.; Azevedo, J.A.; Barbo, F.E.; Bérnils, R.S.; Bolochio, B.E.; Borges-Martins, M. et al. (2019): Atlas of Brazilian Snakes: Verified Point-Locality Maps to Mitigate the Wallacean Shortfall in a Megadiverse Snake Fauna. In South American Journal of Herpetology 14 (sp1), p. 1. DOI: 10.2994/SAJH-D-19-00120.1. as: Cunha and Nascimento 1993	https://bioone.org/journals/south-american-journal-of-herpetology/volume-14/issue-sp1/SAJH-D-19-00120.1/Atlas-of-Brazilian-Snakes--Verified-Point-Locality-Maps-to/10.2994/SAJH-D-19-00120.1.short
Helicops angulatus	Brazil	Pará	Castanhal		-1.4833	-47.3473	1°28'59.880"S	47°20'50.280"W	Referenced in Nogueira, C.C.; Argôlo, A.J.; Arzamendia, V.; Azevedo, J.A.; Barbo, F.E.; Bérnils, R.S.; Bolochio, B.E.; Borges-Martins, M. et al. (2019): Atlas of Brazilian Snakes: Verified Point-Locality Maps to Mitigate the Wallacean Shortfall in a Megadiverse Snake Fauna. In South American Journal of Herpetology 14 (sp1), p. 1. DOI: 10.2994/SAJH-D-19-00120.1. as: Cunha and Nascimento 1993	https://bioone.org/journals/south-american-journal-of-herpetology/volume-14/issue-sp1/SAJH-D-19-00120.1/Atlas-of-Brazilian-Snakes--Verified-Point-Locality-Maps-to/10.2994/SAJH-D-19-00120.1.short
Helicops angulatus	Brazil	Pará	Castanhal		-1.4833	-47.3473	1°28'59.880"S	47°20'50.280"W	Referenced in Nogueira, C.C.; Argôlo, A.J.; Arzamendia, V.; Azevedo, J.A.; Barbo, F.E.; Bérnils, R.S.; Bolochio, B.E.; Borges-Martins, M. et al. (2019): Atlas of Brazilian Snakes: Verified Point-Locality Maps to Mitigate the Wallacean Shortfall in a Megadiverse Snake Fauna. In South American Journal of Herpetology 14 (sp1), p. 1. DOI: 10.2994/SAJH-D-19-00120.1. as: Cunha and Nascimento 1993	https://bioone.org/journals/south-american-journal-of-herpetology/volume-14/issue-sp1/SAJH-D-19-00120.1/Atlas-of-Brazilian-Snakes--Verified-Point-Locality-Maps-to/10.2994/SAJH-D-19-00120.1.short
Helicops angulatus	Brazil	Pará	Castanhal		-1.4833	-47.3473	1°28'59.880"S	47°20'50.280"W	Referenced in Nogueira, C.C.; Argôlo, A.J.; Arzamendia, V.; Azevedo, J.A.; Barbo, F.E.; Bérnils, R.S.; Bolochio, B.E.; Borges-Martins, M. et al. (2019): Atlas of Brazilian Snakes: Verified Point-Locality Maps to Mitigate the Wallacean Shortfall in a Megadiverse Snake Fauna. In South American Journal of Herpetology 14 (sp1), p. 1. DOI: 10.2994/SAJH-D-19-00120.1. as: Cunha and Nascimento 1993	https://bioone.org/journals/south-american-journal-of-herpetology/volume-14/issue-sp1/SAJH-D-19-00120.1/Atlas-of-Brazilian-Snakes--Verified-Point-Locality-Maps-to/10.2994/SAJH-D-19-00120.1.short
Helicops angulatus	Brazil	Pará	Castanhal		-1.4833	-47.3473	1°28'59.880"S	47°20'50.280"W	Referenced in Nogueira, C.C.; Argôlo, A.J.; Arzamendia, V.; Azevedo, J.A.; Barbo, F.E.; Bérnils, R.S.; Bolochio, B.E.; Borges-Martins, M. et al. (2019): Atlas of Brazilian Snakes: Verified Point-Locality Maps to Mitigate the Wallacean Shortfall in a Megadiverse Snake Fauna. In South American Journal of Herpetology 14 (sp1), p. 1. DOI: 10.2994/SAJH-D-19-00120.1. as: Cunha and Nascimento 1993	https://bioone.org/journals/south-american-journal-of-herpetology/volume-14/issue-sp1/SAJH-D-19-00120.1/Atlas-of-Brazilian-Snakes--Verified-Point-Locality-Maps-to/10.2994/SAJH-D-19-00120.1.short
Helicops angulatus	Brazil	Pará	Castanhal		-1.4833	-47.3473	1°28'59.880"S	47°20'50.280"W	Referenced in Nogueira, C.C.; Argôlo, A.J.; Arzamendia, V.; Azevedo, J.A.; Barbo, F.E.; Bérnils, R.S.; Bolochio, B.E.; Borges-Martins, M. et al. (2019): Atlas of Brazilian Snakes: Verified Point-Locality Maps to Mitigate the Wallacean Shortfall in a Megadiverse Snake Fauna. In South American Journal of Herpetology 14 (sp1), p. 1. DOI: 10.2994/SAJH-D-19-00120.1. as: Cunha and Nascimento 1993	https://bioone.org/journals/south-american-journal-of-herpetology/volume-14/issue-sp1/SAJH-D-19-00120.1/Atlas-of-Brazilian-Snakes--Verified-Point-Locality-Maps-to/10.2994/SAJH-D-19-00120.1.short
Helicops angulatus	Brazil	Pará	Castanhal		-1.4833	-47.3473	1°28'59.880"S	47°20'50.280"W	Referenced in Nogueira, C.C.; Argôlo, A.J.; Arzamendia, V.; Azevedo, J.A.; Barbo, F.E.; Bérnils, R.S.; Bolochio, B.E.; Borges-Martins, M. et al. (2019): Atlas of Brazilian Snakes: Verified Point-Locality Maps to Mitigate the Wallacean Shortfall in a Megadiverse Snake Fauna. In South American Journal of Herpetology 14 (sp1), p. 1. DOI: 10.2994/SAJH-D-19-00120.1. as: Cunha and Nascimento 1993	https://bioone.org/journals/south-american-journal-of-herpetology/volume-14/issue-sp1/SAJH-D-19-00120.1/Atlas-of-Brazilian-Snakes--Verified-Point-Locality-Maps-to/10.2994/SAJH-D-19-00120.1.short
Helicops angulatus	Brazil	Pará	Castanhal		-1.4833	-47.3473	1°28'59.880"S	47°20'50.280"W	Referenced in Nogueira, C.C.; Argôlo, A.J.; Arzamendia, V.; Azevedo, J.A.; Barbo, F.E.; Bérnils, R.S.; Bolochio, B.E.; Borges-Martins, M. et al. (2019): Atlas of Brazilian Snakes: Verified Point-Locality Maps to Mitigate the Wallacean Shortfall in a Megadiverse Snake Fauna. In South American Journal of Herpetology 14 (sp1), p. 1. DOI: 10.2994/SAJH-D-19-00120.1. as: Cunha and Nascimento 1993	https://bioone.org/journals/south-american-journal-of-herpetology/volume-14/issue-sp1/SAJH-D-19-00120.1/Atlas-of-Brazilian-Snakes--Verified-Point-Locality-Maps-to/10.2994/SAJH-D-19-00120.1.short
Helicops angulatus	Brazil	Pará	Castanhal		-1.4833	-47.3473	1°28'59.880"S	47°20'50.280"W	Referenced in Nogueira, C.C.; Argôlo, A.J.; Arzamendia, V.; Azevedo, J.A.; Barbo, F.E.; Bérnils, R.S.; Bolochio, B.E.; Borges-Martins, M. et al. (2019): Atlas of Brazilian Snakes: Verified Point-Locality Maps to Mitigate the Wallacean Shortfall in a Megadiverse Snake Fauna. In South American Journal of Herpetology 14 (sp1), p. 1. DOI: 10.2994/SAJH-D-19-00120.1. as: Cunha and Nascimento 1993	https://bioone.org/journals/south-american-journal-of-herpetology/volume-14/issue-sp1/SAJH-D-19-00120.1/Atlas-of-Brazilian-Snakes--Verified-Point-Locality-Maps-to/10.2994/SAJH-D-19-00120.1.short
Helicops angulatus	Brazil	Pará	Castanhal		-1.4833	-47.3473	1°28'59.880"S	47°20'50.280"W	Referenced in Nogueira, C.C.; Argôlo, A.J.; Arzamendia, V.; Azevedo, J.A.; Barbo, F.E.; Bérnils, R.S.; Bolochio, B.E.; Borges-Martins, M. et al. (2019): Atlas of Brazilian Snakes: Verified Point-Locality Maps to Mitigate the Wallacean Shortfall in a Megadiverse Snake Fauna. In South American Journal of Herpetology 14 (sp1), p. 1. DOI: 10.2994/SAJH-D-19-00120.1. as: Cunha and Nascimento 1993	https://bioone.org/journals/south-american-journal-of-herpetology/volume-14/issue-sp1/SAJH-D-19-00120.1/Atlas-of-Brazilian-Snakes--Verified-Point-Locality-Maps-to/10.2994/SAJH-D-19-00120.1.short
Helicops angulatus	Brazil	Pará	Castanhal		-1.4833	-47.3473	1°28'59.880"S	47°20'50.280"W	Referenced in Nogueira, C.C.; Argôlo, A.J.; Arzamendia, V.; Azevedo, J.A.; Barbo, F.E.; Bérnils, R.S.; Bolochio, B.E.; Borges-Martins, M. et al. (2019): Atlas of Brazilian Snakes: Verified Point-Locality Maps to Mitigate the Wallacean Shortfall in a Megadiverse Snake Fauna. In South American Journal of Herpetology 14 (sp1), p. 1. DOI: 10.2994/SAJH-D-19-00120.1. as: Cunha and Nascimento 1993	https://bioone.org/journals/south-american-journal-of-herpetology/volume-14/issue-sp1/SAJH-D-19-00120.1/Atlas-of-Brazilian-Snakes--Verified-Point-Locality-Maps-to/10.2994/SAJH-D-19-00120.1.short
Helicops angulatus	Brazil	Pará	Castanhal		-1.4833	-47.3473	1°28'59.880"S	47°20'50.280"W	Referenced in Nogueira, C.C.; Argôlo, A.J.; Arzamendia, V.; Azevedo, J.A.; Barbo, F.E.; Bérnils, R.S.; Bolochio, B.E.; Borges-Martins, M. et al. (2019): Atlas of Brazilian Snakes: Verified Point-Locality Maps to Mitigate the Wallacean Shortfall in a Megadiverse Snake Fauna. In South American Journal of Herpetology 14 (sp1), p. 1. DOI: 10.2994/SAJH-D-19-00120.1. as: Cunha and Nascimento 1993	https://bioone.org/journals/south-american-journal-of-herpetology/volume-14/issue-sp1/SAJH-D-19-00120.1/Atlas-of-Brazilian-Snakes--Verified-Point-Locality-Maps-to/10.2994/SAJH-D-19-00120.1.short
Helicops angulatus	Brazil	Pará	Castanhal		-1.4833	-47.3473	1°28'59.880"S	47°20'50.280"W	Referenced in Nogueira, C.C.; Argôlo, A.J.; Arzamendia, V.; Azevedo, J.A.; Barbo, F.E.; Bérnils, R.S.; Bolochio, B.E.; Borges-Martins, M. et al. (2019): Atlas of Brazilian Snakes: Verified Point-Locality Maps to Mitigate the Wallacean Shortfall in a Megadiverse Snake Fauna. In South American Journal of Herpetology 14 (sp1), p. 1. DOI: 10.2994/SAJH-D-19-00120.1. as: Cunha and Nascimento 1993	https://bioone.org/journals/south-american-journal-of-herpetology/volume-14/issue-sp1/SAJH-D-19-00120.1/Atlas-of-Brazilian-Snakes--Verified-Point-Locality-Maps-to/10.2994/SAJH-D-19-00120.1.short
Helicops angulatus	Brazil	Pará	Castanhal		-1.4833	-47.3473	1°28'59.880"S	47°20'50.280"W	Referenced in Nogueira, C.C.; Argôlo, A.J.; Arzamendia, V.; Azevedo, J.A.; Barbo, F.E.; Bérnils, R.S.; Bolochio, B.E.; Borges-Martins, M. et al. (2019): Atlas of Brazilian Snakes: Verified Point-Locality Maps to Mitigate the Wallacean Shortfall in a Megadiverse Snake Fauna. In South American Journal of Herpetology 14 (sp1), p. 1. DOI: 10.2994/SAJH-D-19-00120.1. as: Cunha and Nascimento 1993	https://bioone.org/journals/south-american-journal-of-herpetology/volume-14/issue-sp1/SAJH-D-19-00120.1/Atlas-of-Brazilian-Snakes--Verified-Point-Locality-Maps-to/10.2994/SAJH-D-19-00120.1.short
Helicops angulatus	Brazil	Pará	Castanhal		-1.4833	-47.3473	1°28'59.880"S	47°20'50.280"W	Referenced in Nogueira, C.C.; Argôlo, A.J.; Arzamendia, V.; Azevedo, J.A.; Barbo, F.E.; Bérnils, R.S.; Bolochio, B.E.; Borges-Martins, M. et al. (2019): Atlas of Brazilian Snakes: Verified Point-Locality Maps to Mitigate the Wallacean Shortfall in a Megadiverse Snake Fauna. In South American Journal of Herpetology 14 (sp1), p. 1. DOI: 10.2994/SAJH-D-19-00120.1. as: Cunha and Nascimento 1993	https://bioone.org/journals/south-american-journal-of-herpetology/volume-14/issue-sp1/SAJH-D-19-00120.1/Atlas-of-Brazilian-Snakes--Verified-Point-Locality-Maps-to/10.2994/SAJH-D-19-00120.1.short
Helicops angulatus	Brazil	Pará	Castanhal		-1.4833	-47.3473	1°28'59.880"S	47°20'50.280"W	Referenced in Nogueira, C.C.; Argôlo, A.J.; Arzamendia, V.; Azevedo, J.A.; Barbo, F.E.; Bérnils, R.S.; Bolochio, B.E.; Borges-Martins, M. et al. (2019): Atlas of Brazilian Snakes: Verified Point-Locality Maps to Mitigate the Wallacean Shortfall in a Megadiverse Snake Fauna. In South American Journal of Herpetology 14 (sp1), p. 1. DOI: 10.2994/SAJH-D-19-00120.1. as: Cunha and Nascimento 1993	https://bioone.org/journals/south-american-journal-of-herpetology/volume-14/issue-sp1/SAJH-D-19-00120.1/Atlas-of-Brazilian-Snakes--Verified-Point-Locality-Maps-to/10.2994/SAJH-D-19-00120.1.short
Helicops angulatus	Brazil	Pará	Castanhal		-1.4833	-47.3473	1°28'59.880"S	47°20'50.280"W	Referenced in Nogueira, C.C.; Argôlo, A.J.; Arzamendia, V.; Azevedo, J.A.; Barbo, F.E.; Bérnils, R.S.; Bolochio, B.E.; Borges-Martins, M. et al. (2019): Atlas of Brazilian Snakes: Verified Point-Locality Maps to Mitigate the Wallacean Shortfall in a Megadiverse Snake Fauna. In South American Journal of Herpetology 14 (sp1), p. 1. DOI: 10.2994/SAJH-D-19-00120.1. as: Cunha and Nascimento 1993	https://bioone.org/journals/south-american-journal-of-herpetology/volume-14/issue-sp1/SAJH-D-19-00120.1/Atlas-of-Brazilian-Snakes--Verified-Point-Locality-Maps-to/10.2994/SAJH-D-19-00120.1.short
Helicops angulatus	Brazil	Pará	Castanhal		-1.4833	-47.3473	1°28'59.880"S	47°20'50.280"W	Referenced in Nogueira, C.C.; Argôlo, A.J.; Arzamendia, V.; Azevedo, J.A.; Barbo, F.E.; Bérnils, R.S.; Bolochio, B.E.; Borges-Martins, M. et al. (2019): Atlas of Brazilian Snakes: Verified Point-Locality Maps to Mitigate the Wallacean Shortfall in a Megadiverse Snake Fauna. In South American Journal of Herpetology 14 (sp1), p. 1. DOI: 10.2994/SAJH-D-19-00120.1. as: Cunha and Nascimento 1993	https://bioone.org/journals/south-american-journal-of-herpetology/volume-14/issue-sp1/SAJH-D-19-00120.1/Atlas-of-Brazilian-Snakes--Verified-Point-Locality-Maps-to/10.2994/SAJH-D-19-00120.1.short
Helicops angulatus	Brazil	Pará	Castanhal		-1.4833	-47.3473	1°28'59.880"S	47°20'50.280"W	Referenced in Nogueira, C.C.; Argôlo, A.J.; Arzamendia, V.; Azevedo, J.A.; Barbo, F.E.; Bérnils, R.S.; Bolochio, B.E.; Borges-Martins, M. et al. (2019): Atlas of Brazilian Snakes: Verified Point-Locality Maps to Mitigate the Wallacean Shortfall in a Megadiverse Snake Fauna. In South American Journal of Herpetology 14 (sp1), p. 1. DOI: 10.2994/SAJH-D-19-00120.1. as: Cunha and Nascimento 1993	https://bioone.org/journals/south-american-journal-of-herpetology/volume-14/issue-sp1/SAJH-D-19-00120.1/Atlas-of-Brazilian-Snakes--Verified-Point-Locality-Maps-to/10.2994/SAJH-D-19-00120.1.short
Helicops angulatus	Brazil	Pará	Castanhal		-1.4833	-47.3473	1°28'59.880"S	47°20'50.280"W	Referenced in Nogueira, C.C.; Argôlo, A.J.; Arzamendia, V.; Azevedo, J.A.; Barbo, F.E.; Bérnils, R.S.; Bolochio, B.E.; Borges-Martins, M. et al. (2019): Atlas of Brazilian Snakes: Verified Point-Locality Maps to Mitigate the Wallacean Shortfall in a Megadiverse Snake Fauna. In South American Journal of Herpetology 14 (sp1), p. 1. DOI: 10.2994/SAJH-D-19-00120.1. as: Cunha and Nascimento 1993	https://bioone.org/journals/south-american-journal-of-herpetology/volume-14/issue-sp1/SAJH-D-19-00120.1/Atlas-of-Brazilian-Snakes--Verified-Point-Locality-Maps-to/10.2994/SAJH-D-19-00120.1.short
Helicops angulatus	Brazil	Pará	Castanhal		-1.4833	-47.3473	1°28'59.880"S	47°20'50.280"W	Referenced in Nogueira, C.C.; Argôlo, A.J.; Arzamendia, V.; Azevedo, J.A.; Barbo, F.E.; Bérnils, R.S.; Bolochio, B.E.; Borges-Martins, M. et al. (2019): Atlas of Brazilian Snakes: Verified Point-Locality Maps to Mitigate the Wallacean Shortfall in a Megadiverse Snake Fauna. In South American Journal of Herpetology 14 (sp1), p. 1. DOI: 10.2994/SAJH-D-19-00120.1. as: Cunha and Nascimento 1993	https://bioone.org/journals/south-american-journal-of-herpetology/volume-14/issue-sp1/SAJH-D-19-00120.1/Atlas-of-Brazilian-Snakes--Verified-Point-Locality-Maps-to/10.2994/SAJH-D-19-00120.1.short
Helicops angulatus	Brazil	Pará	Castanhal		-1.4833	-47.3473	1°28'59.880"S	47°20'50.280"W	Referenced in Nogueira, C.C.; Argôlo, A.J.; Arzamendia, V.; Azevedo, J.A.; Barbo, F.E.; Bérnils, R.S.; Bolochio, B.E.; Borges-Martins, M. et al. (2019): Atlas of Brazilian Snakes: Verified Point-Locality Maps to Mitigate the Wallacean Shortfall in a Megadiverse Snake Fauna. In South American Journal of Herpetology 14 (sp1), p. 1. DOI: 10.2994/SAJH-D-19-00120.1. as: Cunha and Nascimento 1993	https://bioone.org/journals/south-american-journal-of-herpetology/volume-14/issue-sp1/SAJH-D-19-00120.1/Atlas-of-Brazilian-Snakes--Verified-Point-Locality-Maps-to/10.2994/SAJH-D-19-00120.1.short
Helicops angulatus	Brazil	Pará	Castanhal		-1.4833	-47.3473	1°28'59.880"S	47°20'50.280"W	Referenced in Nogueira, C.C.; Argôlo, A.J.; Arzamendia, V.; Azevedo, J.A.; Barbo, F.E.; Bérnils, R.S.; Bolochio, B.E.; Borges-Martins, M. et al. (2019): Atlas of Brazilian Snakes: Verified Point-Locality Maps to Mitigate the Wallacean Shortfall in a Megadiverse Snake Fauna. In South American Journal of Herpetology 14 (sp1), p. 1. DOI: 10.2994/SAJH-D-19-00120.1. as: Cunha and Nascimento 1993	https://bioone.org/journals/south-american-journal-of-herpetology/volume-14/issue-sp1/SAJH-D-19-00120.1/Atlas-of-Brazilian-Snakes--Verified-Point-Locality-Maps-to/10.2994/SAJH-D-19-00120.1.short
Helicops angulatus	Brazil	Pará	Castanhal		-1.4833	-47.3473	1°28'59.880"S	47°20'50.280"W	Referenced in Nogueira, C.C.; Argôlo, A.J.; Arzamendia, V.; Azevedo, J.A.; Barbo, F.E.; Bérnils, R.S.; Bolochio, B.E.; Borges-Martins, M. et al. (2019): Atlas of Brazilian Snakes: Verified Point-Locality Maps to Mitigate the Wallacean Shortfall in a Megadiverse Snake Fauna. In South American Journal of Herpetology 14 (sp1), p. 1. DOI: 10.2994/SAJH-D-19-00120.1. as: Cunha and Nascimento 1993	https://bioone.org/journals/south-american-journal-of-herpetology/volume-14/issue-sp1/SAJH-D-19-00120.1/Atlas-of-Brazilian-Snakes--Verified-Point-Locality-Maps-to/10.2994/SAJH-D-19-00120.1.short
Helicops angulatus	Brazil	Pará	Castanhal		-1.4833	-47.3473	1°28'59.880"S	47°20'50.280"W	Referenced in Nogueira, C.C.; Argôlo, A.J.; Arzamendia, V.; Azevedo, J.A.; Barbo, F.E.; Bérnils, R.S.; Bolochio, B.E.; Borges-Martins, M. et al. (2019): Atlas of Brazilian Snakes: Verified Point-Locality Maps to Mitigate the Wallacean Shortfall in a Megadiverse Snake Fauna. In South American Journal of Herpetology 14 (sp1), p. 1. DOI: 10.2994/SAJH-D-19-00120.1. as: Cunha and Nascimento 1993	https://bioone.org/journals/south-american-journal-of-herpetology/volume-14/issue-sp1/SAJH-D-19-00120.1/Atlas-of-Brazilian-Snakes--Verified-Point-Locality-Maps-to/10.2994/SAJH-D-19-00120.1.short
Helicops angulatus	Brazil	Pará	Castanhal		-1.4833	-47.3473	1°28'59.880"S	47°20'50.280"W	Referenced in Nogueira, C.C.; Argôlo, A.J.; Arzamendia, V.; Azevedo, J.A.; Barbo, F.E.; Bérnils, R.S.; Bolochio, B.E.; Borges-Martins, M. et al. (2019): Atlas of Brazilian Snakes: Verified Point-Locality Maps to Mitigate the Wallacean Shortfall in a Megadiverse Snake Fauna. In South American Journal of Herpetology 14 (sp1), p. 1. DOI: 10.2994/SAJH-D-19-00120.1. as: Cunha and Nascimento 1993	https://bioone.org/journals/south-american-journal-of-herpetology/volume-14/issue-sp1/SAJH-D-19-00120.1/Atlas-of-Brazilian-Snakes--Verified-Point-Locality-Maps-to/10.2994/SAJH-D-19-00120.1.short
Helicops angulatus	Brazil	Pará	Castanhal		-1.4833	-47.3473	1°28'59.880"S	47°20'50.280"W	Referenced in Nogueira, C.C.; Argôlo, A.J.; Arzamendia, V.; Azevedo, J.A.; Barbo, F.E.; Bérnils, R.S.; Bolochio, B.E.; Borges-Martins, M. et al. (2019): Atlas of Brazilian Snakes: Verified Point-Locality Maps to Mitigate the Wallacean Shortfall in a Megadiverse Snake Fauna. In South American Journal of Herpetology 14 (sp1), p. 1. DOI: 10.2994/SAJH-D-19-00120.1. as: Cunha and Nascimento 1993	https://bioone.org/journals/south-american-journal-of-herpetology/volume-14/issue-sp1/SAJH-D-19-00120.1/Atlas-of-Brazilian-Snakes--Verified-Point-Locality-Maps-to/10.2994/SAJH-D-19-00120.1.short
Helicops angulatus	Brazil	Pará	Castanhal		-1.4833	-47.3473	1°28'59.880"S	47°20'50.280"W	Referenced in Nogueira, C.C.; Argôlo, A.J.; Arzamendia, V.; Azevedo, J.A.; Barbo, F.E.; Bérnils, R.S.; Bolochio, B.E.; Borges-Martins, M. et al. (2019): Atlas of Brazilian Snakes: Verified Point-Locality Maps to Mitigate the Wallacean Shortfall in a Megadiverse Snake Fauna. In South American Journal of Herpetology 14 (sp1), p. 1. DOI: 10.2994/SAJH-D-19-00120.1. as: Cunha and Nascimento 1993	https://bioone.org/journals/south-american-journal-of-herpetology/volume-14/issue-sp1/SAJH-D-19-00120.1/Atlas-of-Brazilian-Snakes--Verified-Point-Locality-Maps-to/10.2994/SAJH-D-19-00120.1.short
Helicops angulatus	Brazil	Pará	Castanhal		-1.4833	-47.3473	1°28'59.880"S	47°20'50.280"W	Referenced in Nogueira, C.C.; Argôlo, A.J.; Arzamendia, V.; Azevedo, J.A.; Barbo, F.E.; Bérnils, R.S.; Bolochio, B.E.; Borges-Martins, M. et al. (2019): Atlas of Brazilian Snakes: Verified Point-Locality Maps to Mitigate the Wallacean Shortfall in a Megadiverse Snake Fauna. In South American Journal of Herpetology 14 (sp1), p. 1. DOI: 10.2994/SAJH-D-19-00120.1. as: Cunha and Nascimento 1993	https://bioone.org/journals/south-american-journal-of-herpetology/volume-14/issue-sp1/SAJH-D-19-00120.1/Atlas-of-Brazilian-Snakes--Verified-Point-Locality-Maps-to/10.2994/SAJH-D-19-00120.1.short
Helicops angulatus	Brazil	Pará	Castanhal		-1.4833	-47.3473	1°28'59.880"S	47°20'50.280"W	Referenced in Nogueira, C.C.; Argôlo, A.J.; Arzamendia, V.; Azevedo, J.A.; Barbo, F.E.; Bérnils, R.S.; Bolochio, B.E.; Borges-Martins, M. et al. (2019): Atlas of Brazilian Snakes: Verified Point-Locality Maps to Mitigate the Wallacean Shortfall in a Megadiverse Snake Fauna. In South American Journal of Herpetology 14 (sp1), p. 1. DOI: 10.2994/SAJH-D-19-00120.1. as: Cunha and Nascimento 1993	https://bioone.org/journals/south-american-journal-of-herpetology/volume-14/issue-sp1/SAJH-D-19-00120.1/Atlas-of-Brazilian-Snakes--Verified-Point-Locality-Maps-to/10.2994/SAJH-D-19-00120.1.short
Helicops angulatus	Brazil	Pará	Castanhal		-1.4833	-47.3473	1°28'59.880"S	47°20'50.280"W	Referenced in Nogueira, C.C.; Argôlo, A.J.; Arzamendia, V.; Azevedo, J.A.; Barbo, F.E.; Bérnils, R.S.; Bolochio, B.E.; Borges-Martins, M. et al. (2019): Atlas of Brazilian Snakes: Verified Point-Locality Maps to Mitigate the Wallacean Shortfall in a Megadiverse Snake Fauna. In South American Journal of Herpetology 14 (sp1), p. 1. DOI: 10.2994/SAJH-D-19-00120.1. as: Cunha and Nascimento 1993	https://bioone.org/journals/south-american-journal-of-herpetology/volume-14/issue-sp1/SAJH-D-19-00120.1/Atlas-of-Brazilian-Snakes--Verified-Point-Locality-Maps-to/10.2994/SAJH-D-19-00120.1.short
Helicops angulatus	Brazil	Pará	Castanhal		-1.4833	-47.3473	1°28'59.880"S	47°20'50.280"W	Referenced in Nogueira, C.C.; Argôlo, A.J.; Arzamendia, V.; Azevedo, J.A.; Barbo, F.E.; Bérnils, R.S.; Bolochio, B.E.; Borges-Martins, M. et al. (2019): Atlas of Brazilian Snakes: Verified Point-Locality Maps to Mitigate the Wallacean Shortfall in a Megadiverse Snake Fauna. In South American Journal of Herpetology 14 (sp1), p. 1. DOI: 10.2994/SAJH-D-19-00120.1. as: Cunha and Nascimento 1993	https://bioone.org/journals/south-american-journal-of-herpetology/volume-14/issue-sp1/SAJH-D-19-00120.1/Atlas-of-Brazilian-Snakes--Verified-Point-Locality-Maps-to/10.2994/SAJH-D-19-00120.1.short
Helicops angulatus	Brazil	Pará	Castanhal		-1.4833	-47.3473	1°28'59.880"S	47°20'50.280"W	Referenced in Nogueira, C.C.; Argôlo, A.J.; Arzamendia, V.; Azevedo, J.A.; Barbo, F.E.; Bérnils, R.S.; Bolochio, B.E.; Borges-Martins, M. et al. (2019): Atlas of Brazilian Snakes: Verified Point-Locality Maps to Mitigate the Wallacean Shortfall in a Megadiverse Snake Fauna. In South American Journal of Herpetology 14 (sp1), p. 1. DOI: 10.2994/SAJH-D-19-00120.1. as: Cunha and Nascimento 1993	https://bioone.org/journals/south-american-journal-of-herpetology/volume-14/issue-sp1/SAJH-D-19-00120.1/Atlas-of-Brazilian-Snakes--Verified-Point-Locality-Maps-to/10.2994/SAJH-D-19-00120.1.short
Helicops angulatus	Brazil	Pará	Castanhal		-1.4833	-47.3473	1°28'59.880"S	47°20'50.280"W	Referenced in Nogueira, C.C.; Argôlo, A.J.; Arzamendia, V.; Azevedo, J.A.; Barbo, F.E.; Bérnils, R.S.; Bolochio, B.E.; Borges-Martins, M. et al. (2019): Atlas of Brazilian Snakes: Verified Point-Locality Maps to Mitigate the Wallacean Shortfall in a Megadiverse Snake Fauna. In South American Journal of Herpetology 14 (sp1), p. 1. DOI: 10.2994/SAJH-D-19-00120.1. as: Cunha and Nascimento 1993	https://bioone.org/journals/south-american-journal-of-herpetology/volume-14/issue-sp1/SAJH-D-19-00120.1/Atlas-of-Brazilian-Snakes--Verified-Point-Locality-Maps-to/10.2994/SAJH-D-19-00120.1.short
Helicops angulatus	Brazil	Pará	Castanhal		-1.4833	-47.3473	1°28'59.880"S	47°20'50.280"W	Referenced in Nogueira, C.C.; Argôlo, A.J.; Arzamendia, V.; Azevedo, J.A.; Barbo, F.E.; Bérnils, R.S.; Bolochio, B.E.; Borges-Martins, M. et al. (2019): Atlas of Brazilian Snakes: Verified Point-Locality Maps to Mitigate the Wallacean Shortfall in a Megadiverse Snake Fauna. In South American Journal of Herpetology 14 (sp1), p. 1. DOI: 10.2994/SAJH-D-19-00120.1. as: Cunha and Nascimento 1993	https://bioone.org/journals/south-american-journal-of-herpetology/volume-14/issue-sp1/SAJH-D-19-00120.1/Atlas-of-Brazilian-Snakes--Verified-Point-Locality-Maps-to/10.2994/SAJH-D-19-00120.1.short
Helicops angulatus	Brazil	Pará	Castanhal		-1.4833	-47.3473	1°28'59.880"S	47°20'50.280"W	Referenced in Nogueira, C.C.; Argôlo, A.J.; Arzamendia, V.; Azevedo, J.A.; Barbo, F.E.; Bérnils, R.S.; Bolochio, B.E.; Borges-Martins, M. et al. (2019): Atlas of Brazilian Snakes: Verified Point-Locality Maps to Mitigate the Wallacean Shortfall in a Megadiverse Snake Fauna. In South American Journal of Herpetology 14 (sp1), p. 1. DOI: 10.2994/SAJH-D-19-00120.1. as: Cunha and Nascimento 1993	https://bioone.org/journals/south-american-journal-of-herpetology/volume-14/issue-sp1/SAJH-D-19-00120.1/Atlas-of-Brazilian-Snakes--Verified-Point-Locality-Maps-to/10.2994/SAJH-D-19-00120.1.short
Helicops angulatus	Brazil	Pará	Castanhal		-1.4833	-47.3473	1°28'59.880"S	47°20'50.280"W	Referenced in Nogueira, C.C.; Argôlo, A.J.; Arzamendia, V.; Azevedo, J.A.; Barbo, F.E.; Bérnils, R.S.; Bolochio, B.E.; Borges-Martins, M. et al. (2019): Atlas of Brazilian Snakes: Verified Point-Locality Maps to Mitigate the Wallacean Shortfall in a Megadiverse Snake Fauna. In South American Journal of Herpetology 14 (sp1), p. 1. DOI: 10.2994/SAJH-D-19-00120.1. as: Cunha and Nascimento 1993	https://bioone.org/journals/south-american-journal-of-herpetology/volume-14/issue-sp1/SAJH-D-19-00120.1/Atlas-of-Brazilian-Snakes--Verified-Point-Locality-Maps-to/10.2994/SAJH-D-19-00120.1.short
Helicops angulatus	Brazil	Pará	Castanhal		-1.4833	-47.3473	1°28'59.880"S	47°20'50.280"W	Referenced in Nogueira, C.C.; Argôlo, A.J.; Arzamendia, V.; Azevedo, J.A.; Barbo, F.E.; Bérnils, R.S.; Bolochio, B.E.; Borges-Martins, M. et al. (2019): Atlas of Brazilian Snakes: Verified Point-Locality Maps to Mitigate the Wallacean Shortfall in a Megadiverse Snake Fauna. In South American Journal of Herpetology 14 (sp1), p. 1. DOI: 10.2994/SAJH-D-19-00120.1. as: Cunha and Nascimento 1993	https://bioone.org/journals/south-american-journal-of-herpetology/volume-14/issue-sp1/SAJH-D-19-00120.1/Atlas-of-Brazilian-Snakes--Verified-Point-Locality-Maps-to/10.2994/SAJH-D-19-00120.1.short
Helicops angulatus	Brazil	Pará	Castanhal		-1.4833	-47.3473	1°28'59.880"S	47°20'50.280"W	Referenced in Nogueira, C.C.; Argôlo, A.J.; Arzamendia, V.; Azevedo, J.A.; Barbo, F.E.; Bérnils, R.S.; Bolochio, B.E.; Borges-Martins, M. et al. (2019): Atlas of Brazilian Snakes: Verified Point-Locality Maps to Mitigate the Wallacean Shortfall in a Megadiverse Snake Fauna. In South American Journal of Herpetology 14 (sp1), p. 1. DOI: 10.2994/SAJH-D-19-00120.1. as: Cunha and Nascimento 1993	https://bioone.org/journals/south-american-journal-of-herpetology/volume-14/issue-sp1/SAJH-D-19-00120.1/Atlas-of-Brazilian-Snakes--Verified-Point-Locality-Maps-to/10.2994/SAJH-D-19-00120.1.short
Helicops angulatus	Brazil	Pará	Castanhal		-1.4833	-47.3473	1°28'59.880"S	47°20'50.280"W	Referenced in Nogueira, C.C.; Argôlo, A.J.; Arzamendia, V.; Azevedo, J.A.; Barbo, F.E.; Bérnils, R.S.; Bolochio, B.E.; Borges-Martins, M. et al. (2019): Atlas of Brazilian Snakes: Verified Point-Locality Maps to Mitigate the Wallacean Shortfall in a Megadiverse Snake Fauna. In South American Journal of Herpetology 14 (sp1), p. 1. DOI: 10.2994/SAJH-D-19-00120.1. as: Cunha and Nascimento 1993	https://bioone.org/journals/south-american-journal-of-herpetology/volume-14/issue-sp1/SAJH-D-19-00120.1/Atlas-of-Brazilian-Snakes--Verified-Point-Locality-Maps-to/10.2994/SAJH-D-19-00120.1.short
Helicops angulatus	Brazil	Pará	Castanhal		-1.4833	-47.3473	1°28'59.880"S	47°20'50.280"W	Referenced in Nogueira, C.C.; Argôlo, A.J.; Arzamendia, V.; Azevedo, J.A.; Barbo, F.E.; Bérnils, R.S.; Bolochio, B.E.; Borges-Martins, M. et al. (2019): Atlas of Brazilian Snakes: Verified Point-Locality Maps to Mitigate the Wallacean Shortfall in a Megadiverse Snake Fauna. In South American Journal of Herpetology 14 (sp1), p. 1. DOI: 10.2994/SAJH-D-19-00120.1. as: Cunha and Nascimento 1993	https://bioone.org/journals/south-american-journal-of-herpetology/volume-14/issue-sp1/SAJH-D-19-00120.1/Atlas-of-Brazilian-Snakes--Verified-Point-Locality-Maps-to/10.2994/SAJH-D-19-00120.1.short
Helicops angulatus	Brazil	Pará	Castanhal		-1.4833	-47.3473	1°28'59.880"S	47°20'50.280"W	Referenced in Nogueira, C.C.; Argôlo, A.J.; Arzamendia, V.; Azevedo, J.A.; Barbo, F.E.; Bérnils, R.S.; Bolochio, B.E.; Borges-Martins, M. et al. (2019): Atlas of Brazilian Snakes: Verified Point-Locality Maps to Mitigate the Wallacean Shortfall in a Megadiverse Snake Fauna. In South American Journal of Herpetology 14 (sp1), p. 1. DOI: 10.2994/SAJH-D-19-00120.1. as: Cunha and Nascimento 1993	https://bioone.org/journals/south-american-journal-of-herpetology/volume-14/issue-sp1/SAJH-D-19-00120.1/Atlas-of-Brazilian-Snakes--Verified-Point-Locality-Maps-to/10.2994/SAJH-D-19-00120.1.short
Helicops angulatus	Brazil	Pará	Castanhal		-1.4833	-47.3473	1°28'59.880"S	47°20'50.280"W	Referenced in Nogueira, C.C.; Argôlo, A.J.; Arzamendia, V.; Azevedo, J.A.; Barbo, F.E.; Bérnils, R.S.; Bolochio, B.E.; Borges-Martins, M. et al. (2019): Atlas of Brazilian Snakes: Verified Point-Locality Maps to Mitigate the Wallacean Shortfall in a Megadiverse Snake Fauna. In South American Journal of Herpetology 14 (sp1), p. 1. DOI: 10.2994/SAJH-D-19-00120.1. as: Cunha and Nascimento 1993	https://bioone.org/journals/south-american-journal-of-herpetology/volume-14/issue-sp1/SAJH-D-19-00120.1/Atlas-of-Brazilian-Snakes--Verified-Point-Locality-Maps-to/10.2994/SAJH-D-19-00120.1.short
Helicops angulatus	Brazil	Pará	Castanhal		-1.28	-47.92	1°16'48.000"S	47°55'12.000"W	Referenced in Nogueira, C.C.; Argôlo, A.J.; Arzamendia, V.; Azevedo, J.A.; Barbo, F.E.; Bérnils, R.S.; Bolochio, B.E.; Borges-Martins, M. et al. (2019): Atlas of Brazilian Snakes: Verified Point-Locality Maps to Mitigate the Wallacean Shortfall in a Megadiverse Snake Fauna. In South American Journal of Herpetology 14 (sp1), p. 1. DOI: 10.2994/SAJH-D-19-00120.1. as: Cunha and Nascimento 1993	https://bioone.org/journals/south-american-journal-of-herpetology/volume-14/issue-sp1/SAJH-D-19-00120.1/Atlas-of-Brazilian-Snakes--Verified-Point-Locality-Maps-to/10.2994/SAJH-D-19-00120.1.short
Helicops angulatus	Brazil	Pará	Castanhal		-1.28	-47.92	1°16'48.000"S	47°55'12.000"W	Referenced in Nogueira, C.C.; Argôlo, A.J.; Arzamendia, V.; Azevedo, J.A.; Barbo, F.E.; Bérnils, R.S.; Bolochio, B.E.; Borges-Martins, M. et al. (2019): Atlas of Brazilian Snakes: Verified Point-Locality Maps to Mitigate the Wallacean Shortfall in a Megadiverse Snake Fauna. In South American Journal of Herpetology 14 (sp1), p. 1. DOI: 10.2994/SAJH-D-19-00120.1. as: Cunha and Nascimento 1993	https://bioone.org/journals/south-american-journal-of-herpetology/volume-14/issue-sp1/SAJH-D-19-00120.1/Atlas-of-Brazilian-Snakes--Verified-Point-Locality-Maps-to/10.2994/SAJH-D-19-00120.1.short
Helicops angulatus	Brazil	Pará	Castanhal		-1.28	-47.92	1°16'48.000"S	47°55'12.000"W	Referenced in Nogueira, C.C.; Argôlo, A.J.; Arzamendia, V.; Azevedo, J.A.; Barbo, F.E.; Bérnils, R.S.; Bolochio, B.E.; Borges-Martins, M. et al. (2019): Atlas of Brazilian Snakes: Verified Point-Locality Maps to Mitigate the Wallacean Shortfall in a Megadiverse Snake Fauna. In South American Journal of Herpetology 14 (sp1), p. 1. DOI: 10.2994/SAJH-D-19-00120.1. as: Cunha and Nascimento 1993	https://bioone.org/journals/south-american-journal-of-herpetology/volume-14/issue-sp1/SAJH-D-19-00120.1/Atlas-of-Brazilian-Snakes--Verified-Point-Locality-Maps-to/10.2994/SAJH-D-19-00120.1.short
Helicops angulatus	Brazil	Pará	Castanhal		-1.28	-47.92	1°16'48.000"S	47°55'12.000"W	Referenced in Nogueira, C.C.; Argôlo, A.J.; Arzamendia, V.; Azevedo, J.A.; Barbo, F.E.; Bérnils, R.S.; Bolochio, B.E.; Borges-Martins, M. et al. (2019): Atlas of Brazilian Snakes: Verified Point-Locality Maps to Mitigate the Wallacean Shortfall in a Megadiverse Snake Fauna. In South American Journal of Herpetology 14 (sp1), p. 1. DOI: 10.2994/SAJH-D-19-00120.1. as: Cunha and Nascimento 1993	https://bioone.org/journals/south-american-journal-of-herpetology/volume-14/issue-sp1/SAJH-D-19-00120.1/Atlas-of-Brazilian-Snakes--Verified-Point-Locality-Maps-to/10.2994/SAJH-D-19-00120.1.short
Helicops angulatus	Brazil	Pará	Castanhal		-1.28	-47.92	1°16'48.000"S	47°55'12.000"W	Referenced in Nogueira, C.C.; Argôlo, A.J.; Arzamendia, V.; Azevedo, J.A.; Barbo, F.E.; Bérnils, R.S.; Bolochio, B.E.; Borges-Martins, M. et al. (2019): Atlas of Brazilian Snakes: Verified Point-Locality Maps to Mitigate the Wallacean Shortfall in a Megadiverse Snake Fauna. In South American Journal of Herpetology 14 (sp1), p. 1. DOI: 10.2994/SAJH-D-19-00120.1. as: Cunha and Nascimento 1993	https://bioone.org/journals/south-american-journal-of-herpetology/volume-14/issue-sp1/SAJH-D-19-00120.1/Atlas-of-Brazilian-Snakes--Verified-Point-Locality-Maps-to/10.2994/SAJH-D-19-00120.1.short
Helicops angulatus	Brazil	Pará	Castanhal		-1.28	-47.92	1°16'48.000"S	47°55'12.000"W	Referenced in Nogueira, C.C.; Argôlo, A.J.; Arzamendia, V.; Azevedo, J.A.; Barbo, F.E.; Bérnils, R.S.; Bolochio, B.E.; Borges-Martins, M. et al. (2019): Atlas of Brazilian Snakes: Verified Point-Locality Maps to Mitigate the Wallacean Shortfall in a Megadiverse Snake Fauna. In South American Journal of Herpetology 14 (sp1), p. 1. DOI: 10.2994/SAJH-D-19-00120.1. as: Cunha and Nascimento 1993	https://bioone.org/journals/south-american-journal-of-herpetology/volume-14/issue-sp1/SAJH-D-19-00120.1/Atlas-of-Brazilian-Snakes--Verified-Point-Locality-Maps-to/10.2994/SAJH-D-19-00120.1.short
Helicops angulatus	Brazil	Pará	Curuca		-0.74	-47.85	0°44'24.000"S	47°51'0.000"W	Referenced in Nogueira, C.C.; Argôlo, A.J.; Arzamendia, V.; Azevedo, J.A.; Barbo, F.E.; Bérnils, R.S.; Bolochio, B.E.; Borges-Martins, M. et al. (2019): Atlas of Brazilian Snakes: Verified Point-Locality Maps to Mitigate the Wallacean Shortfall in a Megadiverse Snake Fauna. In South American Journal of Herpetology 14 (sp1), p. 1. DOI: 10.2994/SAJH-D-19-00120.1. as: Cunha and Nascimento 1993	https://bioone.org/journals/south-american-journal-of-herpetology/volume-14/issue-sp1/SAJH-D-19-00120.1/Atlas-of-Brazilian-Snakes--Verified-Point-Locality-Maps-to/10.2994/SAJH-D-19-00120.1.short
Helicops angulatus	Brazil	Pará	Curuca		-0.73	-47.85	0°43'48.000"S	47°51'0.000"W	Referenced in Nogueira, C.C.; Argôlo, A.J.; Arzamendia, V.; Azevedo, J.A.; Barbo, F.E.; Bérnils, R.S.; Bolochio, B.E.; Borges-Martins, M. et al. (2019): Atlas of Brazilian Snakes: Verified Point-Locality Maps to Mitigate the Wallacean Shortfall in a Megadiverse Snake Fauna. In South American Journal of Herpetology 14 (sp1), p. 1. DOI: 10.2994/SAJH-D-19-00120.1. as: Cunha and Nascimento 1993	https://bioone.org/journals/south-american-journal-of-herpetology/volume-14/issue-sp1/SAJH-D-19-00120.1/Atlas-of-Brazilian-Snakes--Verified-Point-Locality-Maps-to/10.2994/SAJH-D-19-00120.1.short
Helicops angulatus	Brazil	Pará	Curuca		-0.73	-47.85	0°43'48.000"S	47°51'0.000"W	Referenced in Nogueira, C.C.; Argôlo, A.J.; Arzamendia, V.; Azevedo, J.A.; Barbo, F.E.; Bérnils, R.S.; Bolochio, B.E.; Borges-Martins, M. et al. (2019): Atlas of Brazilian Snakes: Verified Point-Locality Maps to Mitigate the Wallacean Shortfall in a Megadiverse Snake Fauna. In South American Journal of Herpetology 14 (sp1), p. 1. DOI: 10.2994/SAJH-D-19-00120.1. as: Cunha and Nascimento 1993	https://bioone.org/journals/south-american-journal-of-herpetology/volume-14/issue-sp1/SAJH-D-19-00120.1/Atlas-of-Brazilian-Snakes--Verified-Point-Locality-Maps-to/10.2994/SAJH-D-19-00120.1.short
Helicops angulatus	Brazil	Pará	Dom Eliseu		-4.3	-47.5833	4°17'60.000"S	47°34'59.880"W	Referenced in Nogueira, C.C.; Argôlo, A.J.; Arzamendia, V.; Azevedo, J.A.; Barbo, F.E.; Bérnils, R.S.; Bolochio, B.E.; Borges-Martins, M. et al. (2019): Atlas of Brazilian Snakes: Verified Point-Locality Maps to Mitigate the Wallacean Shortfall in a Megadiverse Snake Fauna. In South American Journal of Herpetology 14 (sp1), p. 1. DOI: 10.2994/SAJH-D-19-00120.1. as: Cunha and Nascimento 1993	https://bioone.org/journals/south-american-journal-of-herpetology/volume-14/issue-sp1/SAJH-D-19-00120.1/Atlas-of-Brazilian-Snakes--Verified-Point-Locality-Maps-to/10.2994/SAJH-D-19-00120.1.short
Helicops angulatus	Brazil	Pará	Fazenda Cacoal		-1.0217	-46.635	1°1'18.120"S	46°38'6.000"W	Referenced in Nogueira, C.C.; Argôlo, A.J.; Arzamendia, V.; Azevedo, J.A.; Barbo, F.E.; Bérnils, R.S.; Bolochio, B.E.; Borges-Martins, M. et al. (2019): Atlas of Brazilian Snakes: Verified Point-Locality Maps to Mitigate the Wallacean Shortfall in a Megadiverse Snake Fauna. In South American Journal of Herpetology 14 (sp1), p. 1. DOI: 10.2994/SAJH-D-19-00120.1. as: Cunha and Nascimento 1993	https://bioone.org/journals/south-american-journal-of-herpetology/volume-14/issue-sp1/SAJH-D-19-00120.1/Atlas-of-Brazilian-Snakes--Verified-Point-Locality-Maps-to/10.2994/SAJH-D-19-00120.1.short
Helicops angulatus	Brazil	Pará	Fazenda Cacoal		-1.0217	-46.635	1°1'18.120"S	46°38'6.000"W	Referenced in Nogueira, C.C.; Argôlo, A.J.; Arzamendia, V.; Azevedo, J.A.; Barbo, F.E.; Bérnils, R.S.; Bolochio, B.E.; Borges-Martins, M. et al. (2019): Atlas of Brazilian Snakes: Verified Point-Locality Maps to Mitigate the Wallacean Shortfall in a Megadiverse Snake Fauna. In South American Journal of Herpetology 14 (sp1), p. 1. DOI: 10.2994/SAJH-D-19-00120.1. as: Cunha and Nascimento 1993	https://bioone.org/journals/south-american-journal-of-herpetology/volume-14/issue-sp1/SAJH-D-19-00120.1/Atlas-of-Brazilian-Snakes--Verified-Point-Locality-Maps-to/10.2994/SAJH-D-19-00120.1.short
Helicops angulatus	Brazil	Pará	Fazenda Cacoal		-1.0217	-46.635	1°1'18.120"S	46°38'6.000"W	Referenced in Nogueira, C.C.; Argôlo, A.J.; Arzamendia, V.; Azevedo, J.A.; Barbo, F.E.; Bérnils, R.S.; Bolochio, B.E.; Borges-Martins, M. et al. (2019): Atlas of Brazilian Snakes: Verified Point-Locality Maps to Mitigate the Wallacean Shortfall in a Megadiverse Snake Fauna. In South American Journal of Herpetology 14 (sp1), p. 1. DOI: 10.2994/SAJH-D-19-00120.1. as: Cunha and Nascimento 1993	https://bioone.org/journals/south-american-journal-of-herpetology/volume-14/issue-sp1/SAJH-D-19-00120.1/Atlas-of-Brazilian-Snakes--Verified-Point-Locality-Maps-to/10.2994/SAJH-D-19-00120.1.short
Helicops angulatus	Brazil	Pará	Fazenda Cacoal		-1.0217	-46.635	1°1'18.120"S	46°38'6.000"W	Referenced in Nogueira, C.C.; Argôlo, A.J.; Arzamendia, V.; Azevedo, J.A.; Barbo, F.E.; Bérnils, R.S.; Bolochio, B.E.; Borges-Martins, M. et al. (2019): Atlas of Brazilian Snakes: Verified Point-Locality Maps to Mitigate the Wallacean Shortfall in a Megadiverse Snake Fauna. In South American Journal of Herpetology 14 (sp1), p. 1. DOI: 10.2994/SAJH-D-19-00120.1. as: Cunha and Nascimento 1993	https://bioone.org/journals/south-american-journal-of-herpetology/volume-14/issue-sp1/SAJH-D-19-00120.1/Atlas-of-Brazilian-Snakes--Verified-Point-Locality-Maps-to/10.2994/SAJH-D-19-00120.1.short
Helicops angulatus	Brazil	Pará	Fazenda Cacoal		-1.0217	-46.635	1°1'18.120"S	46°38'6.000"W	Referenced in Nogueira, C.C.; Argôlo, A.J.; Arzamendia, V.; Azevedo, J.A.; Barbo, F.E.; Bérnils, R.S.; Bolochio, B.E.; Borges-Martins, M. et al. (2019): Atlas of Brazilian Snakes: Verified Point-Locality Maps to Mitigate the Wallacean Shortfall in a Megadiverse Snake Fauna. In South American Journal of Herpetology 14 (sp1), p. 1. DOI: 10.2994/SAJH-D-19-00120.1. as: Cunha and Nascimento 1993	https://bioone.org/journals/south-american-journal-of-herpetology/volume-14/issue-sp1/SAJH-D-19-00120.1/Atlas-of-Brazilian-Snakes--Verified-Point-Locality-Maps-to/10.2994/SAJH-D-19-00120.1.short
Helicops angulatus	Brazil	Pará	Fazenda Cacoal		-1.0217	-46.635	1°1'18.120"S	46°38'6.000"W	Referenced in Nogueira, C.C.; Argôlo, A.J.; Arzamendia, V.; Azevedo, J.A.; Barbo, F.E.; Bérnils, R.S.; Bolochio, B.E.; Borges-Martins, M. et al. (2019): Atlas of Brazilian Snakes: Verified Point-Locality Maps to Mitigate the Wallacean Shortfall in a Megadiverse Snake Fauna. In South American Journal of Herpetology 14 (sp1), p. 1. DOI: 10.2994/SAJH-D-19-00120.1. as: Cunha and Nascimento 1993	https://bioone.org/journals/south-american-journal-of-herpetology/volume-14/issue-sp1/SAJH-D-19-00120.1/Atlas-of-Brazilian-Snakes--Verified-Point-Locality-Maps-to/10.2994/SAJH-D-19-00120.1.short
Helicops angulatus	Brazil	Pará	Fazenda Cacoal		-1.0217	-46.635	1°1'18.120"S	46°38'6.000"W	Referenced in Nogueira, C.C.; Argôlo, A.J.; Arzamendia, V.; Azevedo, J.A.; Barbo, F.E.; Bérnils, R.S.; Bolochio, B.E.; Borges-Martins, M. et al. (2019): Atlas of Brazilian Snakes: Verified Point-Locality Maps to Mitigate the Wallacean Shortfall in a Megadiverse Snake Fauna. In South American Journal of Herpetology 14 (sp1), p. 1. DOI: 10.2994/SAJH-D-19-00120.1. as: Cunha and Nascimento 1993	https://bioone.org/journals/south-american-journal-of-herpetology/volume-14/issue-sp1/SAJH-D-19-00120.1/Atlas-of-Brazilian-Snakes--Verified-Point-Locality-Maps-to/10.2994/SAJH-D-19-00120.1.short
Helicops angulatus	Brazil	Pará	Fazenda Cacoal		-1.0217	-46.635	1°1'18.120"S	46°38'6.000"W	Referenced in Nogueira, C.C.; Argôlo, A.J.; Arzamendia, V.; Azevedo, J.A.; Barbo, F.E.; Bérnils, R.S.; Bolochio, B.E.; Borges-Martins, M. et al. (2019): Atlas of Brazilian Snakes: Verified Point-Locality Maps to Mitigate the Wallacean Shortfall in a Megadiverse Snake Fauna. In South American Journal of Herpetology 14 (sp1), p. 1. DOI: 10.2994/SAJH-D-19-00120.1. as: Cunha and Nascimento 1993	https://bioone.org/journals/south-american-journal-of-herpetology/volume-14/issue-sp1/SAJH-D-19-00120.1/Atlas-of-Brazilian-Snakes--Verified-Point-Locality-Maps-to/10.2994/SAJH-D-19-00120.1.short
Helicops angulatus	Brazil	Pará	Fazenda Cacoal		-1.0217	-46.635	1°1'18.120"S	46°38'6.000"W	Referenced in Nogueira, C.C.; Argôlo, A.J.; Arzamendia, V.; Azevedo, J.A.; Barbo, F.E.; Bérnils, R.S.; Bolochio, B.E.; Borges-Martins, M. et al. (2019): Atlas of Brazilian Snakes: Verified Point-Locality Maps to Mitigate the Wallacean Shortfall in a Megadiverse Snake Fauna. In South American Journal of Herpetology 14 (sp1), p. 1. DOI: 10.2994/SAJH-D-19-00120.1. as: Cunha and Nascimento 1993	https://bioone.org/journals/south-american-journal-of-herpetology/volume-14/issue-sp1/SAJH-D-19-00120.1/Atlas-of-Brazilian-Snakes--Verified-Point-Locality-Maps-to/10.2994/SAJH-D-19-00120.1.short
Helicops angulatus	Brazil	Pará	Fazenda Cacoal		-1.0217	-46.635	1°1'18.120"S	46°38'6.000"W	Referenced in Nogueira, C.C.; Argôlo, A.J.; Arzamendia, V.; Azevedo, J.A.; Barbo, F.E.; Bérnils, R.S.; Bolochio, B.E.; Borges-Martins, M. et al. (2019): Atlas of Brazilian Snakes: Verified Point-Locality Maps to Mitigate the Wallacean Shortfall in a Megadiverse Snake Fauna. In South American Journal of Herpetology 14 (sp1), p. 1. DOI: 10.2994/SAJH-D-19-00120.1. as: Cunha and Nascimento 1993	https://bioone.org/journals/south-american-journal-of-herpetology/volume-14/issue-sp1/SAJH-D-19-00120.1/Atlas-of-Brazilian-Snakes--Verified-Point-Locality-Maps-to/10.2994/SAJH-D-19-00120.1.short
Helicops angulatus	Brazil	Pará	Fazenda Cacoal		-1.0217	-46.635	1°1'18.120"S	46°38'6.000"W	Referenced in Nogueira, C.C.; Argôlo, A.J.; Arzamendia, V.; Azevedo, J.A.; Barbo, F.E.; Bérnils, R.S.; Bolochio, B.E.; Borges-Martins, M. et al. (2019): Atlas of Brazilian Snakes: Verified Point-Locality Maps to Mitigate the Wallacean Shortfall in a Megadiverse Snake Fauna. In South American Journal of Herpetology 14 (sp1), p. 1. DOI: 10.2994/SAJH-D-19-00120.1. as: Cunha and Nascimento 1993	https://bioone.org/journals/south-american-journal-of-herpetology/volume-14/issue-sp1/SAJH-D-19-00120.1/Atlas-of-Brazilian-Snakes--Verified-Point-Locality-Maps-to/10.2994/SAJH-D-19-00120.1.short
Helicops angulatus	Brazil	Pará	Igarape-Acu		-1.1289	-47.62	1°7'44.040"S	47°37'12.000"W	Referenced in Nogueira, C.C.; Argôlo, A.J.; Arzamendia, V.; Azevedo, J.A.; Barbo, F.E.; Bérnils, R.S.; Bolochio, B.E.; Borges-Martins, M. et al. (2019): Atlas of Brazilian Snakes: Verified Point-Locality Maps to Mitigate the Wallacean Shortfall in a Megadiverse Snake Fauna. In South American Journal of Herpetology 14 (sp1), p. 1. DOI: 10.2994/SAJH-D-19-00120.1. as: Cunha and Nascimento 1993	https://bioone.org/journals/south-american-journal-of-herpetology/volume-14/issue-sp1/SAJH-D-19-00120.1/Atlas-of-Brazilian-Snakes--Verified-Point-Locality-Maps-to/10.2994/SAJH-D-19-00120.1.short
Helicops angulatus	Brazil	Pará	Ilha de Cotijuba		-1.2698	-48.5417	1°16'11.280"S	48°32'30.120"W	Referenced in Nogueira, C.C.; Argôlo, A.J.; Arzamendia, V.; Azevedo, J.A.; Barbo, F.E.; Bérnils, R.S.; Bolochio, B.E.; Borges-Martins, M. et al. (2019): Atlas of Brazilian Snakes: Verified Point-Locality Maps to Mitigate the Wallacean Shortfall in a Megadiverse Snake Fauna. In South American Journal of Herpetology 14 (sp1), p. 1. DOI: 10.2994/SAJH-D-19-00120.1. as: Cunha and Nascimento 1993	https://bioone.org/journals/south-american-journal-of-herpetology/volume-14/issue-sp1/SAJH-D-19-00120.1/Atlas-of-Brazilian-Snakes--Verified-Point-Locality-Maps-to/10.2994/SAJH-D-19-00120.1.short
Helicops angulatus	Brazil	Pará	Mae do Rio		-2.06	-47.553	2°3'36.000"S	47°33'10.800"W	Referenced in Nogueira, C.C.; Argôlo, A.J.; Arzamendia, V.; Azevedo, J.A.; Barbo, F.E.; Bérnils, R.S.; Bolochio, B.E.; Borges-Martins, M. et al. (2019): Atlas of Brazilian Snakes: Verified Point-Locality Maps to Mitigate the Wallacean Shortfall in a Megadiverse Snake Fauna. In South American Journal of Herpetology 14 (sp1), p. 1. DOI: 10.2994/SAJH-D-19-00120.1. as: Cunha and Nascimento 1993	https://bioone.org/journals/south-american-journal-of-herpetology/volume-14/issue-sp1/SAJH-D-19-00120.1/Atlas-of-Brazilian-Snakes--Verified-Point-Locality-Maps-to/10.2994/SAJH-D-19-00120.1.short
Helicops angulatus	Brazil	Pará	Maraba		-5.37	-49.12	5°22'12.000"S	49°7'12.000"W	Referenced in Nogueira, C.C.; Argôlo, A.J.; Arzamendia, V.; Azevedo, J.A.; Barbo, F.E.; Bérnils, R.S.; Bolochio, B.E.; Borges-Martins, M. et al. (2019): Atlas of Brazilian Snakes: Verified Point-Locality Maps to Mitigate the Wallacean Shortfall in a Megadiverse Snake Fauna. In South American Journal of Herpetology 14 (sp1), p. 1. DOI: 10.2994/SAJH-D-19-00120.1. as: Cunha and Nascimento 1993	https://bioone.org/journals/south-american-journal-of-herpetology/volume-14/issue-sp1/SAJH-D-19-00120.1/Atlas-of-Brazilian-Snakes--Verified-Point-Locality-Maps-to/10.2994/SAJH-D-19-00120.1.short
Helicops angulatus	Brazil	Pará	Maraba		-5.37	-49.12	5°22'12.000"S	49°7'12.000"W	Referenced in Nogueira, C.C.; Argôlo, A.J.; Arzamendia, V.; Azevedo, J.A.; Barbo, F.E.; Bérnils, R.S.; Bolochio, B.E.; Borges-Martins, M. et al. (2019): Atlas of Brazilian Snakes: Verified Point-Locality Maps to Mitigate the Wallacean Shortfall in a Megadiverse Snake Fauna. In South American Journal of Herpetology 14 (sp1), p. 1. DOI: 10.2994/SAJH-D-19-00120.1. as: Cunha and Nascimento 1993	https://bioone.org/journals/south-american-journal-of-herpetology/volume-14/issue-sp1/SAJH-D-19-00120.1/Atlas-of-Brazilian-Snakes--Verified-Point-Locality-Maps-to/10.2994/SAJH-D-19-00120.1.short
Helicops angulatus	Brazil	Pará	Maraba		-5.37	-49.12	5°22'12.000"S	49°7'12.000"W	Referenced in Nogueira, C.C.; Argôlo, A.J.; Arzamendia, V.; Azevedo, J.A.; Barbo, F.E.; Bérnils, R.S.; Bolochio, B.E.; Borges-Martins, M. et al. (2019): Atlas of Brazilian Snakes: Verified Point-Locality Maps to Mitigate the Wallacean Shortfall in a Megadiverse Snake Fauna. In South American Journal of Herpetology 14 (sp1), p. 1. DOI: 10.2994/SAJH-D-19-00120.1. as: Cunha and Nascimento 1993	https://bioone.org/journals/south-american-journal-of-herpetology/volume-14/issue-sp1/SAJH-D-19-00120.1/Atlas-of-Brazilian-Snakes--Verified-Point-Locality-Maps-to/10.2994/SAJH-D-19-00120.1.short
Helicops angulatus	Brazil	Pará	Maracana		-0.78	-47.45	0°46'48.000"S	47°27'0.000"W	Referenced in Nogueira, C.C.; Argôlo, A.J.; Arzamendia, V.; Azevedo, J.A.; Barbo, F.E.; Bérnils, R.S.; Bolochio, B.E.; Borges-Martins, M. et al. (2019): Atlas of Brazilian Snakes: Verified Point-Locality Maps to Mitigate the Wallacean Shortfall in a Megadiverse Snake Fauna. In South American Journal of Herpetology 14 (sp1), p. 1. DOI: 10.2994/SAJH-D-19-00120.1. as: Cunha and Nascimento 1993	https://bioone.org/journals/south-american-journal-of-herpetology/volume-14/issue-sp1/SAJH-D-19-00120.1/Atlas-of-Brazilian-Snakes--Verified-Point-Locality-Maps-to/10.2994/SAJH-D-19-00120.1.short
Helicops angulatus	Brazil	Pará	Maracana		-0.78	-47.45	0°46'48.000"S	47°27'0.000"W	Referenced in Nogueira, C.C.; Argôlo, A.J.; Arzamendia, V.; Azevedo, J.A.; Barbo, F.E.; Bérnils, R.S.; Bolochio, B.E.; Borges-Martins, M. et al. (2019): Atlas of Brazilian Snakes: Verified Point-Locality Maps to Mitigate the Wallacean Shortfall in a Megadiverse Snake Fauna. In South American Journal of Herpetology 14 (sp1), p. 1. DOI: 10.2994/SAJH-D-19-00120.1. as: Cunha and Nascimento 1993	https://bioone.org/journals/south-american-journal-of-herpetology/volume-14/issue-sp1/SAJH-D-19-00120.1/Atlas-of-Brazilian-Snakes--Verified-Point-Locality-Maps-to/10.2994/SAJH-D-19-00120.1.short
Helicops angulatus	Brazil	Pará	Maracana		-0.78	-47.45	0°46'48.000"S	47°27'0.000"W	Referenced in Nogueira, C.C.; Argôlo, A.J.; Arzamendia, V.; Azevedo, J.A.; Barbo, F.E.; Bérnils, R.S.; Bolochio, B.E.; Borges-Martins, M. et al. (2019): Atlas of Brazilian Snakes: Verified Point-Locality Maps to Mitigate the Wallacean Shortfall in a Megadiverse Snake Fauna. In South American Journal of Herpetology 14 (sp1), p. 1. DOI: 10.2994/SAJH-D-19-00120.1. as: Cunha and Nascimento 1993	https://bioone.org/journals/south-american-journal-of-herpetology/volume-14/issue-sp1/SAJH-D-19-00120.1/Atlas-of-Brazilian-Snakes--Verified-Point-Locality-Maps-to/10.2994/SAJH-D-19-00120.1.short
Helicops angulatus	Brazil	Pará	Maracana		-0.78	-47.45	0°46'48.000"S	47°27'0.000"W	Referenced in Nogueira, C.C.; Argôlo, A.J.; Arzamendia, V.; Azevedo, J.A.; Barbo, F.E.; Bérnils, R.S.; Bolochio, B.E.; Borges-Martins, M. et al. (2019): Atlas of Brazilian Snakes: Verified Point-Locality Maps to Mitigate the Wallacean Shortfall in a Megadiverse Snake Fauna. In South American Journal of Herpetology 14 (sp1), p. 1. DOI: 10.2994/SAJH-D-19-00120.1. as: Cunha and Nascimento 1993	https://bioone.org/journals/south-american-journal-of-herpetology/volume-14/issue-sp1/SAJH-D-19-00120.1/Atlas-of-Brazilian-Snakes--Verified-Point-Locality-Maps-to/10.2994/SAJH-D-19-00120.1.short
Helicops angulatus	Brazil	Pará	Maracana		-0.78	-47.45	0°46'48.000"S	47°27'0.000"W	Referenced in Nogueira, C.C.; Argôlo, A.J.; Arzamendia, V.; Azevedo, J.A.; Barbo, F.E.; Bérnils, R.S.; Bolochio, B.E.; Borges-Martins, M. et al. (2019): Atlas of Brazilian Snakes: Verified Point-Locality Maps to Mitigate the Wallacean Shortfall in a Megadiverse Snake Fauna. In South American Journal of Herpetology 14 (sp1), p. 1. DOI: 10.2994/SAJH-D-19-00120.1. as: Cunha and Nascimento 1993	https://bioone.org/journals/south-american-journal-of-herpetology/volume-14/issue-sp1/SAJH-D-19-00120.1/Atlas-of-Brazilian-Snakes--Verified-Point-Locality-Maps-to/10.2994/SAJH-D-19-00120.1.short
Helicops angulatus	Brazil	Pará	Maracana		-0.78	-47.45	0°46'48.000"S	47°27'0.000"W	Referenced in Nogueira, C.C.; Argôlo, A.J.; Arzamendia, V.; Azevedo, J.A.; Barbo, F.E.; Bérnils, R.S.; Bolochio, B.E.; Borges-Martins, M. et al. (2019): Atlas of Brazilian Snakes: Verified Point-Locality Maps to Mitigate the Wallacean Shortfall in a Megadiverse Snake Fauna. In South American Journal of Herpetology 14 (sp1), p. 1. DOI: 10.2994/SAJH-D-19-00120.1. as: Cunha and Nascimento 1993	https://bioone.org/journals/south-american-journal-of-herpetology/volume-14/issue-sp1/SAJH-D-19-00120.1/Atlas-of-Brazilian-Snakes--Verified-Point-Locality-Maps-to/10.2994/SAJH-D-19-00120.1.short
Helicops angulatus	Brazil	Pará	Maracana		-0.78	-47.45	0°46'48.000"S	47°27'0.000"W	Referenced in Nogueira, C.C.; Argôlo, A.J.; Arzamendia, V.; Azevedo, J.A.; Barbo, F.E.; Bérnils, R.S.; Bolochio, B.E.; Borges-Martins, M. et al. (2019): Atlas of Brazilian Snakes: Verified Point-Locality Maps to Mitigate the Wallacean Shortfall in a Megadiverse Snake Fauna. In South American Journal of Herpetology 14 (sp1), p. 1. DOI: 10.2994/SAJH-D-19-00120.1. as: Cunha and Nascimento 1993	https://bioone.org/journals/south-american-journal-of-herpetology/volume-14/issue-sp1/SAJH-D-19-00120.1/Atlas-of-Brazilian-Snakes--Verified-Point-Locality-Maps-to/10.2994/SAJH-D-19-00120.1.short
Helicops angulatus	Brazil	Pará	Maracana		-0.78	-47.45	0°46'48.000"S	47°27'0.000"W	Referenced in Nogueira, C.C.; Argôlo, A.J.; Arzamendia, V.; Azevedo, J.A.; Barbo, F.E.; Bérnils, R.S.; Bolochio, B.E.; Borges-Martins, M. et al. (2019): Atlas of Brazilian Snakes: Verified Point-Locality Maps to Mitigate the Wallacean Shortfall in a Megadiverse Snake Fauna. In South American Journal of Herpetology 14 (sp1), p. 1. DOI: 10.2994/SAJH-D-19-00120.1. as: Cunha and Nascimento 1993	https://bioone.org/journals/south-american-journal-of-herpetology/volume-14/issue-sp1/SAJH-D-19-00120.1/Atlas-of-Brazilian-Snakes--Verified-Point-Locality-Maps-to/10.2994/SAJH-D-19-00120.1.short
Helicops angulatus	Brazil	Pará	Maracana		-0.78	-47.45	0°46'48.000"S	47°27'0.000"W	Referenced in Nogueira, C.C.; Argôlo, A.J.; Arzamendia, V.; Azevedo, J.A.; Barbo, F.E.; Bérnils, R.S.; Bolochio, B.E.; Borges-Martins, M. et al. (2019): Atlas of Brazilian Snakes: Verified Point-Locality Maps to Mitigate the Wallacean Shortfall in a Megadiverse Snake Fauna. In South American Journal of Herpetology 14 (sp1), p. 1. DOI: 10.2994/SAJH-D-19-00120.1. as: Cunha and Nascimento 1993	https://bioone.org/journals/south-american-journal-of-herpetology/volume-14/issue-sp1/SAJH-D-19-00120.1/Atlas-of-Brazilian-Snakes--Verified-Point-Locality-Maps-to/10.2994/SAJH-D-19-00120.1.short
Helicops angulatus	Brazil	Pará	Maracana		-0.78	-47.45	0°46'48.000"S	47°27'0.000"W	Referenced in Nogueira, C.C.; Argôlo, A.J.; Arzamendia, V.; Azevedo, J.A.; Barbo, F.E.; Bérnils, R.S.; Bolochio, B.E.; Borges-Martins, M. et al. (2019): Atlas of Brazilian Snakes: Verified Point-Locality Maps to Mitigate the Wallacean Shortfall in a Megadiverse Snake Fauna. In South American Journal of Herpetology 14 (sp1), p. 1. DOI: 10.2994/SAJH-D-19-00120.1. as: Cunha and Nascimento 1993	https://bioone.org/journals/south-american-journal-of-herpetology/volume-14/issue-sp1/SAJH-D-19-00120.1/Atlas-of-Brazilian-Snakes--Verified-Point-Locality-Maps-to/10.2994/SAJH-D-19-00120.1.short
Helicops angulatus	Brazil	Pará	Maracana		-0.78	-47.45	0°46'48.000"S	47°27'0.000"W	Referenced in Nogueira, C.C.; Argôlo, A.J.; Arzamendia, V.; Azevedo, J.A.; Barbo, F.E.; Bérnils, R.S.; Bolochio, B.E.; Borges-Martins, M. et al. (2019): Atlas of Brazilian Snakes: Verified Point-Locality Maps to Mitigate the Wallacean Shortfall in a Megadiverse Snake Fauna. In South American Journal of Herpetology 14 (sp1), p. 1. DOI: 10.2994/SAJH-D-19-00120.1. as: Cunha and Nascimento 1993	https://bioone.org/journals/south-american-journal-of-herpetology/volume-14/issue-sp1/SAJH-D-19-00120.1/Atlas-of-Brazilian-Snakes--Verified-Point-Locality-Maps-to/10.2994/SAJH-D-19-00120.1.short
Helicops angulatus	Brazil	Pará	Maracana		-0.78	-47.45	0°46'48.000"S	47°27'0.000"W	Referenced in Nogueira, C.C.; Argôlo, A.J.; Arzamendia, V.; Azevedo, J.A.; Barbo, F.E.; Bérnils, R.S.; Bolochio, B.E.; Borges-Martins, M. et al. (2019): Atlas of Brazilian Snakes: Verified Point-Locality Maps to Mitigate the Wallacean Shortfall in a Megadiverse Snake Fauna. In South American Journal of Herpetology 14 (sp1), p. 1. DOI: 10.2994/SAJH-D-19-00120.1. as: Cunha and Nascimento 1993	https://bioone.org/journals/south-american-journal-of-herpetology/volume-14/issue-sp1/SAJH-D-19-00120.1/Atlas-of-Brazilian-Snakes--Verified-Point-Locality-Maps-to/10.2994/SAJH-D-19-00120.1.short
Helicops angulatus	Brazil	Pará	Maracana		-0.78	-47.45	0°46'48.000"S	47°27'0.000"W	Referenced in Nogueira, C.C.; Argôlo, A.J.; Arzamendia, V.; Azevedo, J.A.; Barbo, F.E.; Bérnils, R.S.; Bolochio, B.E.; Borges-Martins, M. et al. (2019): Atlas of Brazilian Snakes: Verified Point-Locality Maps to Mitigate the Wallacean Shortfall in a Megadiverse Snake Fauna. In South American Journal of Herpetology 14 (sp1), p. 1. DOI: 10.2994/SAJH-D-19-00120.1. as: Cunha and Nascimento 1993	https://bioone.org/journals/south-american-journal-of-herpetology/volume-14/issue-sp1/SAJH-D-19-00120.1/Atlas-of-Brazilian-Snakes--Verified-Point-Locality-Maps-to/10.2994/SAJH-D-19-00120.1.short
Helicops angulatus	Brazil	Pará	Maracana		-0.78	-47.45	0°46'48.000"S	47°27'0.000"W	Referenced in Nogueira, C.C.; Argôlo, A.J.; Arzamendia, V.; Azevedo, J.A.; Barbo, F.E.; Bérnils, R.S.; Bolochio, B.E.; Borges-Martins, M. et al. (2019): Atlas of Brazilian Snakes: Verified Point-Locality Maps to Mitigate the Wallacean Shortfall in a Megadiverse Snake Fauna. In South American Journal of Herpetology 14 (sp1), p. 1. DOI: 10.2994/SAJH-D-19-00120.1. as: Cunha and Nascimento 1993	https://bioone.org/journals/south-american-journal-of-herpetology/volume-14/issue-sp1/SAJH-D-19-00120.1/Atlas-of-Brazilian-Snakes--Verified-Point-Locality-Maps-to/10.2994/SAJH-D-19-00120.1.short
Helicops angulatus	Brazil	Pará	Maracana		-0.78	-47.45	0°46'48.000"S	47°27'0.000"W	Referenced in Nogueira, C.C.; Argôlo, A.J.; Arzamendia, V.; Azevedo, J.A.; Barbo, F.E.; Bérnils, R.S.; Bolochio, B.E.; Borges-Martins, M. et al. (2019): Atlas of Brazilian Snakes: Verified Point-Locality Maps to Mitigate the Wallacean Shortfall in a Megadiverse Snake Fauna. In South American Journal of Herpetology 14 (sp1), p. 1. DOI: 10.2994/SAJH-D-19-00120.1. as: Cunha and Nascimento 1993	https://bioone.org/journals/south-american-journal-of-herpetology/volume-14/issue-sp1/SAJH-D-19-00120.1/Atlas-of-Brazilian-Snakes--Verified-Point-Locality-Maps-to/10.2994/SAJH-D-19-00120.1.short
Helicops angulatus	Brazil	Pará	Maracana		-0.78	-47.45	0°46'48.000"S	47°27'0.000"W	Referenced in Nogueira, C.C.; Argôlo, A.J.; Arzamendia, V.; Azevedo, J.A.; Barbo, F.E.; Bérnils, R.S.; Bolochio, B.E.; Borges-Martins, M. et al. (2019): Atlas of Brazilian Snakes: Verified Point-Locality Maps to Mitigate the Wallacean Shortfall in a Megadiverse Snake Fauna. In South American Journal of Herpetology 14 (sp1), p. 1. DOI: 10.2994/SAJH-D-19-00120.1. as: Cunha and Nascimento 1993	https://bioone.org/journals/south-american-journal-of-herpetology/volume-14/issue-sp1/SAJH-D-19-00120.1/Atlas-of-Brazilian-Snakes--Verified-Point-Locality-Maps-to/10.2994/SAJH-D-19-00120.1.short
Helicops angulatus	Brazil	Pará	Maracana		-0.78	-47.45	0°46'48.000"S	47°27'0.000"W	Referenced in Nogueira, C.C.; Argôlo, A.J.; Arzamendia, V.; Azevedo, J.A.; Barbo, F.E.; Bérnils, R.S.; Bolochio, B.E.; Borges-Martins, M. et al. (2019): Atlas of Brazilian Snakes: Verified Point-Locality Maps to Mitigate the Wallacean Shortfall in a Megadiverse Snake Fauna. In South American Journal of Herpetology 14 (sp1), p. 1. DOI: 10.2994/SAJH-D-19-00120.1. as: Cunha and Nascimento 1993	https://bioone.org/journals/south-american-journal-of-herpetology/volume-14/issue-sp1/SAJH-D-19-00120.1/Atlas-of-Brazilian-Snakes--Verified-Point-Locality-Maps-to/10.2994/SAJH-D-19-00120.1.short
Helicops angulatus	Brazil	Pará	Maracana		-0.78	-47.45	0°46'48.000"S	47°27'0.000"W	Referenced in Nogueira, C.C.; Argôlo, A.J.; Arzamendia, V.; Azevedo, J.A.; Barbo, F.E.; Bérnils, R.S.; Bolochio, B.E.; Borges-Martins, M. et al. (2019): Atlas of Brazilian Snakes: Verified Point-Locality Maps to Mitigate the Wallacean Shortfall in a Megadiverse Snake Fauna. In South American Journal of Herpetology 14 (sp1), p. 1. DOI: 10.2994/SAJH-D-19-00120.1. as: Cunha and Nascimento 1993	https://bioone.org/journals/south-american-journal-of-herpetology/volume-14/issue-sp1/SAJH-D-19-00120.1/Atlas-of-Brazilian-Snakes--Verified-Point-Locality-Maps-to/10.2994/SAJH-D-19-00120.1.short
Helicops angulatus	Brazil	Pará	Maracana		-0.78	-47.45	0°46'48.000"S	47°27'0.000"W	Referenced in Nogueira, C.C.; Argôlo, A.J.; Arzamendia, V.; Azevedo, J.A.; Barbo, F.E.; Bérnils, R.S.; Bolochio, B.E.; Borges-Martins, M. et al. (2019): Atlas of Brazilian Snakes: Verified Point-Locality Maps to Mitigate the Wallacean Shortfall in a Megadiverse Snake Fauna. In South American Journal of Herpetology 14 (sp1), p. 1. DOI: 10.2994/SAJH-D-19-00120.1. as: Cunha and Nascimento 1993	https://bioone.org/journals/south-american-journal-of-herpetology/volume-14/issue-sp1/SAJH-D-19-00120.1/Atlas-of-Brazilian-Snakes--Verified-Point-Locality-Maps-to/10.2994/SAJH-D-19-00120.1.short
Helicops angulatus	Brazil	Pará	Maracana		-0.78	-47.45	0°46'48.000"S	47°27'0.000"W	Referenced in Nogueira, C.C.; Argôlo, A.J.; Arzamendia, V.; Azevedo, J.A.; Barbo, F.E.; Bérnils, R.S.; Bolochio, B.E.; Borges-Martins, M. et al. (2019): Atlas of Brazilian Snakes: Verified Point-Locality Maps to Mitigate the Wallacean Shortfall in a Megadiverse Snake Fauna. In South American Journal of Herpetology 14 (sp1), p. 1. DOI: 10.2994/SAJH-D-19-00120.1. as: Cunha and Nascimento 1993	https://bioone.org/journals/south-american-journal-of-herpetology/volume-14/issue-sp1/SAJH-D-19-00120.1/Atlas-of-Brazilian-Snakes--Verified-Point-Locality-Maps-to/10.2994/SAJH-D-19-00120.1.short
Helicops angulatus	Brazil	Pará	Maracana		-0.78	-47.45	0°46'48.000"S	47°27'0.000"W	Referenced in Nogueira, C.C.; Argôlo, A.J.; Arzamendia, V.; Azevedo, J.A.; Barbo, F.E.; Bérnils, R.S.; Bolochio, B.E.; Borges-Martins, M. et al. (2019): Atlas of Brazilian Snakes: Verified Point-Locality Maps to Mitigate the Wallacean Shortfall in a Megadiverse Snake Fauna. In South American Journal of Herpetology 14 (sp1), p. 1. DOI: 10.2994/SAJH-D-19-00120.1. as: Cunha and Nascimento 1993	https://bioone.org/journals/south-american-journal-of-herpetology/volume-14/issue-sp1/SAJH-D-19-00120.1/Atlas-of-Brazilian-Snakes--Verified-Point-Locality-Maps-to/10.2994/SAJH-D-19-00120.1.short
Helicops angulatus	Brazil	Pará	Maracana		-0.78	-47.45	0°46'48.000"S	47°27'0.000"W	Referenced in Nogueira, C.C.; Argôlo, A.J.; Arzamendia, V.; Azevedo, J.A.; Barbo, F.E.; Bérnils, R.S.; Bolochio, B.E.; Borges-Martins, M. et al. (2019): Atlas of Brazilian Snakes: Verified Point-Locality Maps to Mitigate the Wallacean Shortfall in a Megadiverse Snake Fauna. In South American Journal of Herpetology 14 (sp1), p. 1. DOI: 10.2994/SAJH-D-19-00120.1. as: Cunha and Nascimento 1993	https://bioone.org/journals/south-american-journal-of-herpetology/volume-14/issue-sp1/SAJH-D-19-00120.1/Atlas-of-Brazilian-Snakes--Verified-Point-Locality-Maps-to/10.2994/SAJH-D-19-00120.1.short
Helicops angulatus	Brazil	Pará	Maracana		-0.78	-47.45	0°46'48.000"S	47°27'0.000"W	Referenced in Nogueira, C.C.; Argôlo, A.J.; Arzamendia, V.; Azevedo, J.A.; Barbo, F.E.; Bérnils, R.S.; Bolochio, B.E.; Borges-Martins, M. et al. (2019): Atlas of Brazilian Snakes: Verified Point-Locality Maps to Mitigate the Wallacean Shortfall in a Megadiverse Snake Fauna. In South American Journal of Herpetology 14 (sp1), p. 1. DOI: 10.2994/SAJH-D-19-00120.1. as: Cunha and Nascimento 1993	https://bioone.org/journals/south-american-journal-of-herpetology/volume-14/issue-sp1/SAJH-D-19-00120.1/Atlas-of-Brazilian-Snakes--Verified-Point-Locality-Maps-to/10.2994/SAJH-D-19-00120.1.short
Helicops angulatus	Brazil	Pará	Ourem		-1.548	-47.11	1°32'52.800"S	47°6'36.000"W	Referenced in Nogueira, C.C.; Argôlo, A.J.; Arzamendia, V.; Azevedo, J.A.; Barbo, F.E.; Bérnils, R.S.; Bolochio, B.E.; Borges-Martins, M. et al. (2019): Atlas of Brazilian Snakes: Verified Point-Locality Maps to Mitigate the Wallacean Shortfall in a Megadiverse Snake Fauna. In South American Journal of Herpetology 14 (sp1), p. 1. DOI: 10.2994/SAJH-D-19-00120.1. as: Cunha and Nascimento 1993	https://bioone.org/journals/south-american-journal-of-herpetology/volume-14/issue-sp1/SAJH-D-19-00120.1/Atlas-of-Brazilian-Snakes--Verified-Point-Locality-Maps-to/10.2994/SAJH-D-19-00120.1.short
Helicops angulatus	Brazil	Pará	Ourem		-1.548	-47.11	1°32'52.800"S	47°6'36.000"W	Referenced in Nogueira, C.C.; Argôlo, A.J.; Arzamendia, V.; Azevedo, J.A.; Barbo, F.E.; Bérnils, R.S.; Bolochio, B.E.; Borges-Martins, M. et al. (2019): Atlas of Brazilian Snakes: Verified Point-Locality Maps to Mitigate the Wallacean Shortfall in a Megadiverse Snake Fauna. In South American Journal of Herpetology 14 (sp1), p. 1. DOI: 10.2994/SAJH-D-19-00120.1. as: Cunha and Nascimento 1993	https://bioone.org/journals/south-american-journal-of-herpetology/volume-14/issue-sp1/SAJH-D-19-00120.1/Atlas-of-Brazilian-Snakes--Verified-Point-Locality-Maps-to/10.2994/SAJH-D-19-00120.1.short
Helicops angulatus	Brazil	Pará	Ourem		-1.548	-47.11	1°32'52.800"S	47°6'36.000"W	Referenced in Nogueira, C.C.; Argôlo, A.J.; Arzamendia, V.; Azevedo, J.A.; Barbo, F.E.; Bérnils, R.S.; Bolochio, B.E.; Borges-Martins, M. et al. (2019): Atlas of Brazilian Snakes: Verified Point-Locality Maps to Mitigate the Wallacean Shortfall in a Megadiverse Snake Fauna. In South American Journal of Herpetology 14 (sp1), p. 1. DOI: 10.2994/SAJH-D-19-00120.1. as: Cunha and Nascimento 1993	https://bioone.org/journals/south-american-journal-of-herpetology/volume-14/issue-sp1/SAJH-D-19-00120.1/Atlas-of-Brazilian-Snakes--Verified-Point-Locality-Maps-to/10.2994/SAJH-D-19-00120.1.short
Helicops angulatus	Brazil	Pará	Ourem		-1.548	-47.11	1°32'52.800"S	47°6'36.000"W	Referenced in Nogueira, C.C.; Argôlo, A.J.; Arzamendia, V.; Azevedo, J.A.; Barbo, F.E.; Bérnils, R.S.; Bolochio, B.E.; Borges-Martins, M. et al. (2019): Atlas of Brazilian Snakes: Verified Point-Locality Maps to Mitigate the Wallacean Shortfall in a Megadiverse Snake Fauna. In South American Journal of Herpetology 14 (sp1), p. 1. DOI: 10.2994/SAJH-D-19-00120.1. as: Cunha and Nascimento 1993	https://bioone.org/journals/south-american-journal-of-herpetology/volume-14/issue-sp1/SAJH-D-19-00120.1/Atlas-of-Brazilian-Snakes--Verified-Point-Locality-Maps-to/10.2994/SAJH-D-19-00120.1.short
Helicops angulatus	Brazil	Pará	Ourem		-1.548	-47.11	1°32'52.800"S	47°6'36.000"W	Referenced in Nogueira, C.C.; Argôlo, A.J.; Arzamendia, V.; Azevedo, J.A.; Barbo, F.E.; Bérnils, R.S.; Bolochio, B.E.; Borges-Martins, M. et al. (2019): Atlas of Brazilian Snakes: Verified Point-Locality Maps to Mitigate the Wallacean Shortfall in a Megadiverse Snake Fauna. In South American Journal of Herpetology 14 (sp1), p. 1. DOI: 10.2994/SAJH-D-19-00120.1. as: Cunha and Nascimento 1993	https://bioone.org/journals/south-american-journal-of-herpetology/volume-14/issue-sp1/SAJH-D-19-00120.1/Atlas-of-Brazilian-Snakes--Verified-Point-Locality-Maps-to/10.2994/SAJH-D-19-00120.1.short
Helicops angulatus	Brazil	Pará	Ourem		-1.548	-47.11	1°32'52.800"S	47°6'36.000"W	Referenced in Nogueira, C.C.; Argôlo, A.J.; Arzamendia, V.; Azevedo, J.A.; Barbo, F.E.; Bérnils, R.S.; Bolochio, B.E.; Borges-Martins, M. et al. (2019): Atlas of Brazilian Snakes: Verified Point-Locality Maps to Mitigate the Wallacean Shortfall in a Megadiverse Snake Fauna. In South American Journal of Herpetology 14 (sp1), p. 1. DOI: 10.2994/SAJH-D-19-00120.1. as: Cunha and Nascimento 1993	https://bioone.org/journals/south-american-journal-of-herpetology/volume-14/issue-sp1/SAJH-D-19-00120.1/Atlas-of-Brazilian-Snakes--Verified-Point-Locality-Maps-to/10.2994/SAJH-D-19-00120.1.short
Helicops angulatus	Brazil	Pará	Ourem		-1.548	-47.11	1°32'52.800"S	47°6'36.000"W	Referenced in Nogueira, C.C.; Argôlo, A.J.; Arzamendia, V.; Azevedo, J.A.; Barbo, F.E.; Bérnils, R.S.; Bolochio, B.E.; Borges-Martins, M. et al. (2019): Atlas of Brazilian Snakes: Verified Point-Locality Maps to Mitigate the Wallacean Shortfall in a Megadiverse Snake Fauna. In South American Journal of Herpetology 14 (sp1), p. 1. DOI: 10.2994/SAJH-D-19-00120.1. as: Cunha and Nascimento 1993	https://bioone.org/journals/south-american-journal-of-herpetology/volume-14/issue-sp1/SAJH-D-19-00120.1/Atlas-of-Brazilian-Snakes--Verified-Point-Locality-Maps-to/10.2994/SAJH-D-19-00120.1.short
Helicops angulatus	Brazil	Pará	Ourem		-1.548	-47.11	1°32'52.800"S	47°6'36.000"W	Referenced in Nogueira, C.C.; Argôlo, A.J.; Arzamendia, V.; Azevedo, J.A.; Barbo, F.E.; Bérnils, R.S.; Bolochio, B.E.; Borges-Martins, M. et al. (2019): Atlas of Brazilian Snakes: Verified Point-Locality Maps to Mitigate the Wallacean Shortfall in a Megadiverse Snake Fauna. In South American Journal of Herpetology 14 (sp1), p. 1. DOI: 10.2994/SAJH-D-19-00120.1. as: Cunha and Nascimento 1993	https://bioone.org/journals/south-american-journal-of-herpetology/volume-14/issue-sp1/SAJH-D-19-00120.1/Atlas-of-Brazilian-Snakes--Verified-Point-Locality-Maps-to/10.2994/SAJH-D-19-00120.1.short
Helicops angulatus	Brazil	Pará	Ourem		-1.548	-47.11	1°32'52.800"S	47°6'36.000"W	Referenced in Nogueira, C.C.; Argôlo, A.J.; Arzamendia, V.; Azevedo, J.A.; Barbo, F.E.; Bérnils, R.S.; Bolochio, B.E.; Borges-Martins, M. et al. (2019): Atlas of Brazilian Snakes: Verified Point-Locality Maps to Mitigate the Wallacean Shortfall in a Megadiverse Snake Fauna. In South American Journal of Herpetology 14 (sp1), p. 1. DOI: 10.2994/SAJH-D-19-00120.1. as: Cunha and Nascimento 1993	https://bioone.org/journals/south-american-journal-of-herpetology/volume-14/issue-sp1/SAJH-D-19-00120.1/Atlas-of-Brazilian-Snakes--Verified-Point-Locality-Maps-to/10.2994/SAJH-D-19-00120.1.short
Helicops angulatus	Brazil	Pará	Ourem		-1.548	-47.11	1°32'52.800"S	47°6'36.000"W	Referenced in Nogueira, C.C.; Argôlo, A.J.; Arzamendia, V.; Azevedo, J.A.; Barbo, F.E.; Bérnils, R.S.; Bolochio, B.E.; Borges-Martins, M. et al. (2019): Atlas of Brazilian Snakes: Verified Point-Locality Maps to Mitigate the Wallacean Shortfall in a Megadiverse Snake Fauna. In South American Journal of Herpetology 14 (sp1), p. 1. DOI: 10.2994/SAJH-D-19-00120.1. as: Cunha and Nascimento 1993	https://bioone.org/journals/south-american-journal-of-herpetology/volume-14/issue-sp1/SAJH-D-19-00120.1/Atlas-of-Brazilian-Snakes--Verified-Point-Locality-Maps-to/10.2994/SAJH-D-19-00120.1.short
Helicops angulatus	Brazil	Pará	Ourem		-1.548	-47.11	1°32'52.800"S	47°6'36.000"W	Referenced in Nogueira, C.C.; Argôlo, A.J.; Arzamendia, V.; Azevedo, J.A.; Barbo, F.E.; Bérnils, R.S.; Bolochio, B.E.; Borges-Martins, M. et al. (2019): Atlas of Brazilian Snakes: Verified Point-Locality Maps to Mitigate the Wallacean Shortfall in a Megadiverse Snake Fauna. In South American Journal of Herpetology 14 (sp1), p. 1. DOI: 10.2994/SAJH-D-19-00120.1. as: Cunha and Nascimento 1993	https://bioone.org/journals/south-american-journal-of-herpetology/volume-14/issue-sp1/SAJH-D-19-00120.1/Atlas-of-Brazilian-Snakes--Verified-Point-Locality-Maps-to/10.2994/SAJH-D-19-00120.1.short
Helicops angulatus	Brazil	Pará	Ourem		-1.548	-47.11	1°32'52.800"S	47°6'36.000"W	Referenced in Nogueira, C.C.; Argôlo, A.J.; Arzamendia, V.; Azevedo, J.A.; Barbo, F.E.; Bérnils, R.S.; Bolochio, B.E.; Borges-Martins, M. et al. (2019): Atlas of Brazilian Snakes: Verified Point-Locality Maps to Mitigate the Wallacean Shortfall in a Megadiverse Snake Fauna. In South American Journal of Herpetology 14 (sp1), p. 1. DOI: 10.2994/SAJH-D-19-00120.1. as: Cunha and Nascimento 1993	https://bioone.org/journals/south-american-journal-of-herpetology/volume-14/issue-sp1/SAJH-D-19-00120.1/Atlas-of-Brazilian-Snakes--Verified-Point-Locality-Maps-to/10.2994/SAJH-D-19-00120.1.short
Helicops angulatus	Brazil	Pará	Ourem		-1.548	-47.11	1°32'52.800"S	47°6'36.000"W	Referenced in Nogueira, C.C.; Argôlo, A.J.; Arzamendia, V.; Azevedo, J.A.; Barbo, F.E.; Bérnils, R.S.; Bolochio, B.E.; Borges-Martins, M. et al. (2019): Atlas of Brazilian Snakes: Verified Point-Locality Maps to Mitigate the Wallacean Shortfall in a Megadiverse Snake Fauna. In South American Journal of Herpetology 14 (sp1), p. 1. DOI: 10.2994/SAJH-D-19-00120.1. as: Cunha and Nascimento 1993	https://bioone.org/journals/south-american-journal-of-herpetology/volume-14/issue-sp1/SAJH-D-19-00120.1/Atlas-of-Brazilian-Snakes--Verified-Point-Locality-Maps-to/10.2994/SAJH-D-19-00120.1.short
Helicops angulatus	Brazil	Pará	Peixe-Boi		-1.1919	-47.3122	1°11'30.840"S	47°18'43.920"W	Referenced in Nogueira, C.C.; Argôlo, A.J.; Arzamendia, V.; Azevedo, J.A.; Barbo, F.E.; Bérnils, R.S.; Bolochio, B.E.; Borges-Martins, M. et al. (2019): Atlas of Brazilian Snakes: Verified Point-Locality Maps to Mitigate the Wallacean Shortfall in a Megadiverse Snake Fauna. In South American Journal of Herpetology 14 (sp1), p. 1. DOI: 10.2994/SAJH-D-19-00120.1. as: Cunha and Nascimento 1993	https://bioone.org/journals/south-american-journal-of-herpetology/volume-14/issue-sp1/SAJH-D-19-00120.1/Atlas-of-Brazilian-Snakes--Verified-Point-Locality-Maps-to/10.2994/SAJH-D-19-00120.1.short
Helicops angulatus	Brazil	Pará	Peixe-Boi		-1.1919	-47.3122	1°11'30.840"S	47°18'43.920"W	Referenced in Nogueira, C.C.; Argôlo, A.J.; Arzamendia, V.; Azevedo, J.A.; Barbo, F.E.; Bérnils, R.S.; Bolochio, B.E.; Borges-Martins, M. et al. (2019): Atlas of Brazilian Snakes: Verified Point-Locality Maps to Mitigate the Wallacean Shortfall in a Megadiverse Snake Fauna. In South American Journal of Herpetology 14 (sp1), p. 1. DOI: 10.2994/SAJH-D-19-00120.1. as: Cunha and Nascimento 1993	https://bioone.org/journals/south-american-journal-of-herpetology/volume-14/issue-sp1/SAJH-D-19-00120.1/Atlas-of-Brazilian-Snakes--Verified-Point-Locality-Maps-to/10.2994/SAJH-D-19-00120.1.short
Helicops angulatus	Brazil	Pará	Peixe-Boi		-1.1919	-47.3122	1°11'30.840"S	47°18'43.920"W	Referenced in Nogueira, C.C.; Argôlo, A.J.; Arzamendia, V.; Azevedo, J.A.; Barbo, F.E.; Bérnils, R.S.; Bolochio, B.E.; Borges-Martins, M. et al. (2019): Atlas of Brazilian Snakes: Verified Point-Locality Maps to Mitigate the Wallacean Shortfall in a Megadiverse Snake Fauna. In South American Journal of Herpetology 14 (sp1), p. 1. DOI: 10.2994/SAJH-D-19-00120.1. as: Cunha and Nascimento 1993	https://bioone.org/journals/south-american-journal-of-herpetology/volume-14/issue-sp1/SAJH-D-19-00120.1/Atlas-of-Brazilian-Snakes--Verified-Point-Locality-Maps-to/10.2994/SAJH-D-19-00120.1.short
Helicops angulatus	Brazil	Pará	Peixe-Boi		-1.1919	-47.3122	1°11'30.840"S	47°18'43.920"W	Referenced in Nogueira, C.C.; Argôlo, A.J.; Arzamendia, V.; Azevedo, J.A.; Barbo, F.E.; Bérnils, R.S.; Bolochio, B.E.; Borges-Martins, M. et al. (2019): Atlas of Brazilian Snakes: Verified Point-Locality Maps to Mitigate the Wallacean Shortfall in a Megadiverse Snake Fauna. In South American Journal of Herpetology 14 (sp1), p. 1. DOI: 10.2994/SAJH-D-19-00120.1. as: Cunha and Nascimento 1993	https://bioone.org/journals/south-american-journal-of-herpetology/volume-14/issue-sp1/SAJH-D-19-00120.1/Atlas-of-Brazilian-Snakes--Verified-Point-Locality-Maps-to/10.2994/SAJH-D-19-00120.1.short
Helicops angulatus	Brazil	Pará	Peixe-Boi		-1.1919	-47.3122	1°11'30.840"S	47°18'43.920"W	Referenced in Nogueira, C.C.; Argôlo, A.J.; Arzamendia, V.; Azevedo, J.A.; Barbo, F.E.; Bérnils, R.S.; Bolochio, B.E.; Borges-Martins, M. et al. (2019): Atlas of Brazilian Snakes: Verified Point-Locality Maps to Mitigate the Wallacean Shortfall in a Megadiverse Snake Fauna. In South American Journal of Herpetology 14 (sp1), p. 1. DOI: 10.2994/SAJH-D-19-00120.1. as: Cunha and Nascimento 1993	https://bioone.org/journals/south-american-journal-of-herpetology/volume-14/issue-sp1/SAJH-D-19-00120.1/Atlas-of-Brazilian-Snakes--Verified-Point-Locality-Maps-to/10.2994/SAJH-D-19-00120.1.short
Helicops angulatus	Brazil	Pará	Peixe-Boi		-1.1919	-47.3122	1°11'30.840"S	47°18'43.920"W	Referenced in Nogueira, C.C.; Argôlo, A.J.; Arzamendia, V.; Azevedo, J.A.; Barbo, F.E.; Bérnils, R.S.; Bolochio, B.E.; Borges-Martins, M. et al. (2019): Atlas of Brazilian Snakes: Verified Point-Locality Maps to Mitigate the Wallacean Shortfall in a Megadiverse Snake Fauna. In South American Journal of Herpetology 14 (sp1), p. 1. DOI: 10.2994/SAJH-D-19-00120.1. as: Cunha and Nascimento 1993	https://bioone.org/journals/south-american-journal-of-herpetology/volume-14/issue-sp1/SAJH-D-19-00120.1/Atlas-of-Brazilian-Snakes--Verified-Point-Locality-Maps-to/10.2994/SAJH-D-19-00120.1.short
Helicops angulatus	Brazil	Pará	Peixe-Boi		-1.1919	-47.3122	1°11'30.840"S	47°18'43.920"W	Referenced in Nogueira, C.C.; Argôlo, A.J.; Arzamendia, V.; Azevedo, J.A.; Barbo, F.E.; Bérnils, R.S.; Bolochio, B.E.; Borges-Martins, M. et al. (2019): Atlas of Brazilian Snakes: Verified Point-Locality Maps to Mitigate the Wallacean Shortfall in a Megadiverse Snake Fauna. In South American Journal of Herpetology 14 (sp1), p. 1. DOI: 10.2994/SAJH-D-19-00120.1. as: Cunha and Nascimento 1993	https://bioone.org/journals/south-american-journal-of-herpetology/volume-14/issue-sp1/SAJH-D-19-00120.1/Atlas-of-Brazilian-Snakes--Verified-Point-Locality-Maps-to/10.2994/SAJH-D-19-00120.1.short
Helicops angulatus	Brazil	Pará	Peixe-Boi		-1.1919	-47.3122	1°11'30.840"S	47°18'43.920"W	Referenced in Nogueira, C.C.; Argôlo, A.J.; Arzamendia, V.; Azevedo, J.A.; Barbo, F.E.; Bérnils, R.S.; Bolochio, B.E.; Borges-Martins, M. et al. (2019): Atlas of Brazilian Snakes: Verified Point-Locality Maps to Mitigate the Wallacean Shortfall in a Megadiverse Snake Fauna. In South American Journal of Herpetology 14 (sp1), p. 1. DOI: 10.2994/SAJH-D-19-00120.1. as: Cunha and Nascimento 1993	https://bioone.org/journals/south-american-journal-of-herpetology/volume-14/issue-sp1/SAJH-D-19-00120.1/Atlas-of-Brazilian-Snakes--Verified-Point-Locality-Maps-to/10.2994/SAJH-D-19-00120.1.short
Helicops angulatus	Brazil	Pará	Peixe-Boi		-1.1919	-47.3122	1°11'30.840"S	47°18'43.920"W	Referenced in Nogueira, C.C.; Argôlo, A.J.; Arzamendia, V.; Azevedo, J.A.; Barbo, F.E.; Bérnils, R.S.; Bolochio, B.E.; Borges-Martins, M. et al. (2019): Atlas of Brazilian Snakes: Verified Point-Locality Maps to Mitigate the Wallacean Shortfall in a Megadiverse Snake Fauna. In South American Journal of Herpetology 14 (sp1), p. 1. DOI: 10.2994/SAJH-D-19-00120.1. as: Cunha and Nascimento 1993	https://bioone.org/journals/south-american-journal-of-herpetology/volume-14/issue-sp1/SAJH-D-19-00120.1/Atlas-of-Brazilian-Snakes--Verified-Point-Locality-Maps-to/10.2994/SAJH-D-19-00120.1.short
Helicops angulatus	Brazil	Pará	Peixe-Boi		-1.1919	-47.3122	1°11'30.840"S	47°18'43.920"W	Referenced in Nogueira, C.C.; Argôlo, A.J.; Arzamendia, V.; Azevedo, J.A.; Barbo, F.E.; Bérnils, R.S.; Bolochio, B.E.; Borges-Martins, M. et al. (2019): Atlas of Brazilian Snakes: Verified Point-Locality Maps to Mitigate the Wallacean Shortfall in a Megadiverse Snake Fauna. In South American Journal of Herpetology 14 (sp1), p. 1. DOI: 10.2994/SAJH-D-19-00120.1. as: Cunha and Nascimento 1993	https://bioone.org/journals/south-american-journal-of-herpetology/volume-14/issue-sp1/SAJH-D-19-00120.1/Atlas-of-Brazilian-Snakes--Verified-Point-Locality-Maps-to/10.2994/SAJH-D-19-00120.1.short
Helicops angulatus	Brazil	Pará	Peixe-Boi		-1.1919	-47.3122	1°11'30.840"S	47°18'43.920"W	Referenced in Nogueira, C.C.; Argôlo, A.J.; Arzamendia, V.; Azevedo, J.A.; Barbo, F.E.; Bérnils, R.S.; Bolochio, B.E.; Borges-Martins, M. et al. (2019): Atlas of Brazilian Snakes: Verified Point-Locality Maps to Mitigate the Wallacean Shortfall in a Megadiverse Snake Fauna. In South American Journal of Herpetology 14 (sp1), p. 1. DOI: 10.2994/SAJH-D-19-00120.1. as: Cunha and Nascimento 1993	https://bioone.org/journals/south-american-journal-of-herpetology/volume-14/issue-sp1/SAJH-D-19-00120.1/Atlas-of-Brazilian-Snakes--Verified-Point-Locality-Maps-to/10.2994/SAJH-D-19-00120.1.short
Helicops angulatus	Brazil	Pará	Peixe-Boi		-1.1919	-47.3122	1°11'30.840"S	47°18'43.920"W	Referenced in Nogueira, C.C.; Argôlo, A.J.; Arzamendia, V.; Azevedo, J.A.; Barbo, F.E.; Bérnils, R.S.; Bolochio, B.E.; Borges-Martins, M. et al. (2019): Atlas of Brazilian Snakes: Verified Point-Locality Maps to Mitigate the Wallacean Shortfall in a Megadiverse Snake Fauna. In South American Journal of Herpetology 14 (sp1), p. 1. DOI: 10.2994/SAJH-D-19-00120.1. as: Cunha and Nascimento 1993	https://bioone.org/journals/south-american-journal-of-herpetology/volume-14/issue-sp1/SAJH-D-19-00120.1/Atlas-of-Brazilian-Snakes--Verified-Point-Locality-Maps-to/10.2994/SAJH-D-19-00120.1.short
Helicops angulatus	Brazil	Pará	Peixe-Boi		-1.1919	-47.3122	1°11'30.840"S	47°18'43.920"W	Referenced in Nogueira, C.C.; Argôlo, A.J.; Arzamendia, V.; Azevedo, J.A.; Barbo, F.E.; Bérnils, R.S.; Bolochio, B.E.; Borges-Martins, M. et al. (2019): Atlas of Brazilian Snakes: Verified Point-Locality Maps to Mitigate the Wallacean Shortfall in a Megadiverse Snake Fauna. In South American Journal of Herpetology 14 (sp1), p. 1. DOI: 10.2994/SAJH-D-19-00120.1. as: Cunha and Nascimento 1993	https://bioone.org/journals/south-american-journal-of-herpetology/volume-14/issue-sp1/SAJH-D-19-00120.1/Atlas-of-Brazilian-Snakes--Verified-Point-Locality-Maps-to/10.2994/SAJH-D-19-00120.1.short
Helicops angulatus	Brazil	Pará	Peixe-Boi		-1.1919	-47.3122	1°11'30.840"S	47°18'43.920"W	Referenced in Nogueira, C.C.; Argôlo, A.J.; Arzamendia, V.; Azevedo, J.A.; Barbo, F.E.; Bérnils, R.S.; Bolochio, B.E.; Borges-Martins, M. et al. (2019): Atlas of Brazilian Snakes: Verified Point-Locality Maps to Mitigate the Wallacean Shortfall in a Megadiverse Snake Fauna. In South American Journal of Herpetology 14 (sp1), p. 1. DOI: 10.2994/SAJH-D-19-00120.1. as: Cunha and Nascimento 1993	https://bioone.org/journals/south-american-journal-of-herpetology/volume-14/issue-sp1/SAJH-D-19-00120.1/Atlas-of-Brazilian-Snakes--Verified-Point-Locality-Maps-to/10.2994/SAJH-D-19-00120.1.short
Helicops angulatus	Brazil	Pará	Peixe-Boi		-1.1919	-47.3122	1°11'30.840"S	47°18'43.920"W	Referenced in Nogueira, C.C.; Argôlo, A.J.; Arzamendia, V.; Azevedo, J.A.; Barbo, F.E.; Bérnils, R.S.; Bolochio, B.E.; Borges-Martins, M. et al. (2019): Atlas of Brazilian Snakes: Verified Point-Locality Maps to Mitigate the Wallacean Shortfall in a Megadiverse Snake Fauna. In South American Journal of Herpetology 14 (sp1), p. 1. DOI: 10.2994/SAJH-D-19-00120.1. as: Cunha and Nascimento 1993	https://bioone.org/journals/south-american-journal-of-herpetology/volume-14/issue-sp1/SAJH-D-19-00120.1/Atlas-of-Brazilian-Snakes--Verified-Point-Locality-Maps-to/10.2994/SAJH-D-19-00120.1.short
Helicops angulatus	Brazil	Pará	Peixe-Boi		-1.1919	-47.3122	1°11'30.840"S	47°18'43.920"W	Referenced in Nogueira, C.C.; Argôlo, A.J.; Arzamendia, V.; Azevedo, J.A.; Barbo, F.E.; Bérnils, R.S.; Bolochio, B.E.; Borges-Martins, M. et al. (2019): Atlas of Brazilian Snakes: Verified Point-Locality Maps to Mitigate the Wallacean Shortfall in a Megadiverse Snake Fauna. In South American Journal of Herpetology 14 (sp1), p. 1. DOI: 10.2994/SAJH-D-19-00120.1. as: Cunha and Nascimento 1993	https://bioone.org/journals/south-american-journal-of-herpetology/volume-14/issue-sp1/SAJH-D-19-00120.1/Atlas-of-Brazilian-Snakes--Verified-Point-Locality-Maps-to/10.2994/SAJH-D-19-00120.1.short
Helicops angulatus	Brazil	Pará	Peixe-Boi		-1.1919	-47.3122	1°11'30.840"S	47°18'43.920"W	Referenced in Nogueira, C.C.; Argôlo, A.J.; Arzamendia, V.; Azevedo, J.A.; Barbo, F.E.; Bérnils, R.S.; Bolochio, B.E.; Borges-Martins, M. et al. (2019): Atlas of Brazilian Snakes: Verified Point-Locality Maps to Mitigate the Wallacean Shortfall in a Megadiverse Snake Fauna. In South American Journal of Herpetology 14 (sp1), p. 1. DOI: 10.2994/SAJH-D-19-00120.1. as: Cunha and Nascimento 1993	https://bioone.org/journals/south-american-journal-of-herpetology/volume-14/issue-sp1/SAJH-D-19-00120.1/Atlas-of-Brazilian-Snakes--Verified-Point-Locality-Maps-to/10.2994/SAJH-D-19-00120.1.short
Helicops angulatus	Brazil	Pará	Peixe-Boi		-1.1919	-47.3122	1°11'30.840"S	47°18'43.920"W	Referenced in Nogueira, C.C.; Argôlo, A.J.; Arzamendia, V.; Azevedo, J.A.; Barbo, F.E.; Bérnils, R.S.; Bolochio, B.E.; Borges-Martins, M. et al. (2019): Atlas of Brazilian Snakes: Verified Point-Locality Maps to Mitigate the Wallacean Shortfall in a Megadiverse Snake Fauna. In South American Journal of Herpetology 14 (sp1), p. 1. DOI: 10.2994/SAJH-D-19-00120.1. as: Cunha and Nascimento 1993	https://bioone.org/journals/south-american-journal-of-herpetology/volume-14/issue-sp1/SAJH-D-19-00120.1/Atlas-of-Brazilian-Snakes--Verified-Point-Locality-Maps-to/10.2994/SAJH-D-19-00120.1.short
Helicops angulatus	Brazil	Pará	Peixe-Boi		-1.1919	-47.3122	1°11'30.840"S	47°18'43.920"W	Referenced in Nogueira, C.C.; Argôlo, A.J.; Arzamendia, V.; Azevedo, J.A.; Barbo, F.E.; Bérnils, R.S.; Bolochio, B.E.; Borges-Martins, M. et al. (2019): Atlas of Brazilian Snakes: Verified Point-Locality Maps to Mitigate the Wallacean Shortfall in a Megadiverse Snake Fauna. In South American Journal of Herpetology 14 (sp1), p. 1. DOI: 10.2994/SAJH-D-19-00120.1. as: Cunha and Nascimento 1993	https://bioone.org/journals/south-american-journal-of-herpetology/volume-14/issue-sp1/SAJH-D-19-00120.1/Atlas-of-Brazilian-Snakes--Verified-Point-Locality-Maps-to/10.2994/SAJH-D-19-00120.1.short
Helicops angulatus	Brazil	Pará	Peixe-Boi		-1.1919	-47.3122	1°11'30.840"S	47°18'43.920"W	Referenced in Nogueira, C.C.; Argôlo, A.J.; Arzamendia, V.; Azevedo, J.A.; Barbo, F.E.; Bérnils, R.S.; Bolochio, B.E.; Borges-Martins, M. et al. (2019): Atlas of Brazilian Snakes: Verified Point-Locality Maps to Mitigate the Wallacean Shortfall in a Megadiverse Snake Fauna. In South American Journal of Herpetology 14 (sp1), p. 1. DOI: 10.2994/SAJH-D-19-00120.1. as: Cunha and Nascimento 1993	https://bioone.org/journals/south-american-journal-of-herpetology/volume-14/issue-sp1/SAJH-D-19-00120.1/Atlas-of-Brazilian-Snakes--Verified-Point-Locality-Maps-to/10.2994/SAJH-D-19-00120.1.short
Helicops angulatus	Brazil	Pará	Peixe-Boi		-1.1919	-47.3122	1°11'30.840"S	47°18'43.920"W	Referenced in Nogueira, C.C.; Argôlo, A.J.; Arzamendia, V.; Azevedo, J.A.; Barbo, F.E.; Bérnils, R.S.; Bolochio, B.E.; Borges-Martins, M. et al. (2019): Atlas of Brazilian Snakes: Verified Point-Locality Maps to Mitigate the Wallacean Shortfall in a Megadiverse Snake Fauna. In South American Journal of Herpetology 14 (sp1), p. 1. DOI: 10.2994/SAJH-D-19-00120.1. as: Cunha and Nascimento 1993	https://bioone.org/journals/south-american-journal-of-herpetology/volume-14/issue-sp1/SAJH-D-19-00120.1/Atlas-of-Brazilian-Snakes--Verified-Point-Locality-Maps-to/10.2994/SAJH-D-19-00120.1.short
Helicops angulatus	Brazil	Pará	Peixe-Boi		-1.1919	-47.3122	1°11'30.840"S	47°18'43.920"W	Referenced in Nogueira, C.C.; Argôlo, A.J.; Arzamendia, V.; Azevedo, J.A.; Barbo, F.E.; Bérnils, R.S.; Bolochio, B.E.; Borges-Martins, M. et al. (2019): Atlas of Brazilian Snakes: Verified Point-Locality Maps to Mitigate the Wallacean Shortfall in a Megadiverse Snake Fauna. In South American Journal of Herpetology 14 (sp1), p. 1. DOI: 10.2994/SAJH-D-19-00120.1. as: Cunha and Nascimento 1993	https://bioone.org/journals/south-american-journal-of-herpetology/volume-14/issue-sp1/SAJH-D-19-00120.1/Atlas-of-Brazilian-Snakes--Verified-Point-Locality-Maps-to/10.2994/SAJH-D-19-00120.1.short
Helicops angulatus	Brazil	Pará	Peixe-Boi		-1.1919	-47.3122	1°11'30.840"S	47°18'43.920"W	Referenced in Nogueira, C.C.; Argôlo, A.J.; Arzamendia, V.; Azevedo, J.A.; Barbo, F.E.; Bérnils, R.S.; Bolochio, B.E.; Borges-Martins, M. et al. (2019): Atlas of Brazilian Snakes: Verified Point-Locality Maps to Mitigate the Wallacean Shortfall in a Megadiverse Snake Fauna. In South American Journal of Herpetology 14 (sp1), p. 1. DOI: 10.2994/SAJH-D-19-00120.1. as: Cunha and Nascimento 1993	https://bioone.org/journals/south-american-journal-of-herpetology/volume-14/issue-sp1/SAJH-D-19-00120.1/Atlas-of-Brazilian-Snakes--Verified-Point-Locality-Maps-to/10.2994/SAJH-D-19-00120.1.short
Helicops angulatus	Brazil	Pará	Peixe-Boi		-1.1919	-47.3122	1°11'30.840"S	47°18'43.920"W	Referenced in Nogueira, C.C.; Argôlo, A.J.; Arzamendia, V.; Azevedo, J.A.; Barbo, F.E.; Bérnils, R.S.; Bolochio, B.E.; Borges-Martins, M. et al. (2019): Atlas of Brazilian Snakes: Verified Point-Locality Maps to Mitigate the Wallacean Shortfall in a Megadiverse Snake Fauna. In South American Journal of Herpetology 14 (sp1), p. 1. DOI: 10.2994/SAJH-D-19-00120.1. as: Cunha and Nascimento 1993	https://bioone.org/journals/south-american-journal-of-herpetology/volume-14/issue-sp1/SAJH-D-19-00120.1/Atlas-of-Brazilian-Snakes--Verified-Point-Locality-Maps-to/10.2994/SAJH-D-19-00120.1.short
Helicops angulatus	Brazil	Pará	Peixe-Boi		-1.1919	-47.3122	1°11'30.840"S	47°18'43.920"W	Referenced in Nogueira, C.C.; Argôlo, A.J.; Arzamendia, V.; Azevedo, J.A.; Barbo, F.E.; Bérnils, R.S.; Bolochio, B.E.; Borges-Martins, M. et al. (2019): Atlas of Brazilian Snakes: Verified Point-Locality Maps to Mitigate the Wallacean Shortfall in a Megadiverse Snake Fauna. In South American Journal of Herpetology 14 (sp1), p. 1. DOI: 10.2994/SAJH-D-19-00120.1. as: Cunha and Nascimento 1993	https://bioone.org/journals/south-american-journal-of-herpetology/volume-14/issue-sp1/SAJH-D-19-00120.1/Atlas-of-Brazilian-Snakes--Verified-Point-Locality-Maps-to/10.2994/SAJH-D-19-00120.1.short
Helicops angulatus	Brazil	Pará	Pratinha, Estrada da Genipauba, antiga estrada do Acucareiro.		-1.36	-48.24	1°21'36.000"S	48°14'24.000"W	Referenced in Nogueira, C.C.; Argôlo, A.J.; Arzamendia, V.; Azevedo, J.A.; Barbo, F.E.; Bérnils, R.S.; Bolochio, B.E.; Borges-Martins, M. et al. (2019): Atlas of Brazilian Snakes: Verified Point-Locality Maps to Mitigate the Wallacean Shortfall in a Megadiverse Snake Fauna. In South American Journal of Herpetology 14 (sp1), p. 1. DOI: 10.2994/SAJH-D-19-00120.1. as: Cunha and Nascimento 1993	https://bioone.org/journals/south-american-journal-of-herpetology/volume-14/issue-sp1/SAJH-D-19-00120.1/Atlas-of-Brazilian-Snakes--Verified-Point-Locality-Maps-to/10.2994/SAJH-D-19-00120.1.short
Helicops angulatus	Brazil	Pará	Pratinha, Estrada da Genipauba, antiga estrada do Acucareiro.		-1.36	-48.24	1°21'36.000"S	48°14'24.000"W	Referenced in Nogueira, C.C.; Argôlo, A.J.; Arzamendia, V.; Azevedo, J.A.; Barbo, F.E.; Bérnils, R.S.; Bolochio, B.E.; Borges-Martins, M. et al. (2019): Atlas of Brazilian Snakes: Verified Point-Locality Maps to Mitigate the Wallacean Shortfall in a Megadiverse Snake Fauna. In South American Journal of Herpetology 14 (sp1), p. 1. DOI: 10.2994/SAJH-D-19-00120.1. as: Cunha and Nascimento 1993	https://bioone.org/journals/south-american-journal-of-herpetology/volume-14/issue-sp1/SAJH-D-19-00120.1/Atlas-of-Brazilian-Snakes--Verified-Point-Locality-Maps-to/10.2994/SAJH-D-19-00120.1.short
Helicops angulatus	Brazil	Pará	Pratinha, Estrada de Genipauba, antiga estrada do Acucareiro		-1.36	-48.24	1°21'36.000"S	48°14'24.000"W	Referenced in Nogueira, C.C.; Argôlo, A.J.; Arzamendia, V.; Azevedo, J.A.; Barbo, F.E.; Bérnils, R.S.; Bolochio, B.E.; Borges-Martins, M. et al. (2019): Atlas of Brazilian Snakes: Verified Point-Locality Maps to Mitigate the Wallacean Shortfall in a Megadiverse Snake Fauna. In South American Journal of Herpetology 14 (sp1), p. 1. DOI: 10.2994/SAJH-D-19-00120.1. as: Cunha and Nascimento 1993	https://bioone.org/journals/south-american-journal-of-herpetology/volume-14/issue-sp1/SAJH-D-19-00120.1/Atlas-of-Brazilian-Snakes--Verified-Point-Locality-Maps-to/10.2994/SAJH-D-19-00120.1.short
Helicops angulatus	Brazil	Pará	Pratinha, Estrada de Genipauba, antiga estrada do Acucareiro.		-1.36	-48.24	1°21'36.000"S	48°14'24.000"W	Referenced in Nogueira, C.C.; Argôlo, A.J.; Arzamendia, V.; Azevedo, J.A.; Barbo, F.E.; Bérnils, R.S.; Bolochio, B.E.; Borges-Martins, M. et al. (2019): Atlas of Brazilian Snakes: Verified Point-Locality Maps to Mitigate the Wallacean Shortfall in a Megadiverse Snake Fauna. In South American Journal of Herpetology 14 (sp1), p. 1. DOI: 10.2994/SAJH-D-19-00120.1. as: Cunha and Nascimento 1993	https://bioone.org/journals/south-american-journal-of-herpetology/volume-14/issue-sp1/SAJH-D-19-00120.1/Atlas-of-Brazilian-Snakes--Verified-Point-Locality-Maps-to/10.2994/SAJH-D-19-00120.1.short
Helicops angulatus	Brazil	Pará	Pratinha, Estrada de Genipauba, antiga estrada do Acucareiro.		-1.36	-48.24	1°21'36.000"S	48°14'24.000"W	Referenced in Nogueira, C.C.; Argôlo, A.J.; Arzamendia, V.; Azevedo, J.A.; Barbo, F.E.; Bérnils, R.S.; Bolochio, B.E.; Borges-Martins, M. et al. (2019): Atlas of Brazilian Snakes: Verified Point-Locality Maps to Mitigate the Wallacean Shortfall in a Megadiverse Snake Fauna. In South American Journal of Herpetology 14 (sp1), p. 1. DOI: 10.2994/SAJH-D-19-00120.1. as: Cunha and Nascimento 1993	https://bioone.org/journals/south-american-journal-of-herpetology/volume-14/issue-sp1/SAJH-D-19-00120.1/Atlas-of-Brazilian-Snakes--Verified-Point-Locality-Maps-to/10.2994/SAJH-D-19-00120.1.short
Helicops angulatus	Brazil	Pará	Pratinha, Estrada de Genipauba, antiga estrada do Acucareiro.		-1.36	-48.24	1°21'36.000"S	48°14'24.000"W	Referenced in Nogueira, C.C.; Argôlo, A.J.; Arzamendia, V.; Azevedo, J.A.; Barbo, F.E.; Bérnils, R.S.; Bolochio, B.E.; Borges-Martins, M. et al. (2019): Atlas of Brazilian Snakes: Verified Point-Locality Maps to Mitigate the Wallacean Shortfall in a Megadiverse Snake Fauna. In South American Journal of Herpetology 14 (sp1), p. 1. DOI: 10.2994/SAJH-D-19-00120.1. as: Cunha and Nascimento 1993	https://bioone.org/journals/south-american-journal-of-herpetology/volume-14/issue-sp1/SAJH-D-19-00120.1/Atlas-of-Brazilian-Snakes--Verified-Point-Locality-Maps-to/10.2994/SAJH-D-19-00120.1.short
Helicops angulatus	Brazil	Pará	Pratinha. Estrada de Genipauba; antiga estrada do Acucareiro.		-1.36	-48.24	1°21'36.000"S	48°14'24.000"W	Referenced in Nogueira, C.C.; Argôlo, A.J.; Arzamendia, V.; Azevedo, J.A.; Barbo, F.E.; Bérnils, R.S.; Bolochio, B.E.; Borges-Martins, M. et al. (2019): Atlas of Brazilian Snakes: Verified Point-Locality Maps to Mitigate the Wallacean Shortfall in a Megadiverse Snake Fauna. In South American Journal of Herpetology 14 (sp1), p. 1. DOI: 10.2994/SAJH-D-19-00120.1. as: Cunha and Nascimento 1993	https://bioone.org/journals/south-american-journal-of-herpetology/volume-14/issue-sp1/SAJH-D-19-00120.1/Atlas-of-Brazilian-Snakes--Verified-Point-Locality-Maps-to/10.2994/SAJH-D-19-00120.1.short
Helicops angulatus	Brazil	Pará	Santa Barbara		-1.36	-48.24	1°21'36.000"S	48°14'24.000"W	Referenced in Nogueira, C.C.; Argôlo, A.J.; Arzamendia, V.; Azevedo, J.A.; Barbo, F.E.; Bérnils, R.S.; Bolochio, B.E.; Borges-Martins, M. et al. (2019): Atlas of Brazilian Snakes: Verified Point-Locality Maps to Mitigate the Wallacean Shortfall in a Megadiverse Snake Fauna. In South American Journal of Herpetology 14 (sp1), p. 1. DOI: 10.2994/SAJH-D-19-00120.1. as: Cunha and Nascimento 1993	https://bioone.org/journals/south-american-journal-of-herpetology/volume-14/issue-sp1/SAJH-D-19-00120.1/Atlas-of-Brazilian-Snakes--Verified-Point-Locality-Maps-to/10.2994/SAJH-D-19-00120.1.short
Helicops angulatus	Brazil	Maranhão	Santa Ines		-3.667	-45.38	3°40'1.200"S	45°22'48.000"W	Referenced in Nogueira, C.C.; Argôlo, A.J.; Arzamendia, V.; Azevedo, J.A.; Barbo, F.E.; Bérnils, R.S.; Bolochio, B.E.; Borges-Martins, M. et al. (2019): Atlas of Brazilian Snakes: Verified Point-Locality Maps to Mitigate the Wallacean Shortfall in a Megadiverse Snake Fauna. In South American Journal of Herpetology 14 (sp1), p. 1. DOI: 10.2994/SAJH-D-19-00120.1. as: Cunha and Nascimento 1993	https://bioone.org/journals/south-american-journal-of-herpetology/volume-14/issue-sp1/SAJH-D-19-00120.1/Atlas-of-Brazilian-Snakes--Verified-Point-Locality-Maps-to/10.2994/SAJH-D-19-00120.1.short
Helicops angulatus	Brazil	Maranhão	Santa Ines		-3.667	-45.38	3°40'1.200"S	45°22'48.000"W	Referenced in Nogueira, C.C.; Argôlo, A.J.; Arzamendia, V.; Azevedo, J.A.; Barbo, F.E.; Bérnils, R.S.; Bolochio, B.E.; Borges-Martins, M. et al. (2019): Atlas of Brazilian Snakes: Verified Point-Locality Maps to Mitigate the Wallacean Shortfall in a Megadiverse Snake Fauna. In South American Journal of Herpetology 14 (sp1), p. 1. DOI: 10.2994/SAJH-D-19-00120.1. as: Cunha and Nascimento 1993	https://bioone.org/journals/south-american-journal-of-herpetology/volume-14/issue-sp1/SAJH-D-19-00120.1/Atlas-of-Brazilian-Snakes--Verified-Point-Locality-Maps-to/10.2994/SAJH-D-19-00120.1.short
Helicops angulatus	Brazil	Maranhão	Santa Ines		-3.667	-45.38	3°40'1.200"S	45°22'48.000"W	Referenced in Nogueira, C.C.; Argôlo, A.J.; Arzamendia, V.; Azevedo, J.A.; Barbo, F.E.; Bérnils, R.S.; Bolochio, B.E.; Borges-Martins, M. et al. (2019): Atlas of Brazilian Snakes: Verified Point-Locality Maps to Mitigate the Wallacean Shortfall in a Megadiverse Snake Fauna. In South American Journal of Herpetology 14 (sp1), p. 1. DOI: 10.2994/SAJH-D-19-00120.1. as: Cunha and Nascimento 1993	https://bioone.org/journals/south-american-journal-of-herpetology/volume-14/issue-sp1/SAJH-D-19-00120.1/Atlas-of-Brazilian-Snakes--Verified-Point-Locality-Maps-to/10.2994/SAJH-D-19-00120.1.short
Helicops angulatus	Brazil	Maranhão	Santa Ines		-3.667	-45.38	3°40'1.200"S	45°22'48.000"W	Referenced in Nogueira, C.C.; Argôlo, A.J.; Arzamendia, V.; Azevedo, J.A.; Barbo, F.E.; Bérnils, R.S.; Bolochio, B.E.; Borges-Martins, M. et al. (2019): Atlas of Brazilian Snakes: Verified Point-Locality Maps to Mitigate the Wallacean Shortfall in a Megadiverse Snake Fauna. In South American Journal of Herpetology 14 (sp1), p. 1. DOI: 10.2994/SAJH-D-19-00120.1. as: Cunha and Nascimento 1993	https://bioone.org/journals/south-american-journal-of-herpetology/volume-14/issue-sp1/SAJH-D-19-00120.1/Atlas-of-Brazilian-Snakes--Verified-Point-Locality-Maps-to/10.2994/SAJH-D-19-00120.1.short
Helicops angulatus	Brazil	Maranhão	Santa Luzia do Parua		-2.5006	-45.775	2°30'2.160"S	45°46'30.000"W	Referenced in Nogueira, C.C.; Argôlo, A.J.; Arzamendia, V.; Azevedo, J.A.; Barbo, F.E.; Bérnils, R.S.; Bolochio, B.E.; Borges-Martins, M. et al. (2019): Atlas of Brazilian Snakes: Verified Point-Locality Maps to Mitigate the Wallacean Shortfall in a Megadiverse Snake Fauna. In South American Journal of Herpetology 14 (sp1), p. 1. DOI: 10.2994/SAJH-D-19-00120.1. as: Cunha and Nascimento 1993	https://bioone.org/journals/south-american-journal-of-herpetology/volume-14/issue-sp1/SAJH-D-19-00120.1/Atlas-of-Brazilian-Snakes--Verified-Point-Locality-Maps-to/10.2994/SAJH-D-19-00120.1.short
Helicops angulatus	Brazil	Maranhão	Santa Luzia do Parua		-2.5006	-45.775	2°30'2.160"S	45°46'30.000"W	Referenced in Nogueira, C.C.; Argôlo, A.J.; Arzamendia, V.; Azevedo, J.A.; Barbo, F.E.; Bérnils, R.S.; Bolochio, B.E.; Borges-Martins, M. et al. (2019): Atlas of Brazilian Snakes: Verified Point-Locality Maps to Mitigate the Wallacean Shortfall in a Megadiverse Snake Fauna. In South American Journal of Herpetology 14 (sp1), p. 1. DOI: 10.2994/SAJH-D-19-00120.1. as: Cunha and Nascimento 1993	https://bioone.org/journals/south-american-journal-of-herpetology/volume-14/issue-sp1/SAJH-D-19-00120.1/Atlas-of-Brazilian-Snakes--Verified-Point-Locality-Maps-to/10.2994/SAJH-D-19-00120.1.short
Helicops angulatus	Brazil	Maranhão	Santa Luzia do Parua		-2.5006	-45.775	2°30'2.160"S	45°46'30.000"W	Referenced in Nogueira, C.C.; Argôlo, A.J.; Arzamendia, V.; Azevedo, J.A.; Barbo, F.E.; Bérnils, R.S.; Bolochio, B.E.; Borges-Martins, M. et al. (2019): Atlas of Brazilian Snakes: Verified Point-Locality Maps to Mitigate the Wallacean Shortfall in a Megadiverse Snake Fauna. In South American Journal of Herpetology 14 (sp1), p. 1. DOI: 10.2994/SAJH-D-19-00120.1. as: Cunha and Nascimento 1993	https://bioone.org/journals/south-american-journal-of-herpetology/volume-14/issue-sp1/SAJH-D-19-00120.1/Atlas-of-Brazilian-Snakes--Verified-Point-Locality-Maps-to/10.2994/SAJH-D-19-00120.1.short
Helicops angulatus	Brazil	Maranhão	Santa Luzia do Parua		-2.5006	-45.775	2°30'2.160"S	45°46'30.000"W	Referenced in Nogueira, C.C.; Argôlo, A.J.; Arzamendia, V.; Azevedo, J.A.; Barbo, F.E.; Bérnils, R.S.; Bolochio, B.E.; Borges-Martins, M. et al. (2019): Atlas of Brazilian Snakes: Verified Point-Locality Maps to Mitigate the Wallacean Shortfall in a Megadiverse Snake Fauna. In South American Journal of Herpetology 14 (sp1), p. 1. DOI: 10.2994/SAJH-D-19-00120.1. as: Cunha and Nascimento 1993	https://bioone.org/journals/south-american-journal-of-herpetology/volume-14/issue-sp1/SAJH-D-19-00120.1/Atlas-of-Brazilian-Snakes--Verified-Point-Locality-Maps-to/10.2994/SAJH-D-19-00120.1.short
Helicops angulatus	Brazil	Maranhão	Santa Luzia do Parua		-2.5006	-45.775	2°30'2.160"S	45°46'30.000"W	Referenced in Nogueira, C.C.; Argôlo, A.J.; Arzamendia, V.; Azevedo, J.A.; Barbo, F.E.; Bérnils, R.S.; Bolochio, B.E.; Borges-Martins, M. et al. (2019): Atlas of Brazilian Snakes: Verified Point-Locality Maps to Mitigate the Wallacean Shortfall in a Megadiverse Snake Fauna. In South American Journal of Herpetology 14 (sp1), p. 1. DOI: 10.2994/SAJH-D-19-00120.1. as: Cunha and Nascimento 1993	https://bioone.org/journals/south-american-journal-of-herpetology/volume-14/issue-sp1/SAJH-D-19-00120.1/Atlas-of-Brazilian-Snakes--Verified-Point-Locality-Maps-to/10.2994/SAJH-D-19-00120.1.short
Helicops angulatus	Brazil	Maranhão	Santa Luzia do Parua		-2.5006	-45.775	2°30'2.160"S	45°46'30.000"W	Referenced in Nogueira, C.C.; Argôlo, A.J.; Arzamendia, V.; Azevedo, J.A.; Barbo, F.E.; Bérnils, R.S.; Bolochio, B.E.; Borges-Martins, M. et al. (2019): Atlas of Brazilian Snakes: Verified Point-Locality Maps to Mitigate the Wallacean Shortfall in a Megadiverse Snake Fauna. In South American Journal of Herpetology 14 (sp1), p. 1. DOI: 10.2994/SAJH-D-19-00120.1. as: Cunha and Nascimento 1993	https://bioone.org/journals/south-american-journal-of-herpetology/volume-14/issue-sp1/SAJH-D-19-00120.1/Atlas-of-Brazilian-Snakes--Verified-Point-Locality-Maps-to/10.2994/SAJH-D-19-00120.1.short
Helicops angulatus	Brazil	Maranhão	Santa Luzia do Parua		-2.5006	-45.775	2°30'2.160"S	45°46'30.000"W	Referenced in Nogueira, C.C.; Argôlo, A.J.; Arzamendia, V.; Azevedo, J.A.; Barbo, F.E.; Bérnils, R.S.; Bolochio, B.E.; Borges-Martins, M. et al. (2019): Atlas of Brazilian Snakes: Verified Point-Locality Maps to Mitigate the Wallacean Shortfall in a Megadiverse Snake Fauna. In South American Journal of Herpetology 14 (sp1), p. 1. DOI: 10.2994/SAJH-D-19-00120.1. as: Cunha and Nascimento 1993	https://bioone.org/journals/south-american-journal-of-herpetology/volume-14/issue-sp1/SAJH-D-19-00120.1/Atlas-of-Brazilian-Snakes--Verified-Point-Locality-Maps-to/10.2994/SAJH-D-19-00120.1.short
Helicops angulatus	Brazil	Maranhão	Santa Luzia do Parua		-2.5006	-45.775	2°30'2.160"S	45°46'30.000"W	Referenced in Nogueira, C.C.; Argôlo, A.J.; Arzamendia, V.; Azevedo, J.A.; Barbo, F.E.; Bérnils, R.S.; Bolochio, B.E.; Borges-Martins, M. et al. (2019): Atlas of Brazilian Snakes: Verified Point-Locality Maps to Mitigate the Wallacean Shortfall in a Megadiverse Snake Fauna. In South American Journal of Herpetology 14 (sp1), p. 1. DOI: 10.2994/SAJH-D-19-00120.1. as: Cunha and Nascimento 1993	https://bioone.org/journals/south-american-journal-of-herpetology/volume-14/issue-sp1/SAJH-D-19-00120.1/Atlas-of-Brazilian-Snakes--Verified-Point-Locality-Maps-to/10.2994/SAJH-D-19-00120.1.short
Helicops angulatus	Brazil	Maranhão	Santa Luzia do Parua		-2.5006	-45.775	2°30'2.160"S	45°46'30.000"W	Referenced in Nogueira, C.C.; Argôlo, A.J.; Arzamendia, V.; Azevedo, J.A.; Barbo, F.E.; Bérnils, R.S.; Bolochio, B.E.; Borges-Martins, M. et al. (2019): Atlas of Brazilian Snakes: Verified Point-Locality Maps to Mitigate the Wallacean Shortfall in a Megadiverse Snake Fauna. In South American Journal of Herpetology 14 (sp1), p. 1. DOI: 10.2994/SAJH-D-19-00120.1. as: Cunha and Nascimento 1993	https://bioone.org/journals/south-american-journal-of-herpetology/volume-14/issue-sp1/SAJH-D-19-00120.1/Atlas-of-Brazilian-Snakes--Verified-Point-Locality-Maps-to/10.2994/SAJH-D-19-00120.1.short
Helicops angulatus	Brazil	Maranhão	Santa Luzia do Parua		-2.5006	-45.775	2°30'2.160"S	45°46'30.000"W	Referenced in Nogueira, C.C.; Argôlo, A.J.; Arzamendia, V.; Azevedo, J.A.; Barbo, F.E.; Bérnils, R.S.; Bolochio, B.E.; Borges-Martins, M. et al. (2019): Atlas of Brazilian Snakes: Verified Point-Locality Maps to Mitigate the Wallacean Shortfall in a Megadiverse Snake Fauna. In South American Journal of Herpetology 14 (sp1), p. 1. DOI: 10.2994/SAJH-D-19-00120.1. as: Cunha and Nascimento 1993	https://bioone.org/journals/south-american-journal-of-herpetology/volume-14/issue-sp1/SAJH-D-19-00120.1/Atlas-of-Brazilian-Snakes--Verified-Point-Locality-Maps-to/10.2994/SAJH-D-19-00120.1.short
Helicops angulatus	Brazil	Maranhão	Santa Luzia do Parua		-2.5006	-45.775	2°30'2.160"S	45°46'30.000"W	Referenced in Nogueira, C.C.; Argôlo, A.J.; Arzamendia, V.; Azevedo, J.A.; Barbo, F.E.; Bérnils, R.S.; Bolochio, B.E.; Borges-Martins, M. et al. (2019): Atlas of Brazilian Snakes: Verified Point-Locality Maps to Mitigate the Wallacean Shortfall in a Megadiverse Snake Fauna. In South American Journal of Herpetology 14 (sp1), p. 1. DOI: 10.2994/SAJH-D-19-00120.1. as: Cunha and Nascimento 1993	https://bioone.org/journals/south-american-journal-of-herpetology/volume-14/issue-sp1/SAJH-D-19-00120.1/Atlas-of-Brazilian-Snakes--Verified-Point-Locality-Maps-to/10.2994/SAJH-D-19-00120.1.short
Helicops angulatus	Brazil	Pará	Santa Rosa, Estrada da Vigia.		-1.361	-48.245	1°21'39.600"S	48°14'42.000"W	Referenced in Nogueira, C.C.; Argôlo, A.J.; Arzamendia, V.; Azevedo, J.A.; Barbo, F.E.; Bérnils, R.S.; Bolochio, B.E.; Borges-Martins, M. et al. (2019): Atlas of Brazilian Snakes: Verified Point-Locality Maps to Mitigate the Wallacean Shortfall in a Megadiverse Snake Fauna. In South American Journal of Herpetology 14 (sp1), p. 1. DOI: 10.2994/SAJH-D-19-00120.1. as: Cunha and Nascimento 1993	https://bioone.org/journals/south-american-journal-of-herpetology/volume-14/issue-sp1/SAJH-D-19-00120.1/Atlas-of-Brazilian-Snakes--Verified-Point-Locality-Maps-to/10.2994/SAJH-D-19-00120.1.short
Helicops angulatus	Brazil	Pará	Santarem Novo		-0.9289	-47.3969	0°55'44.040"S	47°23'48.840"W	Referenced in Nogueira, C.C.; Argôlo, A.J.; Arzamendia, V.; Azevedo, J.A.; Barbo, F.E.; Bérnils, R.S.; Bolochio, B.E.; Borges-Martins, M. et al. (2019): Atlas of Brazilian Snakes: Verified Point-Locality Maps to Mitigate the Wallacean Shortfall in a Megadiverse Snake Fauna. In South American Journal of Herpetology 14 (sp1), p. 1. DOI: 10.2994/SAJH-D-19-00120.1. as: Cunha and Nascimento 1993	https://bioone.org/journals/south-american-journal-of-herpetology/volume-14/issue-sp1/SAJH-D-19-00120.1/Atlas-of-Brazilian-Snakes--Verified-Point-Locality-Maps-to/10.2994/SAJH-D-19-00120.1.short
Helicops angulatus	Brazil	Pará	Santarem Novo		-0.9289	-47.3969	0°55'44.040"S	47°23'48.840"W	Referenced in Nogueira, C.C.; Argôlo, A.J.; Arzamendia, V.; Azevedo, J.A.; Barbo, F.E.; Bérnils, R.S.; Bolochio, B.E.; Borges-Martins, M. et al. (2019): Atlas of Brazilian Snakes: Verified Point-Locality Maps to Mitigate the Wallacean Shortfall in a Megadiverse Snake Fauna. In South American Journal of Herpetology 14 (sp1), p. 1. DOI: 10.2994/SAJH-D-19-00120.1. as: Cunha and Nascimento 1993	https://bioone.org/journals/south-american-journal-of-herpetology/volume-14/issue-sp1/SAJH-D-19-00120.1/Atlas-of-Brazilian-Snakes--Verified-Point-Locality-Maps-to/10.2994/SAJH-D-19-00120.1.short
Helicops angulatus	Brazil	Pará	Santarem Novo		-0.63	-47.35	0°37'48.000"S	47°21'0.000"W	Referenced in Nogueira, C.C.; Argôlo, A.J.; Arzamendia, V.; Azevedo, J.A.; Barbo, F.E.; Bérnils, R.S.; Bolochio, B.E.; Borges-Martins, M. et al. (2019): Atlas of Brazilian Snakes: Verified Point-Locality Maps to Mitigate the Wallacean Shortfall in a Megadiverse Snake Fauna. In South American Journal of Herpetology 14 (sp1), p. 1. DOI: 10.2994/SAJH-D-19-00120.1. as: Cunha and Nascimento 1993	https://bioone.org/journals/south-american-journal-of-herpetology/volume-14/issue-sp1/SAJH-D-19-00120.1/Atlas-of-Brazilian-Snakes--Verified-Point-Locality-Maps-to/10.2994/SAJH-D-19-00120.1.short
Helicops angulatus	Brazil	Pará	Santarem Novo		-0.63	-47.35	0°37'48.000"S	47°21'0.000"W	Referenced in Nogueira, C.C.; Argôlo, A.J.; Arzamendia, V.; Azevedo, J.A.; Barbo, F.E.; Bérnils, R.S.; Bolochio, B.E.; Borges-Martins, M. et al. (2019): Atlas of Brazilian Snakes: Verified Point-Locality Maps to Mitigate the Wallacean Shortfall in a Megadiverse Snake Fauna. In South American Journal of Herpetology 14 (sp1), p. 1. DOI: 10.2994/SAJH-D-19-00120.1. as: Cunha and Nascimento 1993	https://bioone.org/journals/south-american-journal-of-herpetology/volume-14/issue-sp1/SAJH-D-19-00120.1/Atlas-of-Brazilian-Snakes--Verified-Point-Locality-Maps-to/10.2994/SAJH-D-19-00120.1.short
Helicops angulatus	Brazil	Pará	Santarem Novo		-0.63	-47.35	0°37'48.000"S	47°21'0.000"W	Referenced in Nogueira, C.C.; Argôlo, A.J.; Arzamendia, V.; Azevedo, J.A.; Barbo, F.E.; Bérnils, R.S.; Bolochio, B.E.; Borges-Martins, M. et al. (2019): Atlas of Brazilian Snakes: Verified Point-Locality Maps to Mitigate the Wallacean Shortfall in a Megadiverse Snake Fauna. In South American Journal of Herpetology 14 (sp1), p. 1. DOI: 10.2994/SAJH-D-19-00120.1. as: Cunha and Nascimento 1993	https://bioone.org/journals/south-american-journal-of-herpetology/volume-14/issue-sp1/SAJH-D-19-00120.1/Atlas-of-Brazilian-Snakes--Verified-Point-Locality-Maps-to/10.2994/SAJH-D-19-00120.1.short
Helicops angulatus	Brazil	Pará	Santarem Novo		-0.63	-47.35	0°37'48.000"S	47°21'0.000"W	Referenced in Nogueira, C.C.; Argôlo, A.J.; Arzamendia, V.; Azevedo, J.A.; Barbo, F.E.; Bérnils, R.S.; Bolochio, B.E.; Borges-Martins, M. et al. (2019): Atlas of Brazilian Snakes: Verified Point-Locality Maps to Mitigate the Wallacean Shortfall in a Megadiverse Snake Fauna. In South American Journal of Herpetology 14 (sp1), p. 1. DOI: 10.2994/SAJH-D-19-00120.1. as: Cunha and Nascimento 1993	https://bioone.org/journals/south-american-journal-of-herpetology/volume-14/issue-sp1/SAJH-D-19-00120.1/Atlas-of-Brazilian-Snakes--Verified-Point-Locality-Maps-to/10.2994/SAJH-D-19-00120.1.short
Helicops angulatus	Brazil	Pará	Santarem Novo		-0.63	-47.35	0°37'48.000"S	47°21'0.000"W	Referenced in Nogueira, C.C.; Argôlo, A.J.; Arzamendia, V.; Azevedo, J.A.; Barbo, F.E.; Bérnils, R.S.; Bolochio, B.E.; Borges-Martins, M. et al. (2019): Atlas of Brazilian Snakes: Verified Point-Locality Maps to Mitigate the Wallacean Shortfall in a Megadiverse Snake Fauna. In South American Journal of Herpetology 14 (sp1), p. 1. DOI: 10.2994/SAJH-D-19-00120.1. as: Cunha and Nascimento 1993	https://bioone.org/journals/south-american-journal-of-herpetology/volume-14/issue-sp1/SAJH-D-19-00120.1/Atlas-of-Brazilian-Snakes--Verified-Point-Locality-Maps-to/10.2994/SAJH-D-19-00120.1.short
Helicops angulatus	Brazil	Pará	Santarem Novo		-0.63	-47.35	0°37'48.000"S	47°21'0.000"W	Referenced in Nogueira, C.C.; Argôlo, A.J.; Arzamendia, V.; Azevedo, J.A.; Barbo, F.E.; Bérnils, R.S.; Bolochio, B.E.; Borges-Martins, M. et al. (2019): Atlas of Brazilian Snakes: Verified Point-Locality Maps to Mitigate the Wallacean Shortfall in a Megadiverse Snake Fauna. In South American Journal of Herpetology 14 (sp1), p. 1. DOI: 10.2994/SAJH-D-19-00120.1. as: Cunha and Nascimento 1993	https://bioone.org/journals/south-american-journal-of-herpetology/volume-14/issue-sp1/SAJH-D-19-00120.1/Atlas-of-Brazilian-Snakes--Verified-Point-Locality-Maps-to/10.2994/SAJH-D-19-00120.1.short
Helicops angulatus	Brazil	Pará	Santarem Novo		-0.63	-47.35	0°37'48.000"S	47°21'0.000"W	Referenced in Nogueira, C.C.; Argôlo, A.J.; Arzamendia, V.; Azevedo, J.A.; Barbo, F.E.; Bérnils, R.S.; Bolochio, B.E.; Borges-Martins, M. et al. (2019): Atlas of Brazilian Snakes: Verified Point-Locality Maps to Mitigate the Wallacean Shortfall in a Megadiverse Snake Fauna. In South American Journal of Herpetology 14 (sp1), p. 1. DOI: 10.2994/SAJH-D-19-00120.1. as: Cunha and Nascimento 1993	https://bioone.org/journals/south-american-journal-of-herpetology/volume-14/issue-sp1/SAJH-D-19-00120.1/Atlas-of-Brazilian-Snakes--Verified-Point-Locality-Maps-to/10.2994/SAJH-D-19-00120.1.short
Helicops angulatus	Brazil	Pará	Santarem Novo		-0.63	-47.35	0°37'48.000"S	47°21'0.000"W	Referenced in Nogueira, C.C.; Argôlo, A.J.; Arzamendia, V.; Azevedo, J.A.; Barbo, F.E.; Bérnils, R.S.; Bolochio, B.E.; Borges-Martins, M. et al. (2019): Atlas of Brazilian Snakes: Verified Point-Locality Maps to Mitigate the Wallacean Shortfall in a Megadiverse Snake Fauna. In South American Journal of Herpetology 14 (sp1), p. 1. DOI: 10.2994/SAJH-D-19-00120.1. as: Cunha and Nascimento 1993	https://bioone.org/journals/south-american-journal-of-herpetology/volume-14/issue-sp1/SAJH-D-19-00120.1/Atlas-of-Brazilian-Snakes--Verified-Point-Locality-Maps-to/10.2994/SAJH-D-19-00120.1.short
Helicops angulatus	Brazil	Pará	Santarem Novo		-0.63	-47.35	0°37'48.000"S	47°21'0.000"W	Referenced in Nogueira, C.C.; Argôlo, A.J.; Arzamendia, V.; Azevedo, J.A.; Barbo, F.E.; Bérnils, R.S.; Bolochio, B.E.; Borges-Martins, M. et al. (2019): Atlas of Brazilian Snakes: Verified Point-Locality Maps to Mitigate the Wallacean Shortfall in a Megadiverse Snake Fauna. In South American Journal of Herpetology 14 (sp1), p. 1. DOI: 10.2994/SAJH-D-19-00120.1. as: Cunha and Nascimento 1993	https://bioone.org/journals/south-american-journal-of-herpetology/volume-14/issue-sp1/SAJH-D-19-00120.1/Atlas-of-Brazilian-Snakes--Verified-Point-Locality-Maps-to/10.2994/SAJH-D-19-00120.1.short
Helicops angulatus	Brazil	Pará	Santarem Novo		-0.63	-47.35	0°37'48.000"S	47°21'0.000"W	Referenced in Nogueira, C.C.; Argôlo, A.J.; Arzamendia, V.; Azevedo, J.A.; Barbo, F.E.; Bérnils, R.S.; Bolochio, B.E.; Borges-Martins, M. et al. (2019): Atlas of Brazilian Snakes: Verified Point-Locality Maps to Mitigate the Wallacean Shortfall in a Megadiverse Snake Fauna. In South American Journal of Herpetology 14 (sp1), p. 1. DOI: 10.2994/SAJH-D-19-00120.1. as: Cunha and Nascimento 1993	https://bioone.org/journals/south-american-journal-of-herpetology/volume-14/issue-sp1/SAJH-D-19-00120.1/Atlas-of-Brazilian-Snakes--Verified-Point-Locality-Maps-to/10.2994/SAJH-D-19-00120.1.short
Helicops angulatus	Brazil	Pará	Santo Antonio do Taua		-1.1519	-48.1294	1°9'6.840"S	48°7'45.840"W	Referenced in Nogueira, C.C.; Argôlo, A.J.; Arzamendia, V.; Azevedo, J.A.; Barbo, F.E.; Bérnils, R.S.; Bolochio, B.E.; Borges-Martins, M. et al. (2019): Atlas of Brazilian Snakes: Verified Point-Locality Maps to Mitigate the Wallacean Shortfall in a Megadiverse Snake Fauna. In South American Journal of Herpetology 14 (sp1), p. 1. DOI: 10.2994/SAJH-D-19-00120.1. as: Cunha and Nascimento 1993	https://bioone.org/journals/south-american-journal-of-herpetology/volume-14/issue-sp1/SAJH-D-19-00120.1/Atlas-of-Brazilian-Snakes--Verified-Point-Locality-Maps-to/10.2994/SAJH-D-19-00120.1.short
Helicops angulatus	Brazil	Pará	Sao Domingos do Capim		-1.6742	-47.7711	1°40'27.120"S	47°46'15.960"W	Referenced in Nogueira, C.C.; Argôlo, A.J.; Arzamendia, V.; Azevedo, J.A.; Barbo, F.E.; Bérnils, R.S.; Bolochio, B.E.; Borges-Martins, M. et al. (2019): Atlas of Brazilian Snakes: Verified Point-Locality Maps to Mitigate the Wallacean Shortfall in a Megadiverse Snake Fauna. In South American Journal of Herpetology 14 (sp1), p. 1. DOI: 10.2994/SAJH-D-19-00120.1. as: Cunha and Nascimento 1993	https://bioone.org/journals/south-american-journal-of-herpetology/volume-14/issue-sp1/SAJH-D-19-00120.1/Atlas-of-Brazilian-Snakes--Verified-Point-Locality-Maps-to/10.2994/SAJH-D-19-00120.1.short
Helicops angulatus	Brazil	Pará	Sao Domingos do Capim		-1.6742	-47.7711	1°40'27.120"S	47°46'15.960"W	Referenced in Nogueira, C.C.; Argôlo, A.J.; Arzamendia, V.; Azevedo, J.A.; Barbo, F.E.; Bérnils, R.S.; Bolochio, B.E.; Borges-Martins, M. et al. (2019): Atlas of Brazilian Snakes: Verified Point-Locality Maps to Mitigate the Wallacean Shortfall in a Megadiverse Snake Fauna. In South American Journal of Herpetology 14 (sp1), p. 1. DOI: 10.2994/SAJH-D-19-00120.1. as: Cunha and Nascimento 1993	https://bioone.org/journals/south-american-journal-of-herpetology/volume-14/issue-sp1/SAJH-D-19-00120.1/Atlas-of-Brazilian-Snakes--Verified-Point-Locality-Maps-to/10.2994/SAJH-D-19-00120.1.short
[truncated: 8,171 more rows]
